# Supplementary material for: Meta-analysis of the space flight and microgravity response of the Arabidopsis plant transcriptome
Source: NPJ Microgravity. 2023 Mar 20;9:21. doi: 10.1038/s41526-023-00247-6 (PMC10027818; doi:10.1038/s41526-023-00247-6)
Supplement: Supplementary file 2 — Supplementary Data 1 [file 41526_2023_247_MOESM2_ESM.xlsx]

## Sheet: Meta-data Matrix
Supplementary Data 1. The Matrix of metadata for plant biology experiments deposited within the GeneLab data system.
Sample Name	Original Submitted Sample Name	GLDS #	Organism	Tissue	Cell Cycle Phase	Genotype	Age at Harvest (days)	Assay Device Type	Hardware	Ecotype	Treatment Type	Growth Environment	Gravity	Altered Gravity	Atmospheric Pressure	Radiation	Light	Exposure Duration	Absorbed Radiation Dose	Max Total Absorbed Dose	Min Total Absorbed Dose	Growth Temperature	Sample Storage Method	Sample Preservation Method	Sampling Time	Time After Treatment	Activation Time	Variety	Developmental	Sample Description	Canister and Position	Rep #
Atha_WS-0_Whole-Plant_FLT_Rep1	FLTAGES2	GLDS-7	Arabidopsis thaliana	Seedlings	NA	WT	12	DNA microarray	ABRS	WS-0	Space Flight	Space Shuttle Discovery STS-131/ISS	Microgravity		Ambient	Cosmic Radiation	White light	12.88 day	3.2 milligray	4.42 milligray	2.62 milligray	22-24 degrees Celsius	-40C	RNA later				WS-0 WT	12 day old whole plants			Rep 1
Atha_WS-0_Whole-Plant_FLT_Rep2	FLTAGES4	GLDS-7	Arabidopsis thaliana	Seedlings	NA	WT	12	DNA microarray	ABRS	WS-0	Space Flight	Space Shuttle Discovery STS-131/ISS	Microgravity		Ambient	Cosmic Radiation	White light	12.88 day	3.2 milligray	4.42 milligray	2.62 milligray	22-24 degrees Celsius	-40C	RNA later				WS-0 WT	12 day old whole plants			Rep 2
Atha_WS-0_Whole-Plant_FLT_Rep3	FLTAGES6	GLDS-7	Arabidopsis thaliana	Seedlings	NA	WT	12	DNA microarray	ABRS	WS-0	Space Flight	Space Shuttle Discovery STS-131/ISS	Microgravity		Ambient	Cosmic Radiation	White light	12.88 day	3.2 milligray	4.42 milligray	2.62 milligray	22-24 degrees Celsius	-40C	RNA later				WS-0 WT	12 day old whole plants			Rep 3
Atha_WS-0_Whole-Plant_GC_Rep1	GCTAGES2	GLDS-7	Arabidopsis thaliana	Seedlings	NA	WT	12	DNA microarray	ABRS	WS-0	Ground Control	Orbital Environmental Simulator	1G Earth		Ambient	Background Earth	White light	12.88 day	0 milligray	0 milligray	0 milligray	22-24 degrees Celsius	-40C	RNA later				WS-0 WT	12 day old whole plants			Rep 1
Atha_WS-0_Whole-Plant_GC_Rep2	GCTAGES4	GLDS-7	Arabidopsis thaliana	Seedlings	NA	WT	12	DNA microarray	ABRS	WS-0	Ground Control	Orbital Environmental Simulator	1G Earth		Ambient	Background Earth	White light	12.88 day	0 milligray	0 milligray	0 milligray	22-24 degrees Celsius	-40C	RNA later				WS-0 WT	12 day old whole plants			Rep 2
Atha_WS-0_Whole-Plant_GC_Rep3	GCTAGES6	GLDS-7	Arabidopsis thaliana	Seedlings	NA	WT	12	DNA microarray	ABRS	WS-0	Ground Control	Orbital Environmental Simulator	1G Earth		Ambient	Background Earth	White light	12.88 day	0 milligray	0 milligray	0 milligray	22-24 degrees Celsius	-40C	RNA later				WS WT	12 day old whole plants			Rep 3
Atha_WS-0_Col-0_Shoot_FLT_Rep1	F2S1	GLDS-7	Arabidopsis thaliana	Shoot	NA	WT	12	DNA microarray	ABRS	60% WS, 40% Col-0	Space Flight	Space Shuttle Discovery STS-131/ISS	Microgravity		Ambient	Cosmic Radiation	White light	12.88 day	3.2 milligray	4.42 milligray	2.62 milligray	22-24 degrees Celsius	-40C	RNA later				60% WS, 40% Col-0 WT	12 day old seedling shoots			Rep 1
Atha_WS-0_Col-0_Shoot_FLT_Rep2	F4S1	GLDS-7	Arabidopsis thaliana	Shoot	NA	WT	12	DNA microarray	ABRS	60% WS, 40% Col-0	Space Flight	Space Shuttle Discovery STS-131/ISS	Microgravity		Ambient	Cosmic Radiation	White light	12.88 day	3.2 milligray	4.42 milligray	2.62 milligray	22-24 degrees Celsius	-40C	RNA later				60% WS, 40% Col-0 WT	12 day old seedling shoots			Rep 2
Atha_WS-0_Col-0_Shoot_FLT_Rep3	F6S1	GLDS-7	Arabidopsis thaliana	Shoot	NA	WT	12	DNA microarray	ABRS	60% WS, 40% Col-0	Space Flight	Space Shuttle Discovery STS-131/ISS	Microgravity		Ambient	Cosmic Radiation	White light	12.88 day	3.2 milligray	4.42 milligray	2.62 milligray	22-24 degrees Celsius	-40C	RNA later				60% WS, 40% Col-0 WT	12 day old seedling shoots			Rep 3
Atha_WS-0_Col-0_Shoot_FLT_Rep4	F4S2	GLDS-7	Arabidopsis thaliana	Shoot	NA	WT	12	DNA microarray	ABRS	60% WS, 40% Col-0	Space Flight	Space Shuttle Discovery STS-131/ISS	Microgravity		Ambient	Cosmic Radiation	White light	12.88 day	3.2 milligray	4.42 milligray	2.62 milligray	22-24 degrees Celsius	-40C	RNA later				60% WS, 40% Col-0 WT	12 day old seedling shoots			Rep 4
Atha_WS-0_Col-0_Shoot_FLT_Rep5	F6S2	GLDS-7	Arabidopsis thaliana	Shoot	NA	WT	12	DNA microarray	ABRS	60% WS, 40% Col-0	Space Flight	Space Shuttle Discovery STS-131/ISS	Microgravity		Ambient	Cosmic Radiation	White light	12.88 day	3.2 milligray	4.42 milligray	2.62 milligray	22-24 degrees Celsius	-40C	RNA later				60% WS, 40% Col-0 WT	12 day old seedling shoots			Rep 5
Atha_WS-0_Col-0_Shoot_GC_Rep1	G2S1	GLDS-7	Arabidopsis thaliana	Shoot	NA	WT	12	DNA microarray	ABRS	60% WS, 40% Col-0	Ground Control	Orbital Environmental Simulator	1G Earth		Ambient	Background Earth	White light	12.88 day	0 milligray	0 milligray	0 milligray	22-24 degrees Celsius	-40C	RNA later				60% WS, 40% Col-0 WT	12 day old seedling shoots			Rep 1
Atha_WS-0_Col-0_Shoot_GC_Rep2	G4S1	GLDS-7	Arabidopsis thaliana	Shoot	NA	WT	12	DNA microarray	ABRS	60% WS, 40% Col-0	Ground Control	Orbital Environmental Simulator	1G Earth		Ambient	Background Earth	White light	12.88 day	0 milligray	0 milligray	0 milligray	22-24 degrees Celsius	-40C	RNA later				60% WS, 40% Col-0 WT	12 day old seedling shoots			Rep 2
Atha_WS-0_Col-0_Shoot_GC_Rep3	G6S1	GLDS-7	Arabidopsis thaliana	Shoot	NA	WT	12	DNA microarray	ABRS	60% WS, 40% Col-0	Ground Control	Orbital Environmental Simulator	1G Earth		Ambient	Background Earth	White light	12.88 day	0 milligray	0 milligray	0 milligray	22-24 degrees Celsius	-40C	RNA later				60% WS, 40% Col-0 WT	12 day old seedling shoots			Rep 3
Atha_WS-0_Col-0_Shoot_GC_Rep4	G4S2	GLDS-7	Arabidopsis thaliana	Shoot	NA	WT	12	DNA microarray	ABRS	60% WS, 40% Col-0	Ground Control	Orbital Environmental Simulator	1G Earth		Ambient	Background Earth	White light	12.88 day	0 milligray	0 milligray	0 milligray	22-24 degrees Celsius	-40C	RNA later				60% WS, 40% Col-0 WT	12 day old seedling shoots			Rep 4
Atha_WS-0_Col-0_Shoot_GC_Rep5	G6S2	GLDS-7	Arabidopsis thaliana	Shoot	NA	WT	12	DNA microarray	ABRS	60% WS, 40% Col-0	Ground Control	Orbital Environmental Simulator	1G Earth		Ambient	Background Earth	White light	12.88 day	0 milligray	0 milligray	0 milligray	22-24 degrees Celsius	-40C	RNA later				60% WS, 40% Col-0 WT	12 day old seedling shoots			Rep 5
Atha_WS-0_Col-0_Hypocotyl_FLT_Rep1	F2H1	GLDS-7	Arabidopsis thaliana	Hypocotyl	NA	WT	12	DNA microarray	ABRS	60% WS, 40% Col-0	Space Flight	Space Shuttle Discovery STS-131/ISS	Microgravity		Ambient	Cosmic Radiation	White light	12.88 day	3.2 milligray	4.42 milligray	2.62 milligray	22-24 degrees Celsius	-40C	RNA later				60% WS, 40% Col-0 WT	12 day old seedling hypocotyl			Rep 1
Atha_WS-0_Col-0_Hypocotyl_FLT_Rep2	F4H1	GLDS-7	Arabidopsis thaliana	Hypocotyl	NA	WT	12	DNA microarray	ABRS	60% WS, 40% Col-0	Space Flight	Space Shuttle Discovery STS-131/ISS	Microgravity		Ambient	Cosmic Radiation	White light	12.88 day	3.2 milligray	4.42 milligray	2.62 milligray	22-24 degrees Celsius	-40C	RNA later				60% WS, 40% Col-0 WT	12 day old seedling hypocotyl			Rep 2
Atha_WS-0_Col-0_Hypocotyl_FLT_Rep3	F6H1	GLDS-7	Arabidopsis thaliana	Hypocotyl	NA	WT	12	DNA microarray	ABRS	60% WS, 40% Col-0	Space Flight	Space Shuttle Discovery STS-131/ISS	Microgravity		Ambient	Cosmic Radiation	White light	12.88 day	3.2 milligray	4.42 milligray	2.62 milligray	22-24 degrees Celsius	-40C	RNA later				60% WS, 40% Col-0 WT	12 day old seedling hypocotyl			Rep 3
Atha_WS-0_Col-0_Hypocotyl_FLT_Rep4	F4H2	GLDS-7	Arabidopsis thaliana	Hypocotyl	NA	WT	12	DNA microarray	ABRS	60% WS, 40% Col-0	Space Flight	Space Shuttle Discovery STS-131/ISS	Microgravity		Ambient	Cosmic Radiation	White light	12.88 day	3.2 milligray	4.42 milligray	2.62 milligray	22-24 degrees Celsius	-40C	RNA later				60% WS, 40% Col-0 WT	12 day old seedling hypocotyl			Rep 4
Atha_WS-0_Col-0_Hypocotyl_FLT_Rep5	F6H2	GLDS-7	Arabidopsis thaliana	Hypocotyl	NA	WT	12	DNA microarray	ABRS	60% WS, 40% Col-0	Space Flight	Space Shuttle Discovery STS-131/ISS	Microgravity		Ambient	Cosmic Radiation	White light	12.88 day	3.2 milligray	4.42 milligray	2.62 milligray	22-24 degrees Celsius	-40C	RNA later				60% WS, 40% Col-0 WT	12 day old seedling hypocotyl			Rep 5
Atha_WS-0_Col-0_Hypocotyl_GC_Rep1	G2H1	GLDS-7	Arabidopsis thaliana	Hypocotyl	NA	WT	12	DNA microarray	ABRS	60% WS, 40% Col-0	Ground Control	Orbital Environmental Simulator	1G Earth		Ambient	Background Earth	White light	12.88 day	0 milligray	0 milligray	0 milligray	22-24 degrees Celsius	-40C	RNA later				60% WS, 40% Col-0 WT	12 day old seedling hypocotyl			Rep 1
Atha_WS-0_Col-0_Hypocotyl_GC_Rep2	G4H1	GLDS-7	Arabidopsis thaliana	Hypocotyl	NA	WT	12	DNA microarray	ABRS	60% WS, 40% Col-0	Ground Control	Orbital Environmental Simulator	1G Earth		Ambient	Background Earth	White light	12.88 day	0 milligray	0 milligray	0 milligray	22-24 degrees Celsius	-40C	RNA later				60% WS, 40% Col-0 WT	12 day old seedling hypocotyl			Rep 2
Atha_WS-0_Col-0_Hypocotyl_GC_Rep3	G6H1	GLDS-7	Arabidopsis thaliana	Hypocotyl	NA	WT	12	DNA microarray	ABRS	60% WS, 40% Col-0	Ground Control	Orbital Environmental Simulator	1G Earth		Ambient	Background Earth	White light	12.88 day	0 milligray	0 milligray	0 milligray	22-24 degrees Celsius	-40C	RNA later				60% WS, 40% Col-0 WT	12 day old seedling hypocotyl			Rep 3
Atha_WS-0_Col-0_Hypocotyl_GC_Rep4	G4H2	GLDS-7	Arabidopsis thaliana	Hypocotyl	NA	WT	12	DNA microarray	ABRS	60% WS, 40% Col-0	Ground Control	Orbital Environmental Simulator	1G Earth		Ambient	Background Earth	White light	12.88 day	0 milligray	0 milligray	0 milligray	22-24 degrees Celsius	-40C	RNA later				60% WS, 40% Col-0 WT	12 day old seedling hypocotyl			Rep 4
Atha_WS-0_Col-0_Hypocotyl_GC_Rep5	G6H2	GLDS-7	Arabidopsis thaliana	Hypocotyl	NA	WT	12	DNA microarray	ABRS	60% WS, 40% Col-0	Ground Control	Orbital Environmental Simulator	1G Earth		Ambient	Background Earth	White light	12.88 day	0 milligray	0 milligray	0 milligray	22-24 degrees Celsius	-40C	RNA later				60% WS, 40% Col-0 WT	12 day old seedling hypocotyl			Rep 5
Atha_WS-0_Col-0_Root_FLT_Rep1	F2R1	GLDS-7	Arabidopsis thaliana	Root	NA	WT	12	DNA microarray	ABRS	60% WS, 40% Col-0	Space Flight	Space Shuttle Discovery STS-131/ISS	Microgravity		Ambient	Cosmic Radiation	White light	12.88 day	3.2 milligray	4.42 milligray	2.62 milligray	22-24 degrees Celsius	-40C	RNA later				60% WS, 40% Col-0 WT	12 day old seedling roots			Rep 1
Atha_WS-0_Col-0_Root_FLT_Rep2	F4R1	GLDS-7	Arabidopsis thaliana	Root	NA	WT	12	DNA microarray	ABRS	60% WS, 40% Col-0	Space Flight	Space Shuttle Discovery STS-131/ISS	Microgravity		Ambient	Cosmic Radiation	White light	12.88 day	3.2 milligray	4.42 milligray	2.62 milligray	22-24 degrees Celsius	-40C	RNA later				60% WS, 40% Col-0 WT	12 day old seedling roots			Rep 2
Atha_WS-0_Col-0_Root_FLT_Rep3	F6R1	GLDS-7	Arabidopsis thaliana	Root	NA	WT	12	DNA microarray	ABRS	60% WS, 40% Col-0	Space Flight	Space Shuttle Discovery STS-131/ISS	Microgravity		Ambient	Cosmic Radiation	White light	12.88 day	3.2 milligray	4.42 milligray	2.62 milligray	22-24 degrees Celsius	-40C	RNA later				60% WS, 40% Col-0 WT	12 day old seedling roots			Rep 3
Atha_WS-0_Col-0_Root_FLT_Rep4	F4R2	GLDS-7	Arabidopsis thaliana	Root	NA	WT	12	DNA microarray	ABRS	60% WS, 40% Col-0	Space Flight	Space Shuttle Discovery STS-131/ISS	Microgravity		Ambient	Cosmic Radiation	White light	12.88 day	3.2 milligray	4.42 milligray	2.62 milligray	22-24 degrees Celsius	-40C	RNA later				60% WS, 40% Col-0 WT	12 day old seedling roots			Rep 4
Atha_WS-0_Col-0_Root_FLT_Rep5	F6R2	GLDS-7	Arabidopsis thaliana	Root	NA	WT	12	DNA microarray	ABRS	60% WS, 40% Col-0	Space Flight	Space Shuttle Discovery STS-131/ISS	Microgravity		Ambient	Cosmic Radiation	White light	12.88 day	3.2 milligray	4.42 milligray	2.62 milligray	22-24 degrees Celsius	-40C	RNA later				60% WS, 40% Col-0 WT	12 day old seedling roots			Rep 5
Atha_WS-0_Col-0_Root_GC_Rep1	G2R1	GLDS-7	Arabidopsis thaliana	Root	NA	WT	12	DNA microarray	ABRS	60% WS, 40% Col-0	Ground Control	Orbital Environmental Simulator	1G Earth		Ambient	Background Earth	White light	12.88 day	0 milligray	0 milligray	0 milligray	22-24 degrees Celsius	-40C	RNA later				60% WS, 40% Col-0 WT	12 day old seedling roots			Rep 1
Atha_WS-0_Col-0_Root_GC_Rep2	G4R1	GLDS-7	Arabidopsis thaliana	Root	NA	WT	12	DNA microarray	ABRS	60% WS, 40% Col-0	Ground Control	Orbital Environmental Simulator	1G Earth		Ambient	Background Earth	White light	12.88 day	0 milligray	0 milligray	0 milligray	22-24 degrees Celsius	-40C	RNA later				60% WS, 40% Col-0 WT	12 day old seedling roots			Rep 2
Atha_WS-0_Col-0_Root_GC_Rep3	G6R1	GLDS-7	Arabidopsis thaliana	Root	NA	WT	12	DNA microarray	ABRS	60% WS, 40% Col-0	Ground Control	Orbital Environmental Simulator	1G Earth		Ambient	Background Earth	White light	12.88 day	0 milligray	0 milligray	0 milligray	22-24 degrees Celsius	-40C	RNA later				60% WS, 40% Col-0 WT	12 day old seedling roots			Rep 3
Atha_WS-0_Col-0_Root_GC_Rep4	G4R2	GLDS-7	Arabidopsis thaliana	Root	NA	WT	12	DNA microarray	ABRS	60% WS, 40% Col-0	Ground Control	Orbital Environmental Simulator	1G Earth		Ambient	Background Earth	White light	12.88 day	0 milligray	0 milligray	0 milligray	22-24 degrees Celsius	-40C	RNA later				60% WS, 40% Col-0 WT	12 day old seedling roots			Rep 4
Atha_WS-0_Col-0_Root_GC_Rep5	G6R2	GLDS-7	Arabidopsis thaliana	Root	NA	WT	12	DNA microarray	ABRS	60% WS, 40% Col-0	Ground Control	Orbital Environmental Simulator	1G Earth		Ambient	Background Earth	White light	12.88 day	0 milligray	0 milligray	0 milligray	22-24 degrees Celsius	-40C	RNA later				60% WS, 40% Col-0 WT	12 day old seedling roots			Rep 5
Atha_Col-0_sl_FLT_BA1	FLA1	GLDS-17	Arabidopsis thaliana	Etiolated seedling	NA	WT	12	DNA microarray	BRIC	Col-0	Space Flight	Space Shuttle Discovery STS-131	Microgravity		Ambient	Cosmic Radiation	Dark	12.88 day	3.2 milligray	4.42 milligray	2.62 milligray	22-25 degrees Celsius	NA	RNA later				Col-0 WT	12 day old seedling	BRIC A PDFU-1 052 seedlings		Rep 1
Atha_Col-0_sl_FLT_BA2	FLA2	GLDS-17	Arabidopsis thaliana	Etiolated seedling	NA	WT	12	DNA microarray	BRIC	Col-0	Space Flight	Space Shuttle Discovery STS-131	Microgravity		Ambient	Cosmic Radiation	Dark	12.88 day	3.2 milligray	4.42 milligray	2.62 milligray	22-25 degrees Celsius	NA	RNA later				Col-0 WT	12 day old seedling	BRIC A PDFU-2 176 seedlings		Rep 2
Atha_Col-0_sl_FLT_BA3	FLA3	GLDS-17	Arabidopsis thaliana	Etiolated seedling	NA	WT	12	DNA microarray	BRIC	Col-0	Space Flight	Space Shuttle Discovery STS-131	Microgravity		Ambient	Cosmic Radiation	Dark	12.88 day	3.2 milligray	4.42 milligray	2.62 milligray	22-25 degrees Celsius	NA	RNA later				Col-0 WT	12 day old seedling	BRIC A PDFU-3 113 seedlings		Rep 3
Atha_Col-0_sl_FLT_BA4	FLA4	GLDS-17	Arabidopsis thaliana	Etiolated seedling	NA	WT	12	DNA microarray	BRIC	Col-0	Space Flight	Space Shuttle Discovery STS-131	Microgravity		Ambient	Cosmic Radiation	Dark	12.88 day	3.2 milligray	4.42 milligray	2.62 milligray	22-25 degrees Celsius	NA	RNA later				Col-0 WT	12 day old seedling	BRIC A PDFU-4 135 seedlings		Rep 4
Atha_Col-0_sl_FLT_BA5	FLA5	GLDS-17	Arabidopsis thaliana	Etiolated seedling	NA	WT	12	DNA microarray	BRIC	Col-0	Space Flight	Space Shuttle Discovery STS-131	Microgravity		Ambient	Cosmic Radiation	Dark	12.88 day	3.2 milligray	4.42 milligray	2.62 milligray	22-25 degrees Celsius	NA	RNA later				Col-0 WT	12 day old seedling	BRIC A PDFU-5 099 seedlings		Rep 5
Atha_Col-0_sl_FLT_BG1	FLG1	GLDS-17	Arabidopsis thaliana	Etiolated seedling	NA	WT	12	DNA microarray	BRIC	Col-0	Space Flight	Space Shuttle Discovery STS-131	Microgravity		Ambient	Cosmic Radiation	Dark	12.88 day	3.2 milligray	4.42 milligray	2.62 milligray	22-25 degrees Celsius	NA	RNA later				Col-0 WT	12 day old seedling	BRIC G PDFU-1 012 seedlings		Rep 6
Atha_Col-0_sl_GC_BA1	GCA1	GLDS-17	Arabidopsis thaliana	Etiolated seedling	NA	WT	12	DNA microarray	BRIC	Col-0	Ground Control	Orbital Environmental Simulator	1G Earth		Ambient	Background Earth	Dark	12.88 day	0 milligray	0 milligray	0 milligray	22-25 degrees Celsius	NA	RNA later				Col-0 WT	12 day old seedling	CONTROL BRIC A PDFU-1 168 seedlings		Rep 1
Atha_Col-0_sl_GC_BA2	GCA2	GLDS-17	Arabidopsis thaliana	Etiolated seedling	NA	WT	12	DNA microarray	BRIC	Col-0	Ground Control	Orbital Environmental Simulator	1G Earth		Ambient	Background Earth	Dark	12.88 day	0 milligray	0 milligray	0 milligray	22-25 degrees Celsius	NA	RNA later				Col-0 WT	12 day old seedling	CONTROL BRIC A PDFU-2 315 seedlings		Rep 2
Atha_Col-0_sl_GC_BA3	GCA3	GLDS-17	Arabidopsis thaliana	Etiolated seedling	NA	WT	12	DNA microarray	BRIC	Col-0	Ground Control	Orbital Environmental Simulator	1G Earth		Ambient	Background Earth	Dark	12.88 day	0 milligray	0 milligray	0 milligray	22-25 degrees Celsius	NA	RNA later				Col-0 WT	12 day old seedling	CONTROL BRIC A PDFU-3 320 seedlings		Rep 3
Atha_Col-0_sl_GC_BA4	GCA4	GLDS-17	Arabidopsis thaliana	Etiolated seedling	NA	WT	12	DNA microarray	BRIC	Col-0	Ground Control	Orbital Environmental Simulator	1G Earth		Ambient	Background Earth	Dark	12.88 day	0 milligray	0 milligray	0 milligray	22-25 degrees Celsius	NA	RNA later				Col-0 WT	12 day old seedling	CONTROL BRIC A PDFU-4 314 seedlings		Rep 4
Atha_Col-0_sl_GC_BA5	GCA5	GLDS-17	Arabidopsis thaliana	Etiolated seedling	NA	WT	12	DNA microarray	BRIC	Col-0	Ground Control	Orbital Environmental Simulator	1G Earth		Ambient	Background Earth	Dark	12.88 day	0 milligray	0 milligray	0 milligray	22-25 degrees Celsius	NA	RNA later				Col-0 WT	12 day old seedling	CONTROL BRIC A PDFU-5 319 seedlings		Rep 5
Atha_Col-0_sl_GC_BG1	GCG1	GLDS-17	Arabidopsis thaliana	Etiolated seedling	NA	WT	12	DNA microarray	BRIC	Col-0	Ground Control	Orbital Environmental Simulator	1G Earth		Ambient	Background Earth	Dark	12.88 day	0 milligray	0 milligray	0 milligray	22-25 degrees Celsius	NA	RNA later				Col-0 WT	12 day old seedling	CONTROL BRIC G PDFU-1 335 seedlings		Rep 6
Atha_Col-0_UdCC_FLT_BB2	FLB2	GLDS-17	Arabidopsis thaliana	Hypocotyl cell culture	NA	WT	12	DNA microarray	BRIC	Col-0	Space Flight	Space Shuttle Discovery STS-131	Microgravity		Ambient	Cosmic Radiation	Dark	12.88 day	3.2 milligray	4.42 milligray	2.62 milligray	22-25 degrees Celsius	NA	RNA later				Col-0 WT	12 day old cell culture	BRIC B PDFU-2 083 tissue		Rep 1
Atha_Col-0_UdCC_FLT_BB3	FLB3	GLDS-17	Arabidopsis thaliana	Hypocotyl cell culture	NA	WT	12	DNA microarray	BRIC	Col-0	Space Flight	Space Shuttle Discovery STS-131	Microgravity		Ambient	Cosmic Radiation	Dark	12.88 day	3.2 milligray	4.42 milligray	2.62 milligray	22-25 degrees Celsius	NA	RNA later				Col-0 WT	12 day old cell culture	BRIC B PDFU-3 104 tissue		Rep 2
Atha_Col-0_UdCC_FLT_BB4	FLB4	GLDS-17	Arabidopsis thaliana	Hypocotyl cell culture	NA	WT	12	DNA microarray	BRIC	Col-0	Space Flight	Space Shuttle Discovery STS-131	Microgravity		Ambient	Cosmic Radiation	Dark	12.88 day	3.2 milligray	4.42 milligray	2.62 milligray	22-25 degrees Celsius	NA	RNA later				Col-0 WT	12 day old cell culture	BRIC B PDFU-4 033 tissue		Rep 3
Atha_Col-0_UdCC_FLT_BB5	FLB5	GLDS-17	Arabidopsis thaliana	Hypocotyl cell culture	NA	WT	12	DNA microarray	BRIC	Col-0	Space Flight	Space Shuttle Discovery STS-131	Microgravity		Ambient	Cosmic Radiation	Dark	12.88 day	3.2 milligray	4.42 milligray	2.62 milligray	22-25 degrees Celsius	NA	RNA later				Col-0 WT	12 day old cell culture	BRIC B PDFU-5 153 tissue		Rep 4
Atha_Col-0_UdCC_FLT_BG2	FLG2	GLDS-17	Arabidopsis thaliana	Hypocotyl cell culture	NA	WT	12	DNA microarray	BRIC	Col-0	Space Flight	Space Shuttle Discovery STS-131	Microgravity		Ambient	Cosmic Radiation	Dark	12.88 day	3.2 milligray	4.42 milligray	2.62 milligray	22-25 degrees Celsius	NA	RNA later				Col-0 WT	12 day old cell culture	BRIC G PDFU-2 018 tissue		Rep 5
Atha_Col-0_UdCC_FLT_BG3	FLG3	GLDS-17	Arabidopsis thaliana	Hypocotyl cell culture	NA	WT	12	DNA microarray	BRIC	Col-0	Space Flight	Space Shuttle Discovery STS-131	Microgravity		Ambient	Cosmic Radiation	Dark	12.88 day	3.2 milligray	4.42 milligray	2.62 milligray	22-25 degrees Celsius	NA	RNA later				Col-0 WT	12 day old cell culture	BRIC G PDFU-3 159 tissue		Rep 6
Atha_Col-0_UdCC_GC_BB2	GCB2	GLDS-17	Arabidopsis thaliana	Hypocotyl cell culture	NA	WT	12	DNA microarray	BRIC	Col-0	Ground Control	Orbital Environmental Simulator	1G Earth		Ambient	Background Earth	Dark	12.88 day	0 milligray	0 milligray	0 milligray	22-25 degrees Celsius	NA	RNA later				Col-0 WT	12 day old cell culture	BRIC B PDFU-2 312 tissue		Rep 1
Atha_Col-0_UdCC_GC_BB3	GCB3	GLDS-17	Arabidopsis thaliana	Hypocotyl cell culture	NA	WT	12	DNA microarray	BRIC	Col-0	Ground Control	Orbital Environmental Simulator	1G Earth		Ambient	Background Earth	Dark	12.88 day	0 milligray	0 milligray	0 milligray	22-25 degrees Celsius	NA	RNA later				Col-0 WT	12 day old cell culture	BRIC B PDFU-3 338 tissue		Rep 2
Atha_Col-0_UdCC_GC_BB4	GCB4	GLDS-17	Arabidopsis thaliana	Hypocotyl cell culture	NA	WT	12	DNA microarray	BRIC	Col-0	Ground Control	Orbital Environmental Simulator	1G Earth		Ambient	Background Earth	Dark	12.88 day	0 milligray	0 milligray	0 milligray	22-25 degrees Celsius	NA	RNA later				Col-0 WT	12 day old cell culture	BRIC B PDFU-4 331 tissue		Rep 3
Atha_Col-0_UdCC_GC_BB5	GCB5	GLDS-17	Arabidopsis thaliana	Hypocotyl cell culture	NA	WT	12	DNA microarray	BRIC	Col-0	Ground Control	Orbital Environmental Simulator	1G Earth		Ambient	Background Earth	Dark	12.88 day	0 milligray	0 milligray	0 milligray	22-25 degrees Celsius	NA	RNA later				Col-0 WT	12 day old cell culture	BRIC B PDFU-5 318 tissue		Rep 4
Atha_Col-0_UdCC_GC_BG2	GCG2	GLDS-17	Arabidopsis thaliana	Hypocotyl cell culture	NA	WT	12	DNA microarray	BRIC	Col-0	Ground Control	Orbital Environmental Simulator	1G Earth		Ambient	Background Earth	Dark	12.88 day	0 milligray	0 milligray	0 milligray	22-25 degrees Celsius	NA	RNA later				Col-0 WT	12 day old cell culture	BRIC G PDFU-2 355 tissue		Rep 5
Atha_Col-0_UdCC_GC_BG3	GCG3	GLDS-17	Arabidopsis thaliana	Hypocotyl cell culture	NA	WT	12	DNA microarray	BRIC	Col-0	Ground Control	Orbital Environmental Simulator	1G Earth		Ambient	Background Earth	Dark	12.88 day	0 milligray	0 milligray	0 milligray	22-25 degrees Celsius	NA	RNA later				Col-0 WT	12 day old cell culture	BRIC G PDFU-3 334 tissue		Rep 6
Atha_Ws-2_sl-pool_FLT_Rep1_R1-FL-C1	Rep1-FL-C1	GLDS-37	Arabidopsis thaliana	Etiolated seedling	NA	WT	12	RNA Sequencing (RNA-Seq)	BRIC	Ws-2	Space Flight	ISS	Microgravity		Ambient	Cosmic Radiation	Dark					24 degree Celsius	-80C	RNA later				Ws-2 WT	12 day old seedling		C1	Rep 1
Atha_Ler-0_sl-pool_FLT_Rep1_R1-FL-C2	Rep1-FL-C2	GLDS-37	Arabidopsis thaliana	Etiolated seedling	NA	WT	12	RNA Sequencing (RNA-Seq)	BRIC	Ler-0	Space Flight	ISS	Microgravity		Ambient	Cosmic Radiation	Dark					24 degree Celsius	-80C	RNA later				Ler-0 WT	12 day old seedling		C2	Rep 1
Atha_Cvi-0_sl-pool_FLT_Rep1_R1-FL-C3	Rep1-FL-C3	GLDS-37	Arabidopsis thaliana	Etiolated seedling	NA	WT	12	RNA Sequencing (RNA-Seq)	BRIC	Cvi-0	Space Flight	ISS	Microgravity		Ambient	Cosmic Radiation	Dark					24 degree Celsius	-80C	RNA later				Cvi-0 WT	12 day old seedling		C3	Rep 1
Atha_Ws-2_sl-pool_FLT_Rep2_R1-FL-C4	Rep1-FL-C4	GLDS-37	Arabidopsis thaliana	Etiolated seedling	NA	WT	12	RNA Sequencing (RNA-Seq)	BRIC	Ws-2	Space Flight	ISS	Microgravity		Ambient	Cosmic Radiation	Dark					24 degree Celsius	-80C	RNA later				Ws-2 WT	12 day old seedling		C4	Rep 2
Atha_Ler-0_sl-pool_FLT_Rep2_R1-FL-C5	Rep1-FL-C5	GLDS-37	Arabidopsis thaliana	Etiolated seedling	NA	WT	12	RNA Sequencing (RNA-Seq)	BRIC	Ler-0	Space Flight	ISS	Microgravity		Ambient	Cosmic Radiation	Dark					24 degree Celsius	-80C	RNA later				Ler-0 WT	12 day old seedling		C5	Rep 2
Atha_Ws-2_sl-pool_FLT_Rep3_R1-FL-D1	Rep1-FL-D1	GLDS-37	Arabidopsis thaliana	Etiolated seedling	NA	WT	12	RNA Sequencing (RNA-Seq)	BRIC	Ws-2	Space Flight	ISS	Microgravity		Ambient	Cosmic Radiation	Dark					24 degree Celsius	-80C	RNA later				Ws-2 WT	12 day old seedling		D1	Rep 3
Atha_Cvi-0_sl-pool_FLT_Rep2_R1-FL-D2	Rep1-FL-D2	GLDS-37	Arabidopsis thaliana	Etiolated seedling	NA	WT	12	RNA Sequencing (RNA-Seq)	BRIC	Cvi-0	Space Flight	ISS	Microgravity		Ambient	Cosmic Radiation	Dark					24 degree Celsius	-80C	RNA later				Cvi-0 WT	12 day old seedling		D2	Rep 2
Atha_Ler-0_sl-pool_FLT_Rep3_R1-FL-D3	Rep1-FL-D3	GLDS-37	Arabidopsis thaliana	Etiolated seedling	NA	WT	12	RNA Sequencing (RNA-Seq)	BRIC	Ler-0	Space Flight	ISS	Microgravity		Ambient	Cosmic Radiation	Dark					24 degree Celsius	-80C	RNA later				Ler-0 WT	12 day old seedling		D3	Rep 3
Atha_Ws-2_sl-pool_FLT_Rep4_R1-FL-D4	Rep1-FL-D4	GLDS-37	Arabidopsis thaliana	Etiolated seedling	NA	WT	12	RNA Sequencing (RNA-Seq)	BRIC	Ws-2	Space Flight	ISS	Microgravity		Ambient	Cosmic Radiation	Dark					24 degree Celsius	-80C	RNA later				Ws-2 WT	12 day old seedling		D4	Rep 4
Atha_Cvi-0_sl-pool_FLT_Rep3_R1-FL-D5	Rep1-FL-D5	GLDS-37	Arabidopsis thaliana	Etiolated seedling	NA	WT	12	RNA Sequencing (RNA-Seq)	BRIC	Cvi-0	Space Flight	ISS	Microgravity		Ambient	Cosmic Radiation	Dark					24 degree Celsius	-80C	RNA later				Cvi-0 WT	12 day old seedling		D5	Rep 3
Atha_Ws-2_sl-pool_GC_Rep1_R1-GC-C1	Rep1-GC-C1	GLDS-37	Arabidopsis thaliana	Etiolated seedling	NA	WT	12	RNA Sequencing (RNA-Seq)	BRIC	Ws-2	Ground Control	ISS Environmental Simulator	1G Earth		Ambient	Background Earth	Dark					24 degree Celsius	-80C	RNA later				Ws-2 WT	12 day old seedling		C1	Rep 1
Atha_Ler-0_sl-pool_GC_Rep1_R1-GC-C2	Rep1-GC-C2	GLDS-37	Arabidopsis thaliana	Etiolated seedling	NA	WT	12	RNA Sequencing (RNA-Seq)	BRIC	Ler-0	Ground Control	ISS Environmental Simulator	1G Earth		Ambient	Background Earth	Dark					24 degree Celsius	-80C	RNA later				Ler-0 WT	12 day old seedling		C2	Rep 1
Atha_Cvi-0_sl-pool_GC_Rep1_R1-GC-C3	Rep1-GC-C3	GLDS-37	Arabidopsis thaliana	Etiolated seedling	NA	WT	12	RNA Sequencing (RNA-Seq)	BRIC	Cvi-0	Ground Control	ISS Environmental Simulator	1G Earth		Ambient	Background Earth	Dark					24 degree Celsius	-80C	RNA later				Cvi-0 WT	12 day old seedling		C3	Rep 1
Atha_Ws-2_sl-pool_GC_Rep2_R1-GC-C4	Rep1-GC-C4	GLDS-37	Arabidopsis thaliana	Etiolated seedling	NA	WT	12	RNA Sequencing (RNA-Seq)	BRIC	Ws-2	Ground Control	ISS Environmental Simulator	1G Earth		Ambient	Background Earth	Dark					24 degree Celsius	-80C	RNA later				Ws-2 WT	12 day old seedling		C4	Rep 2
Atha_Ler-0_sl-pool_GC_Rep2_R1-GC-C5	Rep1-GC-C5	GLDS-37	Arabidopsis thaliana	Etiolated seedling	NA	WT	12	RNA Sequencing (RNA-Seq)	BRIC	Ler-0	Ground Control	ISS Environmental Simulator	1G Earth		Ambient	Background Earth	Dark					24 degree Celsius	-80C	RNA later				Ler-0 WT	12 day old seedling		C5	Rep 2
Atha_Ws-2_sl-pool_GC_Rep3_R1-GC-D1	Rep1-GC-D1	GLDS-37	Arabidopsis thaliana	Etiolated seedling	NA	WT	12	RNA Sequencing (RNA-Seq)	BRIC	Ws-2	Ground Control	ISS Environmental Simulator	1G Earth		Ambient	Background Earth	Dark					24 degree Celsius	-80C	RNA later				Ws-2 WT	12 day old seedling		D1	Rep 3
Atha_Cvi-0_sl-pool_GC_Rep2_R1-GC-D2	Rep1-GC-D2	GLDS-37	Arabidopsis thaliana	Etiolated seedling	NA	WT	12	RNA Sequencing (RNA-Seq)	BRIC	Cvi-0	Ground Control	ISS Environmental Simulator	1G Earth		Ambient	Background Earth	Dark					24 degree Celsius	-80C	RNA later				Cvi-0 WT	12 day old seedling		D2	Rep 2
Atha_Ler-0_sl-pool_GC_Rep3_R1-GC-D3	Rep1-GC-D3	GLDS-37	Arabidopsis thaliana	Etiolated seedling	NA	WT	12	RNA Sequencing (RNA-Seq)	BRIC	Ler-0	Ground Control	ISS Environmental Simulator	1G Earth		Ambient	Background Earth	Dark					24 degree Celsius	-80C	RNA later				Ler-0 WT	12 day old seedling		D3	Rep 3
Atha_Ws-2_sl-pool_GC_Rep4_R1-GC-D4	Rep1-GC-D4	GLDS-37	Arabidopsis thaliana	Etiolated seedling	NA	WT	12	RNA Sequencing (RNA-Seq)	BRIC	Ws-2	Ground Control	ISS Environmental Simulator	1G Earth		Ambient	Background Earth	Dark					24 degree Celsius	-80C	RNA later				Ws-2 WT	12 day old seedling		D4	Rep 4
Atha_Cvi-0_sl-pool_GC_Rep3_R1-GC-D5	Rep1-GC-D5	GLDS-37	Arabidopsis thaliana	Etiolated seedling	NA	WT	12	RNA Sequencing (RNA-Seq)	BRIC	Cvi-0	Ground Control	ISS Environmental Simulator	1G Earth		Ambient	Background Earth	Dark					24 degree Celsius	-80C	RNA later				Cvi-0 WT	12 day old seedling		D5	Rep 3
Atha_Ws-2_sl-pool_FLT_Rep5_R2-FL-C1	Rep2-FL-C1	GLDS-37	Arabidopsis thaliana	Etiolated seedling	NA	WT	12	RNA Sequencing (RNA-Seq)	BRIC	Ws-2	Space Flight	ISS	Microgravity		Ambient	Cosmic Radiation	Dark					24 degree Celsius	-80C	RNA later				Ws-2 WT	12 day old seedling		C1	Rep 5
Atha_Ler-0_sl-pool_FLT_Rep4_R2-FL-C2	Rep2-FL-C2	GLDS-37	Arabidopsis thaliana	Etiolated seedling	NA	WT	12	RNA Sequencing (RNA-Seq)	BRIC	Ler-0	Space Flight	ISS	Microgravity		Ambient	Cosmic Radiation	Dark					24 degree Celsius	-80C	RNA later				Ler-0 WT	12 day old seedling		C2	Rep 4
Atha_Cvi-0_sl-pool_FLT_Rep4_R2-FL-C3	Rep2-FL-C3	GLDS-37	Arabidopsis thaliana	Etiolated seedling	NA	WT	12	RNA Sequencing (RNA-Seq)	BRIC	Cvi-0	Space Flight	ISS	Microgravity		Ambient	Cosmic Radiation	Dark					24 degree Celsius	-80C	RNA later				Cvi-0 WT	12 day old seedling		C3	Rep 4
Atha_Ws-2_sl-pool_FLT_Rep6_R2-FL-C4	Rep2-FL-C4	GLDS-37	Arabidopsis thaliana	Etiolated seedling	NA	WT	12	RNA Sequencing (RNA-Seq)	BRIC	Ws-2	Space Flight	ISS	Microgravity		Ambient	Cosmic Radiation	Dark					24 degree Celsius	-80C	RNA later				Ws-2 WT	12 day old seedling		C4	Rep 6
Atha_Ler-0_sl-pool_FLT_Rep5_R2-FL-C5	Rep2-FL-C5	GLDS-37	Arabidopsis thaliana	Etiolated seedling	NA	WT	12	RNA Sequencing (RNA-Seq)	BRIC	Ler-0	Space Flight	ISS	Microgravity		Ambient	Cosmic Radiation	Dark					24 degree Celsius	-80C	RNA later				Ler-0 WT	12 day old seedling		C5	Rep 5
Atha_Ws-2_sl-pool_FLT_Rep7_R2-FL-D1	Rep2-FL-D1	GLDS-37	Arabidopsis thaliana	Etiolated seedling	NA	WT	12	RNA Sequencing (RNA-Seq)	BRIC	Ws-2	Space Flight	ISS	Microgravity		Ambient	Cosmic Radiation	Dark					24 degree Celsius	-80C	RNA later				Ws-2 WT	12 day old seedling		D1	Rep 7
Atha_Cvi-0_sl-pool_FLT_Rep5_R2-FL-D2	Rep2-FL-D2	GLDS-37	Arabidopsis thaliana	Etiolated seedling	NA	WT	12	RNA Sequencing (RNA-Seq)	BRIC	Cvi-0	Space Flight	ISS	Microgravity		Ambient	Cosmic Radiation	Dark					24 degree Celsius	-80C	RNA later				Cvi-0 WT	12 day old seedling		D2	Rep 5
Atha_Ler-0_sl-pool_FLT_Rep6_R2-FL-D3	Rep2-FL-D3	GLDS-37	Arabidopsis thaliana	Etiolated seedling	NA	WT	12	RNA Sequencing (RNA-Seq)	BRIC	Ler-0	Space Flight	ISS	Microgravity		Ambient	Cosmic Radiation	Dark					24 degree Celsius	-80C	RNA later				Ler-0 WT	12 day old seedling		D3	Rep 6
Atha_Ws-2_sl-pool_FLT_Rep8_R2-FL-D4	Rep2-FL-D4	GLDS-37	Arabidopsis thaliana	Etiolated seedling	NA	WT	12	RNA Sequencing (RNA-Seq)	BRIC	Ws-2	Space Flight	ISS	Microgravity		Ambient	Cosmic Radiation	Dark					24 degree Celsius	-80C	RNA later				Ws-2 WT	12 day old seedling		D4	Rep 8
Atha_Cvi-0_sl-pool_FLT_Rep6_R2-FL-D5	Rep2-FL-D5	GLDS-37	Arabidopsis thaliana	Etiolated seedling	NA	WT	12	RNA Sequencing (RNA-Seq)	BRIC	Cvi-0	Space Flight	ISS	Microgravity		Ambient	Cosmic Radiation	Dark					24 degree Celsius	-80C	RNA later				Cvi-0 WT	12 day old seedling		D5	Rep 6
Atha_Ws-2_sl-pool_GC_Rep5_R2-GC-C1	Rep2-GC-C1	GLDS-37	Arabidopsis thaliana	Etiolated seedling	NA	WT	12	RNA Sequencing (RNA-Seq)	BRIC	Ws-2	Ground Control	ISS Environmental Simulator	1G Earth		Ambient	Background Earth	Dark					24 degree Celsius	-80C	RNA later				Ws-2 WT	12 day old seedling		C1	Rep 5
Atha_Ler-0_sl-pool_GC_Rep4_R2-GC-C2	Rep2-GC-C2	GLDS-37	Arabidopsis thaliana	Etiolated seedling	NA	WT	12	RNA Sequencing (RNA-Seq)	BRIC	Ler-0	Ground Control	ISS Environmental Simulator	1G Earth		Ambient	Background Earth	Dark					24 degree Celsius	-80C	RNA later				Ler-0 WT	12 day old seedling		C2	Rep 4
Atha_Cvi-0_sl-pool_GC_Rep4_R2-GC-C3	Rep2-GC-C3	GLDS-37	Arabidopsis thaliana	Etiolated seedling	NA	WT	12	RNA Sequencing (RNA-Seq)	BRIC	Cvi-0	Ground Control	ISS Environmental Simulator	1G Earth		Ambient	Background Earth	Dark					24 degree Celsius	-80C	RNA later				Cvi-0 WT	12 day old seedling		C3	Rep 4
Atha_Ws-2_sl-pool_GC_Rep6_R2-GC-C4	Rep2-GC-C4	GLDS-37	Arabidopsis thaliana	Etiolated seedling	NA	WT	12	RNA Sequencing (RNA-Seq)	BRIC	Ws-2	Ground Control	ISS Environmental Simulator	1G Earth		Ambient	Background Earth	Dark					24 degree Celsius	-80C	RNA later				Ws-2 WT	12 day old seedling		C4	Rep 6
Atha_Ler-0_sl-pool_GC_Rep5_R2-GC-C5	Rep2-GC-C5	GLDS-37	Arabidopsis thaliana	Etiolated seedling	NA	WT	12	RNA Sequencing (RNA-Seq)	BRIC	Ler-0	Ground Control	ISS Environmental Simulator	1G Earth		Ambient	Background Earth	Dark					24 degree Celsius	-80C	RNA later				Ler-0 WT	12 day old seedling		C5	Rep 5
Atha_Ws-2_sl-pool_GC_Rep7_R2-GC-D1	Rep2-GC-D1	GLDS-37	Arabidopsis thaliana	Etiolated seedling	NA	WT	12	RNA Sequencing (RNA-Seq)	BRIC	Ws-2	Ground Control	ISS Environmental Simulator	1G Earth		Ambient	Background Earth	Dark					24 degree Celsius	-80C	RNA later				Ws-2 WT	12 day old seedling		D1	Rep 7
Atha_Cvi-0_sl-pool_GC_Rep5_R2-GC-D2	Rep2-GC-D2	GLDS-37	Arabidopsis thaliana	Etiolated seedling	NA	WT	12	RNA Sequencing (RNA-Seq)	BRIC	Cvi-0	Ground Control	ISS Environmental Simulator	1G Earth		Ambient	Background Earth	Dark					24 degree Celsius	-80C	RNA later				Cvi-0 WT	12 day old seedling		D2	Rep 5
Atha_Ler-0_sl-pool_GC_Rep6_R2-GC-D3	Rep2-GC-D3	GLDS-37	Arabidopsis thaliana	Etiolated seedling	NA	WT	12	RNA Sequencing (RNA-Seq)	BRIC	Ler-0	Ground Control	ISS Environmental Simulator	1G Earth		Ambient	Background Earth	Dark					24 degree Celsius	-80C	RNA later				Ler-0 WT	12 day old seedling		D3	Rep 6
Atha_Ws-2_sl-pool_GC_Rep8_R2-GC-D4	Rep2-GC-D4	GLDS-37	Arabidopsis thaliana	Etiolated seedling	NA	WT	12	RNA Sequencing (RNA-Seq)	BRIC	Ws-2	Ground Control	ISS Environmental Simulator	1G Earth		Ambient	Background Earth	Dark					24 degree Celsius	-80C	RNA later				Ws-2 WT	12 day old seedling		D4	Rep 8
Atha_Cvi-0_sl-pool_GC_Rep6_R2-GC-D5	Rep2-GC-D5	GLDS-37	Arabidopsis thaliana	Etiolated seedling	NA	WT	12	RNA Sequencing (RNA-Seq)	BRIC	Cvi-0	Ground Control	ISS Environmental Simulator	1G Earth		Ambient	Background Earth	Dark					24 degree Celsius	-80C	RNA later				Cvi-0 WT	12 day old seedling		D5	Rep 6
Atha_Col-0_sl-pool_FLT_Rep1_R1-FL-A1	Rep1-FL-A1	GLDS-37	Arabidopsis thaliana	Etiolated seedling	NA	WT	12	RNA Sequencing (RNA-Seq)	BRIC	Col-0	Space Flight	ISS	Microgravity		Ambient	Cosmic Radiation	Dark					24 degree Celsius	-80C	RNA later				Col-0 WT	12 day old seedling		A1	Rep 1
Atha_Col-0_sl-pool_FLT_Rep2_R1-FL-A4	Rep1-FL-A4	GLDS-37	Arabidopsis thaliana	Etiolated seedling	NA	WT	12	RNA Sequencing (RNA-Seq)	BRIC	Col-0	Space Flight	ISS	Microgravity		Ambient	Cosmic Radiation	Dark					24 degree Celsius	-80C	RNA later				Col-0 WT	12 day old seedling		A4	Rep 2
Atha_Col-0_sl-pool_FLT_Rep3_R1-FL-B1	Rep1-FL-B1	GLDS-37	Arabidopsis thaliana	Etiolated seedling	NA	WT	12	RNA Sequencing (RNA-Seq)	BRIC	Col-0	Space Flight	ISS	Microgravity		Ambient	Cosmic Radiation	Dark					24 degree Celsius	-80C	RNA later				Col-0 WT	12 day old seedling		B1	Rep 3
Atha_Col-0_sl-pool_FLT_Rep4_R1-FL-B4	Rep1-FL-B4	GLDS-37	Arabidopsis thaliana	Etiolated seedling	NA	WT	12	RNA Sequencing (RNA-Seq)	BRIC	Col-0	Space Flight	ISS	Microgravity		Ambient	Cosmic Radiation	Dark					24 degree Celsius	-80C	RNA later				Col-0 WT	12 day old seedling		B4	Rep 4
Atha_Col-0_sl-pool_GC_Rep1_R1-GC-A1	Rep1-GC-A1	GLDS-37	Arabidopsis thaliana	Etiolated seedling	NA	WT	12	RNA Sequencing (RNA-Seq)	BRIC	Col-0	Ground Control	ISS Environmental Simulator	1G Earth		Ambient	Background Earth	Dark					24 degree Celsius	-80C	RNA later				Col-0 WT	12 day old seedling		A1	Rep 1
Atha_Col-0_sl-pool_GC_Rep2_R1-GC-A4	Rep1-GC-A4	GLDS-37	Arabidopsis thaliana	Etiolated seedling	NA	WT	12	RNA Sequencing (RNA-Seq)	BRIC	Col-0	Ground Control	ISS Environmental Simulator	1G Earth		Ambient	Background Earth	Dark					24 degree Celsius	-80C	RNA later				Col-0 WT	12 day old seedling		A4	Rep 2
Atha_Col-0_sl-pool_GC_Rep3_R1-GC-B1	Rep1-GC-B1	GLDS-37	Arabidopsis thaliana	Etiolated seedling	NA	WT	12	RNA Sequencing (RNA-Seq)	BRIC	Col-0	Ground Control	ISS Environmental Simulator	1G Earth		Ambient	Background Earth	Dark					24 degree Celsius	-80C	RNA later				Col-0 WT	12 day old seedling		B1	Rep 3
Atha_Col-0_sl-pool_GC_Rep4_R1-GC-B4	Rep1-GC-B4	GLDS-37	Arabidopsis thaliana	Etiolated seedling	NA	WT	12	RNA Sequencing (RNA-Seq)	BRIC	Col-0	Ground Control	ISS Environmental Simulator	1G Earth		Ambient	Background Earth	Dark					24 degree Celsius	-80C	RNA later				Col-0 WT	12 day old seedling		B4	Rep 4
Atha_Col-0_sl-pool_FLT_Rep5_R2-FL-A1	Rep2-FL-A1	GLDS-37	Arabidopsis thaliana	Etiolated seedling	NA	WT	12	RNA Sequencing (RNA-Seq)	BRIC	Col-0	Space Flight	ISS	Microgravity		Ambient	Cosmic Radiation	Dark					24 degree Celsius	-80C	RNA later				Col-0 WT	12 day old seedling		A1	Rep 5
Atha_Col-0_sl-pool_FLT_Rep6_R2-FL-A4	Rep2-FL-A4	GLDS-37	Arabidopsis thaliana	Etiolated seedling	NA	WT	12	RNA Sequencing (RNA-Seq)	BRIC	Col-0	Space Flight	ISS	Microgravity		Ambient	Cosmic Radiation	Dark					24 degree Celsius	-80C	RNA later				Col-0 WT	12 day old seedling		A4	Rep 6
Atha_Col-0_sl-pool_FLT_Rep7_R2-FL-B1	Rep2-FL-B1	GLDS-37	Arabidopsis thaliana	Etiolated seedling	NA	WT	12	RNA Sequencing (RNA-Seq)	BRIC	Col-0	Space Flight	ISS	Microgravity		Ambient	Cosmic Radiation	Dark					24 degree Celsius	-80C	RNA later				Col-0 WT	12 day old seedling		B1	Rep 7
Atha_Col-0_sl-pool_FLT_Rep8_R2-FL-B4	Rep2-FL-B4	GLDS-37	Arabidopsis thaliana	Etiolated seedling	NA	WT	12	RNA Sequencing (RNA-Seq)	BRIC	Col-0	Space Flight	ISS	Microgravity		Ambient	Cosmic Radiation	Dark					24 degree Celsius	-80C	RNA later				Col-0 WT	12 day old seedling		B4	Rep 8
Atha_Col-0_sl-pool_GC_Rep5_R2-GC-A1	Rep2-GC-A1	GLDS-37	Arabidopsis thaliana	Etiolated seedling	NA	WT	12	RNA Sequencing (RNA-Seq)	BRIC	Col-0	Ground Control	ISS Environmental Simulator	1G Earth		Ambient	Background Earth	Dark					24 degree Celsius	-80C	RNA later				Col-0 WT	12 day old seedling		A1	Rep 5
Atha_Col-0_sl-pool_GC_Rep6_R2-GC-A4	Rep2-GC-A4	GLDS-37	Arabidopsis thaliana	Etiolated seedling	NA	WT	12	RNA Sequencing (RNA-Seq)	BRIC	Col-0	Ground Control	ISS Environmental Simulator	1G Earth		Ambient	Background Earth	Dark					24 degree Celsius	-80C	RNA later				Col-0 WT	12 day old seedling		A4	Rep 6
Atha_Col-0_sl-pool_GC_Rep7_R2-GC-B1	Rep2-GC-B1	GLDS-37	Arabidopsis thaliana	Etiolated seedling	NA	WT	12	RNA Sequencing (RNA-Seq)	BRIC	Col-0	Ground Control	ISS Environmental Simulator	1G Earth		Ambient	Background Earth	Dark					24 degree Celsius	-80C	RNA later				Col-0 WT	12 day old seedling		B1	Rep 7
Atha_Col-0_sl-pool_GC_Rep8_R2-GC-B4	Rep2-GC-B4	GLDS-37	Arabidopsis thaliana	Etiolated seedling	NA	WT	12	RNA Sequencing (RNA-Seq)	BRIC	Col-0	Ground Control	ISS Environmental Simulator	1G Earth		Ambient	Background Earth	Dark					24 degree Celsius	-80C	RNA later				Col-0 WT	12 day old seedling		B4	Rep 8
Atha_WT-Col-0_sl_FLT_Rep1_G1S1	Group-1.Subject-1.seedlings.Pooled	GLDS-38	Arabidopsis thaliana	Etiolated seedling	NA	WT	3	mass spectrometry, RNA Sequencing (RNA-Seq)	BRIC	Col-0	Space Flight	ISS	Microgravity		Ambient	Cosmic Radiation	White light	3 day				Room Temperature	-80C	RNAlater for 12 hours then into -80C				Col-0 WT	3 day old seedling			Rep 1
Atha_WT-Col-0_sl_FLT_Rep2_G1S2	Group-1.Subject-2.seedlings.Pooled	GLDS-38	Arabidopsis thaliana	Etiolated seedling	NA	WT	3	mass spectrometry, RNA Sequencing (RNA-Seq)	BRIC	Col-0	Space Flight	ISS	Microgravity		Ambient	Cosmic Radiation	White light	3 day				Room Temperature	-80C	RNAlater for 12 hours then into -80C				Col-0 WT	3 day old seedling			Rep 2
Atha_WT-Col-0_sl_FLT_Rep3_G1S3	Group-1.Subject-3.seedlings.Pooled	GLDS-38	Arabidopsis thaliana	Etiolated seedling	NA	WT	3	mass spectrometry, RNA Sequencing (RNA-Seq)	BRIC	Col-0	Space Flight	ISS	Microgravity		Ambient	Cosmic Radiation	White light	3 day				Room Temperature	-80C	RNAlater for 12 hours then into -80C				Col-0 WT	3 day old seedling			Rep 3
Atha_WT-Col-0_sl_GC_Rep1_G2S1	Group-2.Subject-1.seedlings.Pooled	GLDS-38	Arabidopsis thaliana	Etiolated seedling	NA	WT	3	mass spectrometry, RNA Sequencing (RNA-Seq)	BRIC	Col-0	Ground Control	Lab on earth	1G Earth		Ambient	Background Earth	White light	3 day				Room Temperature	-80C	RNAlater for 12 hours then into -80C				Col-0 WT	3 day old seedling			Rep 1
Atha_WT-Col-0_sl_GC_Rep2_G2S2	Group-2.Subject-2.seedlings.Pooled	GLDS-38	Arabidopsis thaliana	Etiolated seedling	NA	WT	3	mass spectrometry, RNA Sequencing (RNA-Seq)	BRIC	Col-0	Ground Control	Lab on earth	1G Earth		Ambient	Background Earth	White light	3 day				Room Temperature	-80C	RNAlater for 12 hours then into -80C				Col-0 WT	3 day old seedling			Rep 2
Atha_WT-Col-0_sl_GC_Rep3_G2S3	Group-2.Subject-3.seedlings.Pooled	GLDS-38	Arabidopsis thaliana	Etiolated seedling	NA	WT	3	mass spectrometry, RNA Sequencing (RNA-Seq)	BRIC	Col-0	Ground Control	Lab on earth	1G Earth		Ambient	Background Earth	White light	3 day				Room Temperature	-80C	RNAlater for 12 hours then into -80C				Col-0 WT	3 day old seedling			Rep 3
Atha_WT-Col-0_sl_RNAlat_Rep1_rl1	rl-1-seedlings	GLDS-38	Arabidopsis thaliana	Etiolated seedling	NA	WT	3	mass spectrometry, RNA Sequencing (RNA-Seq)	mock BRIC	Col-0	Ground Control	Lab on earth	1G Earth		Ambient	Background Earth	White light	3 day				Room Temperature	-80C	RNAlater for 12 hours then into -80C				Col-0 WT	3 day old seedling			Rep 1
Atha_WT-Col-0_sl_RNAlat_Rep2_rl2	rl-2-seedlings	GLDS-38	Arabidopsis thaliana	Etiolated seedling	NA	WT	3	mass spectrometry, RNA Sequencing (RNA-Seq)	mock BRIC	Col-0	Ground Control	Lab on earth	1G Earth		Ambient	Background Earth	White light	3 day				Room Temperature	-80C	RNAlater for 12 hours then into -80C				Col-0 WT	3 day old seedling			Rep 2
Atha_WT-Col-0_sl_RNAlat_Rep3_rl3	rl-3--seedlings	GLDS-38	Arabidopsis thaliana	Etiolated seedling	NA	WT	3	mass spectrometry, RNA Sequencing (RNA-Seq)	mock BRIC	Col-0	Ground Control	Lab on earth	1G Earth		Ambient	Background Earth	White light	3 day				Room Temperature	-80C	RNAlater for 12 hours then into -80C				Col-0 WT	3 day old seedling			Rep 3
Atha_WT-Col-0_sl_LN2_Rep1_n2-1	n2-1-seedlings	GLDS-38	Arabidopsis thaliana	Etiolated seedling	NA	WT	3	mass spectrometry, RNA Sequencing (RNA-Seq)	mock BRIC	Col-0	Ground Control	Lab on earth	1G Earth		Ambient	Background Earth	White light	3 day				Room Temperature	-80C	Frozen in liquid nitrogen				Col-0 WT	3 day old seedling			Rep 1
Atha_WT-Col-0_sl_LN2_Rep2_n2-2	n2-2-seedlings	GLDS-38	Arabidopsis thaliana	Etiolated seedling	NA	WT	3	mass spectrometry, RNA Sequencing (RNA-Seq)	mock BRIC	Col-0	Ground Control	Lab on earth	1G Earth		Ambient	Background Earth	White light	3 day				Room Temperature	-80C	Frozen in liquid nitrogen				Col-0 WT	3 day old seedling			Rep 2
Atha_WT-Col-0_sl_LN2_Rep3_n2-3	n2-3-seedlings	GLDS-38	Arabidopsis thaliana	Etiolated seedling	NA	WT	3	mass spectrometry, RNA Sequencing (RNA-Seq)	mock BRIC	Col-0	Ground Control	Lab on earth	1G Earth		Ambient	Background Earth	White light	3 day				Room Temperature	-80C	Frozen in liquid nitrogen				Col-0 WT	3 day old seedling			Rep 3
Atha_Col-0_wo_WT_GC_Rep1	Sample 1	GLDS-44	Arabidopsis thaliana	Etiolated seedling	NA	WT	14	DNA microarray	BRIC	Col-0	Ground Control	Orbital Environmental Simulator	1G Earth		Ambient	Background Earth	Dark	0 day	0 milligray	0 milligray	0 milligray	Room Temperature	NA	RNAlater				Col-0 WT	14 day old seedling			Rep 1
Atha_Col-0_wo_WT_GC_Rep2	Sample 2	GLDS-44	Arabidopsis thaliana	Etiolated seedling	NA	WT	14	DNA microarray	BRIC	Col-0	Ground Control	Orbital Environmental Simulator	1G Earth		Ambient	Background Earth	Dark	0 day	0 milligray	0 milligray	0 milligray	Room Temperature	NA	RNAlater				Col-0 WT	14 day old seedling			Rep 2
Atha_Col-0_wo_WT_GC_Rep3	Sample 3	GLDS-44	Arabidopsis thaliana	Etiolated seedling	NA	WT	14	DNA microarray	BRIC	Col-0	Ground Control	Orbital Environmental Simulator	1G Earth		Ambient	Background Earth	Dark	0 day	0 milligray	0 milligray	0 milligray	Room Temperature	NA	RNAlater				Col-0 WT	14 day old seedling			Rep 3
Atha_Col-0_wo_WT_FLT_Rep1	Sample 4	GLDS-44	Arabidopsis thaliana	Etiolated seedling	NA	WT	14	DNA microarray	BRIC	Col-0	Space Flight	Space Shuttle Discovery STS-131	Microgravity		Ambient	Cosmic Radiation	Dark	12.88 day	3.2 milligray	4.42 milligray	2.62 milligray	Room Temperature	NA	RNAlater				Col-0 WT	14 day old seedling			Rep 1
Atha_Col-0_wo_WT_FLT_Rep2	Sample 5	GLDS-44	Arabidopsis thaliana	Etiolated seedling	NA	WT	14	DNA microarray	BRIC	Col-0	Space Flight	Space Shuttle Discovery STS-131	Microgravity		Ambient	Cosmic Radiation	Dark	12.88 day	3.2 milligray	4.42 milligray	2.62 milligray	Room Temperature	NA	RNAlater				Col-0 WT	14 day old seedling			Rep 2
Atha_Col-0_wo_WT_FLT_Rep3	Sample 6	GLDS-44	Arabidopsis thaliana	Etiolated seedling	NA	WT	14	DNA microarray	BRIC	Col-0	Space Flight	Space Shuttle Discovery STS-131	Microgravity		Ambient	Cosmic Radiation	Dark	12.88 day	3.2 milligray	4.42 milligray	2.62 milligray	Room Temperature	NA	RNAlater				Col-0 WT	14 day old seedling			Rep 3
Atha_Col-0_wo_act2-3_GC_Rep1	Sample 7	GLDS-44	Arabidopsis thaliana	Etiolated seedling	NA	act2-3	14	DNA microarray	BRIC	Col-0	Ground Control	Orbital Environmental Simulator	1G Earth		Ambient	Background Earth	Dark	0 day	0 milligray	0 milligray	0 milligray	Room Temperature	NA	RNAlater				Col-0 act2-3	14 day old seedling			Rep 1
Atha_Col-0_wo_act2-3_GC_Rep2	Sample 8	GLDS-44	Arabidopsis thaliana	Etiolated seedling	NA	act2-3	14	DNA microarray	BRIC	Col-0	Ground Control	Orbital Environmental Simulator	1G Earth		Ambient	Background Earth	Dark	0 day	0 milligray	0 milligray	0 milligray	Room Temperature	NA	RNAlater				Col-0 act2-3	14 day old seedling			Rep 2
Atha_Col-0_wo_act2-3_GC_Rep3	Sample 9	GLDS-44	Arabidopsis thaliana	Etiolated seedling	NA	act2-3	14	DNA microarray	BRIC	Col-0	Ground Control	Orbital Environmental Simulator	1G Earth		Ambient	Background Earth	Dark	0 day	0 milligray	0 milligray	0 milligray	Room Temperature	NA	RNAlater				Col-0 act2-3	14 day old seedling			Rep 3
Atha_Col-0_wo_act2-3_FLT_Rep1	Sample 10	GLDS-44	Arabidopsis thaliana	Etiolated seedling	NA	act2-3	14	DNA microarray	BRIC	Col-0	Space Flight	Space Shuttle Discovery STS-131	Microgravity		Ambient	Cosmic Radiation	Dark	12.88 day	3.2 milligray	4.42 milligray	2.62 milligray	Room Temperature	NA	RNAlater				Col-0 act2-3	14 day old seedling			Rep 1
Atha_Col-0_wo_act2-3_FLT_Rep2	Sample 11	GLDS-44	Arabidopsis thaliana	Etiolated seedling	NA	act2-3	14	DNA microarray	BRIC	Col-0	Space Flight	Space Shuttle Discovery STS-131	Microgravity		Ambient	Cosmic Radiation	Dark	12.88 day	3.2 milligray	4.42 milligray	2.62 milligray	Room Temperature	NA	RNAlater				Col-0 act2-3	14 day old seedling			Rep 2
Atha_Col-0_wo_act2-3_FLT_Rep3	Sample 12	GLDS-44	Arabidopsis thaliana	Etiolated seedling	NA	act2-3	14	DNA microarray	BRIC	Col-0	Space Flight	Space Shuttle Discovery STS-131	Microgravity		Ambient	Cosmic Radiation	Dark	12.88 day	3.2 milligray	4.42 milligray	2.62 milligray	Room Temperature	NA	RNAlater				Col-0 act2-3	14 day old seedling			Rep 3
Atha_Ws_sl_WT_HZE_3h-postIR_5do_Rep1	GSM1506014 extract 1	GLDS-46	Arabidopsis thaliana	Seedlings	NA	WT	5	DNA microarray	Lab: Petri Dish	WS-0	Gamma radiation	BNL Controlled Environment Facility	1G Earth		Ambient	Gamma radiation	White light	15 minute	100 gray			Room Temperature	-80C	Frozen in liquid nitrogen	10.10 am on Day #1	1.5 hour	16 hours	WS-0 WT	5 day old seedlings			Rep 1
Atha_Ws_sl_WT_HZE_3h-postIR_5do_Rep2	GSM1506015 extract 1	GLDS-46	Arabidopsis thaliana	Seedlings	NA	WT	5	DNA microarray	Lab: Petri Dish	WS-0	Gamma radiation	BNL Controlled Environment Facility	1G Earth		Ambient	Gamma radiation	White light	15 minute	100 gray			Room Temperature	-80C	Frozen in liquid nitrogen	10.10 am on Day #1	1.5 hour	16 hours	WS-0 WT	5 day old seedlings			Rep 2
Atha_Ws_sl_WT_YR_3h-postIR_5do_Rep2	GSM1506016 extract 1	GLDS-46	Arabidopsis thaliana	Seedlings	NA	WT	5	DNA microarray	Lab: Petri Dish	WS-0	Gamma radiation	BNL Controlled Environment Facility	1G Earth		Ambient	Gamma radiation	White light	15 minute	100 gray			Room Temperature	-80C	Frozen in liquid nitrogen	11.40 am on Day #1	3 hour	16 hours	WS-0 WT	5 day old seedlings			Rep 1
Atha_Ws_sl_ATM1_YR_1.5h-postIR_5do_Rep2	GSM1506017 extract 1	GLDS-46	Arabidopsis thaliana	Seedlings	NA	WT	5	DNA microarray	Lab: Petri Dish	WS-0	Gamma radiation	BNL Controlled Environment Facility	1G Earth		Ambient	Gamma radiation	White light	15 minute	100 gray			Room Temperature	-80C	Frozen in liquid nitrogen	11.40 am on Day #1	3 hour	16 hours	WS-0 WT	5 day old seedlings			Rep 2
Atha_Ws_sl_ATM1_noIR_CTRL_5do_Rep2	GSM1506018 extract 1	GLDS-46	Arabidopsis thaliana	Seedlings	NA	WT	5	DNA microarray	Lab: Petri Dish	WS-0	Gamma radiation	BNL Controlled Environment Facility	1G Earth		Ambient	Gamma radiation	White light	15 minute	100 gray			Room Temperature	-80C	Frozen in liquid nitrogen	2.55 pm on Day #1	6 hour	16 hours	WS-0 WT	5 day old seedlings			Rep 1
Atha_Ws_sl_WT_YR_12h-postIR_5do_Rep2	GSM1506019 extract 1	GLDS-46	Arabidopsis thaliana	Seedlings	NA	WT	5	DNA microarray	Lab: Petri Dish	WS-0	Gamma radiation	BNL Controlled Environment Facility	1G Earth		Ambient	Gamma radiation	White light	15 minute	100 gray			Room Temperature	-80C	Frozen in liquid nitrogen	2.55 pm on Day #1	6 hour	16 hours	WS-0 WT	5 day old seedlings			Rep 2
Atha_Ws_sl_ATM1_HZE_6h-postIR_5do_Rep1	GSM1506020 extract 1	GLDS-46	Arabidopsis thaliana	Seedlings	NA	WT	5	DNA microarray	Lab: Petri Dish	WS-0	Gamma radiation	BNL Controlled Environment Facility	1G Earth		Ambient	Gamma radiation	White light	15 minute	100 gray			Room Temperature	-80C	Frozen in liquid nitrogen	8.40 pm on Day #1	12 hour	16 hours	WS-0 WT	5 day old seedlings			Rep 1
Atha_Ws_sl_ATM1_YR_12h-postIR_5do_Rep2	GSM1506021 extract 1	GLDS-46	Arabidopsis thaliana	Seedlings	NA	WT	5	DNA microarray	Lab: Petri Dish	WS-0	Gamma radiation	BNL Controlled Environment Facility	1G Earth		Ambient	Gamma radiation	White light	15 minute	100 gray			Room Temperature	-80C	Frozen in liquid nitrogen	8.40 pm on Day #1	12 hour	16 hours	WS-0 WT	5 day old seedlings			Rep 2
Atha_Ws_sl_WT_YR_6h-postIR_5do_Rep1	GSM1506022 extract 1	GLDS-46	Arabidopsis thaliana	Seedlings	NA	WT	6	DNA microarray	Lab: Petri Dish	WS-0	Gamma radiation	BNL Controlled Environment Facility	1G Earth		Ambient	Gamma radiation	White light	15 minute	100 gray			Room Temperature	-80C	Frozen in liquid nitrogen	8.40 am on Day #2	24 hour	16 hours	WS-0 WT	5 day old seedlings			Rep 1
Atha_Ws_sl_WT_HZE_12h-postIR_5do_Rep1	GSM1506023 extract 1	GLDS-46	Arabidopsis thaliana	Seedlings	NA	WT	6	DNA microarray	Lab: Petri Dish	WS-0	Gamma radiation	BNL Controlled Environment Facility	1G Earth		Ambient	Gamma radiation	White light	15 minute	100 gray			Room Temperature	-80C	Frozen in liquid nitrogen	8.40 am on Day #2	24 hour	16 hours	WS-0 WT	5 day old seedlings			Rep 2
Atha_Ws_sl_WT_HZE_6h-postIR_5do_Rep2	GSM1506024 extract 1	GLDS-46	Arabidopsis thaliana	Seedlings	NA	WT	5	DNA microarray	Lab: Petri Dish	WS-0	HZE	BNL Controlled Environment Facility	1G Earth		Ambient	HZE	White light	approx. 12 minute	30 gray			Room Temperature	-80C	Frozen in liquid nitrogen	2.39 pm on Day #1	1.5 hour	16 hours	WS-0 WT	5 day old seedlings			Rep 1
Atha_Ws_sl_ATM1_YR_6h-postIR_5do_Rep2	GSM1506025 extract 1	GLDS-46	Arabidopsis thaliana	Seedlings	NA	WT	5	DNA microarray	Lab: Petri Dish	WS-0	HZE	BNL Controlled Environment Facility	1G Earth		Ambient	HZE	White light	approx. 12 minute	30 gray			Room Temperature	-80C	Frozen in liquid nitrogen	2.39 pm on Day #1	1.5 hour	16 hours	WS-0 WT	5 day old seedlings			Rep 2
Atha_Ws_sl_WT_noIR_CTRL_5do_Rep2	GSM1506026 extract 1	GLDS-46	Arabidopsis thaliana	Seedlings	NA	WT	5	DNA microarray	Lab: Petri Dish	WS-0	HZE	BNL Controlled Environment Facility	1G Earth		Ambient	HZE	White light	approx. 12 minute	30 gray			Room Temperature	-80C	Frozen in liquid nitrogen	4.09 pm on Day #1	3 hour	16 hours	WS-0 WT	5 day old seedlings			Rep 1
Atha_Ws_sl_WT_noIR_CTRL_6do_Rep2	GSM1506027 extract 1	GLDS-46	Arabidopsis thaliana	Seedlings	NA	WT	5	DNA microarray	Lab: Petri Dish	WS-0	HZE	BNL Controlled Environment Facility	1G Earth		Ambient	HZE	White light	approx. 12 minute	30 gray			Room Temperature	-80C	Frozen in liquid nitrogen	4.09 pm on Day #1	3 hour	16 hours	WS-0 WT	5 day old seedlings			Rep 2
Atha_Ws_sl_ATM1_YR_6h-postIR_5do_Rep1	GSM1506028 extract 1	GLDS-46	Arabidopsis thaliana	Seedlings	NA	WT	5	DNA microarray	Lab: Petri Dish	WS-0	HZE	BNL Controlled Environment Facility	1G Earth		Ambient	HZE	White light	approx. 12 minute	30 gray			Room Temperature	-80C	Frozen in liquid nitrogen	7.24 pm on Day #1	6 hour	16 hours	WS-0 WT	5 day old seedlings			Rep 1
Atha_Ws_sl_WT_YR_1.5h-postIR_5do_Rep2	GSM1506029 extract 1	GLDS-46	Arabidopsis thaliana	Seedlings	NA	WT	5	DNA microarray	Lab: Petri Dish	WS-0	HZE	BNL Controlled Environment Facility	1G Earth		Ambient	HZE	White light	approx. 12 minute	30 gray			Room Temperature	-80C	Frozen in liquid nitrogen	7.24 pm on Day #1	6 hour	16 hours	WS-0 WT	5 day old seedlings			Rep 2
Atha_Ws_sl_ATM1_HZE_6h-postIR_5do_Rep2	GSM1506030 extract 1	GLDS-46	Arabidopsis thaliana	Seedlings	NA	WT	5	DNA microarray	Lab: Petri Dish	WS-0	HZE	BNL Controlled Environment Facility	1G Earth		Ambient	HZE	White light	approx. 12 minute	30 gray			Room Temperature	-80C	Frozen in liquid nitrogen	1.09 am on Day #2	12 hour	16 hours	WS-0 WT	5 day old seedlings			Rep 1
Atha_Ws_sl_ATM1_YR_1.5h-postIR_5do_Rep1	GSM1506031 extract 1	GLDS-46	Arabidopsis thaliana	Seedlings	NA	WT	5	DNA microarray	Lab: Petri Dish	WS-0	HZE	BNL Controlled Environment Facility	1G Earth		Ambient	HZE	White light	approx. 12 minute	30 gray			Room Temperature	-80C	Frozen in liquid nitrogen	1.09 am on Day #2	12 hour	16 hours	WS-0 WT	5 day old seedlings			Rep 2
Atha_Ws_sl_WT_HZE_24h-postIR_6do_Rep1	GSM1506032 extract 1	GLDS-46	Arabidopsis thaliana	Seedlings	NA	WT	6	DNA microarray	Lab: Petri Dish	WS-0	HZE	BNL Controlled Environment Facility	1G Earth		Ambient	HZE	White light	approx. 12 minute	30 gray			Room Temperature	-80C	Frozen in liquid nitrogen	1.09 pm on Day #2	24 hour	16 hours	WS-0 WT	5 day old seedlings			Rep 1
Atha_Ws_sl_WT_YR_12h-postIR_5do_Rep1	GSM1506033 extract 1	GLDS-46	Arabidopsis thaliana	Seedlings	NA	WT	6	DNA microarray	Lab: Petri Dish	WS-0	HZE	BNL Controlled Environment Facility	1G Earth		Ambient	HZE	White light	approx. 12 minute	30 gray			Room Temperature	-80C	Frozen in liquid nitrogen	1.09 pm on Day #2	24 hour	16 hours	WS-0 WT	5 day old seedlings			Rep 2
Atha_Ws_sl_ATM1_HZE_1.5h-postIR_5do_Rep2	GSM1506034 extract 1	GLDS-46	Arabidopsis thaliana	Seedlings	NA	atm-1	5	DNA microarray	Lab: Petri Dish	WS-0	Gamma radiation	BNL Controlled Environment Facility	1G Earth		Ambient	Gamma radiation	White light	15 minute	100 gray			Room Temperature	-80C	Frozen in liquid nitrogen	10.10 am on Day #1	1.5 hour	16 hours	WS-0 atm-1	5 day old seedlings			Rep 1
Atha_Ws_sl_ATM1_HZE_24h-postIR_6do_Rep2	GSM1506035 extract 1	GLDS-46	Arabidopsis thaliana	Seedlings	NA	atm-1	5	DNA microarray	Lab: Petri Dish	WS-0	Gamma radiation	BNL Controlled Environment Facility	1G Earth		Ambient	Gamma radiation	White light	15 minute	100 gray			Room Temperature	-80C	Frozen in liquid nitrogen	10.10 am on Day #1	1.5 hour	16 hours	WS-0 atm-1	5 day old seedlings			Rep 2
Atha_Ws_sl_ATM1_HZE_1.5h-postIR_5do_Rep1	GSM1506036 extract 1	GLDS-46	Arabidopsis thaliana	Seedlings	NA	atm-1	5	DNA microarray	Lab: Petri Dish	WS-0	Gamma radiation	BNL Controlled Environment Facility	1G Earth		Ambient	Gamma radiation	White light	15 minute	100 gray			Room Temperature	-80C	Frozen in liquid nitrogen	2.55 pm on Day #1	6 hour	16 hours	WS-0 atm-1	5 day old seedlings			Rep 1
Atha_Ws_sl_ATM1_noIR_CTRL_5do_Rep1	GSM1506037 extract 1	GLDS-46	Arabidopsis thaliana	Seedlings	NA	atm-1	5	DNA microarray	Lab: Petri Dish	WS-0	Gamma radiation	BNL Controlled Environment Facility	1G Earth		Ambient	Gamma radiation	White light	15 minute	100 gray			Room Temperature	-80C	Frozen in liquid nitrogen	2.55 pm on Day #1	6 hour	16 hours	WS-0 atm-1	5 day old seedlings			Rep 2
Atha_Ws_sl_WT_HZE_24h-postIR_6do_Rep2	GSM1506038 extract 1	GLDS-46	Arabidopsis thaliana	Seedlings	NA	atm-1	5	DNA microarray	Lab: Petri Dish	WS-0	Gamma radiation	BNL Controlled Environment Facility	1G Earth		Ambient	Gamma radiation	White light	15 minute	100 gray			Room Temperature	-80C	Frozen in liquid nitrogen	8.40 pm on Day #1	12 hour	16 hours	WS-0 atm-1	5 day old seedlings			Rep 1
Atha_Ws_sl_ATM1_noIR_CTRL_6do_Rep1	GSM1506039 extract 1	GLDS-46	Arabidopsis thaliana	Seedlings	NA	atm-1	5	DNA microarray	Lab: Petri Dish	WS-0	Gamma radiation	BNL Controlled Environment Facility	1G Earth		Ambient	Gamma radiation	White light	15 minute	100 gray			Room Temperature	-80C	Frozen in liquid nitrogen	8.40 pm on Day #1	12 hour	16 hours	WS-0 atm-1	5 day old seedlings			Rep 2
Atha_Ws_sl_ATM1_noIR_CTRL_6do_Rep2	GSM1506040 extract 1	GLDS-46	Arabidopsis thaliana	Seedlings	NA	atm-1	6	DNA microarray	Lab: Petri Dish	WS-0	Gamma radiation	BNL Controlled Environment Facility	1G Earth		Ambient	Gamma radiation	White light	15 minute	100 gray			Room Temperature	-80C	Frozen in liquid nitrogen	8.40 am on Day #2	24 hour	16 hours	WS-0 atm-1	5 day old seedlings			Rep 1
Atha_Ws_sl_ATM1_YR_24h-postIR_6do_Rep1	GSM1506041 extract 1	GLDS-46	Arabidopsis thaliana	Seedlings	NA	atm-1	6	DNA microarray	Lab: Petri Dish	WS-0	Gamma radiation	BNL Controlled Environment Facility	1G Earth		Ambient	Gamma radiation	White light	15 minute	100 gray			Room Temperature	-80C	Frozen in liquid nitrogen	8.40 am on Day #2	24 hour	16 hours	WS-0 atm-1	5 day old seedlings			Rep 2
Atha_Ws_sl_ATM1_YR_24h-postIR_6do_Rep2	GSM1506042 extract 1	GLDS-46	Arabidopsis thaliana	Seedlings	NA	atm-1	5	DNA microarray	Lab: Petri Dish	WS-0	HZE	BNL Controlled Environment Facility	1G Earth		Ambient	HZE	White light	approx. 12 minute	30 gray			Room Temperature	-80C	Frozen in liquid nitrogen	2.39 pm on Day #1	1.5 hour	16 hours	WS-0 atm-1	5 day old seedlings			Rep 1
Atha_Ws_sl_ATM1_HZE_12h-postIR_5do_Rep1	GSM1506043 extract 1	GLDS-46	Arabidopsis thaliana	Seedlings	NA	atm-1	5	DNA microarray	Lab: Petri Dish	WS-0	HZE	BNL Controlled Environment Facility	1G Earth		Ambient	HZE	White light	approx. 12 minute	30 gray			Room Temperature	-80C	Frozen in liquid nitrogen	2.39 pm on Day #1	1.5 hour	16 hours	WS-0 atm-1	5 day old seedlings			Rep 2
Atha_Ws_sl_WT_HZE_6h-postIR_5do_Rep1	GSM1506044 extract 1	GLDS-46	Arabidopsis thaliana	Seedlings	NA	atm-1	5	DNA microarray	Lab: Petri Dish	WS-0	HZE	BNL Controlled Environment Facility	1G Earth		Ambient	HZE	White light	approx. 12 minute	30 gray			Room Temperature	-80C	Frozen in liquid nitrogen	7.24 pm on Day #1	6 hour	16 hours	WS-0 atm-1	5 day old seedlings			Rep 1
Atha_Ws_sl_WT_YR_1.5h-postIR_5do_Rep1	GSM1506045 extract 1	GLDS-46	Arabidopsis thaliana	Seedlings	NA	atm-1	5	DNA microarray	Lab: Petri Dish	WS-0	HZE	BNL Controlled Environment Facility	1G Earth		Ambient	HZE	White light	approx. 12 minute	30 gray			Room Temperature	-80C	Frozen in liquid nitrogen	7.24 pm on Day #1	6 hour	16 hours	WS-0 atm-1	5 day old seedlings			Rep 2
Atha_Ws_sl_ATM1_HZE_12h-postIR_5do_Rep2	GSM1506046 extract 1	GLDS-46	Arabidopsis thaliana	Seedlings	NA	atm-1	5	DNA microarray	Lab: Petri Dish	WS-0	HZE	BNL Controlled Environment Facility	1G Earth		Ambient	HZE	White light	approx. 12 minute	30 gray			Room Temperature	-80C	Frozen in liquid nitrogen	1.09 am on Day #2	12 hour	16 hours	WS-0 atm-1	5 day old seedlings			Rep 1
Atha_Ws_sl_WT_noIR_CTRL_6do_Rep1	GSM1506047 extract 1	GLDS-46	Arabidopsis thaliana	Seedlings	NA	atm-1	5	DNA microarray	Lab: Petri Dish	WS-0	HZE	BNL Controlled Environment Facility	1G Earth		Ambient	HZE	White light	approx. 12 minute	30 gray			Room Temperature	-80C	Frozen in liquid nitrogen	1.09 am on Day #2	12 hour	16 hours	WS-0 atm-1	5 day old seedlings			Rep 2
Atha_Ws_sl_ATM1_HZE_24h-postIR_6do_Rep1	GSM1506048 extract 1	GLDS-46	Arabidopsis thaliana	Seedlings	NA	atm-1	6	DNA microarray	Lab: Petri Dish	WS-0	HZE	BNL Controlled Environment Facility	1G Earth		Ambient	HZE	White light	approx. 12 minute	30 gray			Room Temperature	-80C	Frozen in liquid nitrogen	1.09 pm on Day #2	24 hour	16 hours	WS-0 atm-1	5 day old seedlings			Rep 1
Atha_Ws_sl_ATM1_YR_12h-postIR_5do_Rep1	GSM1506049 extract 1	GLDS-46	Arabidopsis thaliana	Seedlings	NA	atm-1	6	DNA microarray	Lab: Petri Dish	WS-0	HZE	BNL Controlled Environment Facility	1G Earth		Ambient	HZE	White light	approx. 12 minute	30 gray			Room Temperature	-80C	Frozen in liquid nitrogen	1.09 pm on Day #2	24 hour	16 hours	WS-0 atm-1	5 day old seedlings			Rep 2
Atha_Ws_sl_WT_YR_3h-postIR_5do_Rep1	GSM1506050 extract 1	GLDS-46	Arabidopsis thaliana	Seedlings	NA	WT	5	DNA microarray	Lab: Petri Dish	WS-0	Ground Control	BNL Controlled Environment Facility	1G Earth		Ambient	none (unirradiated control)	White light	N/A	0 gray			Room Temperature	-80C	Frozen in liquid nitrogen	not specified	N/A	16 hours	WS-0 WT	5 day old seedlings			Rep 1
Atha_Ws_sl_WT_YR_6h-postIR_5do_Rep2	GSM1506051 extract 1	GLDS-46	Arabidopsis thaliana	Seedlings	NA	WT	5	DNA microarray	Lab: Petri Dish	WS-0	Ground Control	BNL Controlled Environment Facility	1G Earth		Ambient	none (unirradiated control)	White light	N/A	0 gray			Room Temperature	-80C	Frozen in liquid nitrogen	not specified	N/A	16 hours	WS-0 WT	5 day old seedlings			Rep 2
Atha_Ws_sl_WT_YR_24h-postIR_6do_Rep1	GSM1506052 extract 1	GLDS-46	Arabidopsis thaliana	Seedlings	NA	WT	6	DNA microarray	Lab: Petri Dish	WS-0	Ground Control	BNL Controlled Environment Facility	1G Earth		Ambient	none (unirradiated control)	White light	N/A	0 gray			Room Temperature	-80C	Frozen in liquid nitrogen	not specified	N/A	16 hours	WS-0 WT	5 day old seedlings			Rep 1
Atha_Ws_sl_WT_noIR_CTRL_5do_Rep1	GSM1506053 extract 1	GLDS-46	Arabidopsis thaliana	Seedlings	NA	WT	6	DNA microarray	Lab: Petri Dish	WS-0	Ground Control	BNL Controlled Environment Facility	1G Earth		Ambient	none (unirradiated control)	White light	N/A	0 gray			Room Temperature	-80C	Frozen in liquid nitrogen	not specified	N/A	16 hours	WS-0 WT	5 day old seedlings			Rep 2
Atha_Ws_sl_WT_HZE_1.5h-postIR_5do_Rep1	GSM1506054 extract 1	GLDS-46	Arabidopsis thaliana	Seedlings	NA	atm-1	5	DNA microarray	Lab: Petri Dish	WS-0	Ground Control	BNL Controlled Environment Facility	1G Earth		Ambient	none (unirradiated control)	White light	N/A	0 gray			Room Temperature	-80C	Frozen in liquid nitrogen	not specified	N/A	16 hours	WS-0 atm-1	5 day old seedlings			Rep 1
Atha_Ws_sl_WT_HZE_1.5h-postIR_5do_Rep2	GSM1506055 extract 1	GLDS-46	Arabidopsis thaliana	Seedlings	NA	atm-1	5	DNA microarray	Lab: Petri Dish	WS-0	Ground Control	BNL Controlled Environment Facility	1G Earth		Ambient	none (unirradiated control)	White light	N/A	0 gray			Room Temperature	-80C	Frozen in liquid nitrogen	not specified	N/A	16 hours	WS-0 atm-1	5 day old seedlings			Rep 2
Atha_Ws_sl_WT_HZE_12h-postIR_5do_Rep2	GSM1506056 extract 1	GLDS-46	Arabidopsis thaliana	Seedlings	NA	atm-1	6	DNA microarray	Lab: Petri Dish	WS-0	Ground Control	BNL Controlled Environment Facility	1G Earth		Ambient	none (unirradiated control)	White light	N/A	0 gray			Room Temperature	-80C	Frozen in liquid nitrogen	not specified	N/A	16 hours	WS-0 atm-1	5 day old seedlings			Rep 1
Atha_Ws_sl_WT_YR_24h-postIR_6do_Rep2	GSM1506057 extract 1	GLDS-46	Arabidopsis thaliana	Seedlings	NA	atm-1	6	DNA microarray	Lab: Petri Dish	WS-0	Ground Control	BNL Controlled Environment Facility	1G Earth		Ambient	none (unirradiated control)	White light	N/A	0 gray			Room Temperature	-80C	Frozen in liquid nitrogen	not specified	N/A	16 hours	WS-0 atm-1	5 day old seedlings			Rep 2
Atha_Col-0_root_GC_Alight_Rep1_GSM2493759	GSM2493759	GLDS-120	Arabidopsis thaliana	Root	NA	Col-0	11	RNA Sequencing (RNA-Seq)	Phytagel plates	Col-0	Ground Control	ISS Environmental Simulator	1G Earth		Ambient	4-6 umoles m-2 s-1 total light	Light					Room Temperature	-80C	RNAlater			N/A	Col-0 WT	11 day old seedlings			Rep 1
Atha_Col-0_root_GC_Alight_Rep2_GSM2493760	GSM2493760	GLDS-120	Arabidopsis thaliana	Root	NA	Col-0	11	RNA Sequencing (RNA-Seq)	Phytagel plates	Col-0	Ground Control	ISS Environmental Simulator	1G Earth		Ambient	4-6 umoles m-2 s-1 total light	Light					Room Temperature	-80C	RNAlater			N/A	Col-0 WT	11 day old seedlings			Rep 2
Atha_Col-0_root_GC_Alight_Rep3_GSM2493761	GSM2493761	GLDS-120	Arabidopsis thaliana	Root	NA	Col-0	11	RNA Sequencing (RNA-Seq)	Phytagel plates	Col-0	Ground Control	ISS Environmental Simulator	1G Earth		Ambient	4-6 umoles m-2 s-1 total light	Light					Room Temperature	-80C	RNAlater			N/A	Col-0 WT	11 day old seedlings			Rep 3
Atha_Col-0_root_GC_dark_Rep1_GSM2493768	GSM2493768	GLDS-120	Arabidopsis thaliana	Root	NA	Col-0	11	RNA Sequencing (RNA-Seq)	Phytagel plates	Col-0	Ground Control	ISS Environmental Simulator	1G Earth		Ambient	Light-activated for 4 hours, then dark-grown	Light-activated for 4 hours, then dark-grown					Room Temperature	-80C	RNAlater			N/A	Col-0 WT	11 day old seedlings			Rep 1
Atha_Col-0_root_GC_dark_Rep2_GSM2493769	GSM2493769	GLDS-120	Arabidopsis thaliana	Root	NA	Col-0	11	RNA Sequencing (RNA-Seq)	Phytagel plates	Col-0	Ground Control	ISS Environmental Simulator	1G Earth		Ambient	Light-activated for 4 hours, then dark-grown	Light-activated for 4 hours, then dark-grown					Room Temperature	-80C	RNAlater			N/A	Col-0 WT	11 day old seedlings			Rep 2
Atha_Col-0_root_GC_dark_Rep3_GSM2493770	GSM2493770	GLDS-120	Arabidopsis thaliana	Root	NA	Col-0	11	RNA Sequencing (RNA-Seq)	Phytagel plates	Col-0	Ground Control	ISS Environmental Simulator	1G Earth		Ambient	Light-activated for 4 hours, then dark-grown	Light-activated for 4 hours, then dark-grown					Room Temperature	-80C	RNAlater			N/A	Col-0 WT	11 day old seedlings			Rep 3
Atha_Ws_root_GC_Alight_Rep1_GSM2493762	GSM2493762	GLDS-120	Arabidopsis thaliana	Root	NA	Ws	11	RNA Sequencing (RNA-Seq)	Phytagel plates	WS-0	Ground Control	ISS Environmental Simulator	1G Earth		Ambient	4-6 umoles m-2 s-1 total light	Light					Room Temperature	-80C	RNAlater			N/A	WS-0 WT	11 day old seedlings			Rep 1
Atha_Ws_root_GC_Alight_Rep2_GSM2493763	GSM2493763	GLDS-120	Arabidopsis thaliana	Root	NA	Ws	11	RNA Sequencing (RNA-Seq)	Phytagel plates	WS-0	Ground Control	ISS Environmental Simulator	1G Earth		Ambient	4-6 umoles m-2 s-1 total light	Light					Room Temperature	-80C	RNAlater			N/A	WS-0 WT	11 day old seedlings			Rep 2
Atha_Ws_root_GC_Alight_Rep3_GSM2493764	GSM2493764	GLDS-120	Arabidopsis thaliana	Root	NA	Ws	11	RNA Sequencing (RNA-Seq)	Phytagel plates	WS-0	Ground Control	ISS Environmental Simulator	1G Earth		Ambient	4-6 umoles m-2 s-1 total light	Light					Room Temperature	-80C	RNAlater			N/A	WS-0 WT	11 day old seedlings			Rep 3
Atha_Ws_root_GC_dark_Rep1_GSM2493771	GSM2493771	GLDS-120	Arabidopsis thaliana	Root	NA	Ws	11	RNA Sequencing (RNA-Seq)	Phytagel plates	WS-0	Ground Control	ISS Environmental Simulator	1G Earth		Ambient	Light-activated for 4 hours, then dark-grown	Light-activated for 4 hours, then dark-grown					Room Temperature	-80C	RNAlater			N/A	WS-0 WT	11 day old seedlings			Rep 1
Atha_Ws_root_GC_dark_Rep2_GSM2493772	GSM2493772	GLDS-120	Arabidopsis thaliana	Root	NA	Ws	11	RNA Sequencing (RNA-Seq)	Phytagel plates	WS-0	Ground Control	ISS Environmental Simulator	1G Earth		Ambient	Light-activated for 4 hours, then dark-grown	Light-activated for 4 hours, then dark-grown					Room Temperature	-80C	RNAlater			N/A	WS-0 WT	11 day old seedlings			Rep 2
Atha_Ws_root_GC_dark_Rep3_GSM2493773	GSM2493773	GLDS-120	Arabidopsis thaliana	Root	NA	Ws	11	RNA Sequencing (RNA-Seq)	Phytagel plates	WS-0	Ground Control	ISS Environmental Simulator	1G Earth		Ambient	Light-activated for 4 hours, then dark-grown	Light-activated for 4 hours, then dark-grown					Room Temperature	-80C	RNAlater			N/A	WS-0 WT	11 day old seedlings			Rep 3
Atha_Col-0-PhyD_root_GC_Alight_Rep1_GSM2493765	GSM2493765	GLDS-120	Arabidopsis thaliana	Root	NA	Col-0 PhyD	11	RNA Sequencing (RNA-Seq)	Phytagel plates	Col-0 PhyD	Ground Control	ISS Environmental Simulator	1G Earth		Ambient	4-6 umoles m-2 s-1 total light	Light					Room Temperature	-80C	RNAlater			N/A	Col-0 PhyD	11 day old seedlings			Rep 1
Atha_Col-0-PhyD_root_GC_Alight_Rep2_GSM2493766	GSM2493766	GLDS-120	Arabidopsis thaliana	Root	NA	Col-0 PhyD	11	RNA Sequencing (RNA-Seq)	Phytagel plates	Col-0 PhyD	Ground Control	ISS Environmental Simulator	1G Earth		Ambient	4-6 umoles m-2 s-1 total light	Light					Room Temperature	-80C	RNAlater			N/A	Col-0 PhyD	11 day old seedlings			Rep 2
Atha_Col-0-PhyD_root_GC_Alight_Rep3_GSM2493767	GSM2493767	GLDS-120	Arabidopsis thaliana	Root	NA	Col-0 PhyD	11	RNA Sequencing (RNA-Seq)	Phytagel plates	Col-0 PhyD	Ground Control	ISS Environmental Simulator	1G Earth		Ambient	4-6 umoles m-2 s-1 total light	Light					Room Temperature	-80C	RNAlater			N/A	Col-0 PhyD	11 day old seedlings			Rep 3
Atha_Col-0-PhyD_root_GC_dark_Rep1_GSM2493774	GSM2493774	GLDS-120	Arabidopsis thaliana	Root	NA	Col-0 PhyD	11	RNA Sequencing (RNA-Seq)	Phytagel plates	Col-0 PhyD	Ground Control	ISS Environmental Simulator	1G Earth		Ambient	Light-activated for 4 hours, then dark-grown	Light-activated for 4 hours, then dark-grown					Room Temperature	-80C	RNAlater			N/A	Col-0 PhyD	11 day old seedlings			Rep 1
Atha_Col-0-PhyD_root_GC_dark_Rep2_GSM2493775	GSM2493775	GLDS-120	Arabidopsis thaliana	Root	NA	Col-0 PhyD	11	RNA Sequencing (RNA-Seq)	Phytagel plates	Col-0 PhyD	Ground Control	ISS Environmental Simulator	1G Earth		Ambient	Light-activated for 4 hours, then dark-grown	Light-activated for 4 hours, then dark-grown					Room Temperature	-80C	RNAlater			N/A	Col-0 PhyD	11 day old seedlings			Rep 2
Atha_Col-0-PhyD_root_GC_dark_Rep3_GSM2493776	GSM2493776	GLDS-120	Arabidopsis thaliana	Root	NA	Col-0 PhyD	11	RNA Sequencing (RNA-Seq)	Phytagel plates	Col-0 PhyD	Ground Control	ISS Environmental Simulator	1G Earth		Ambient	Light-activated for 4 hours, then dark-grown	Light-activated for 4 hours, then dark-grown					Room Temperature	-80C	RNAlater			N/A	Col-0 PhyD	11 day old seedlings			Rep 3
Atha_Col-0_root_FLT_Alight_Rep1_GSM2493777	GSM2493777	GLDS-120	Arabidopsis thaliana	Root	NA	Col-0	11	RNA Sequencing (RNA-Seq)	Phytagel plates	Col-0	Space Flight	ISS	Microgravity		Ambient	4-6 umoles m-2 s-1 total light	Light					Room Temperature	-80C	RNAlater			12 days after launch	Col-0 WT	11 day old seedlings			Rep 1
Atha_Col-0_root_FLT_Alight_Rep2_GSM2493778	GSM2493778	GLDS-120	Arabidopsis thaliana	Root	NA	Col-0	11	RNA Sequencing (RNA-Seq)	Phytagel plates	Col-0	Space Flight	ISS	Microgravity		Ambient	4-6 umoles m-2 s-1 total light	Light					Room Temperature	-80C	RNAlater			12 days after launch	Col-0 WT	11 day old seedlings			Rep 2
Atha_Col-0_root_FLT_Alight_Rep3_GSM2493779	GSM2493779	GLDS-120	Arabidopsis thaliana	Root	NA	Col-0	11	RNA Sequencing (RNA-Seq)	Phytagel plates	Col-0	Space Flight	ISS	Microgravity		Ambient	4-6 umoles m-2 s-1 total light	Light					Room Temperature	-80C	RNAlater			12 days after launch	Col-0 WT	11 day old seedlings			Rep 3
Atha_Col-0_root_FLT_dark_Rep1_GSM2493786	GSM2493786	GLDS-120	Arabidopsis thaliana	Root	NA	Col-0	11	RNA Sequencing (RNA-Seq)	Phytagel plates	Col-0	Space Flight	ISS	Microgravity		Ambient	Light-activated for 4 hours, then dark-grown	Light-activated for 4 hours, then dark-grown					Room Temperature	-80C	RNAlater			12 days after launch	Col-0 WT	11 day old seedlings			Rep 1
Atha_Col-0_root_FLT_dark_Rep2_GSM2493787	GSM2493787	GLDS-120	Arabidopsis thaliana	Root	NA	Col-0	11	RNA Sequencing (RNA-Seq)	Phytagel plates	Col-0	Space Flight	ISS	Microgravity		Ambient	Light-activated for 4 hours, then dark-grown	Light-activated for 4 hours, then dark-grown					Room Temperature	-80C	RNAlater			12 days after launch	Col-0 WT	11 day old seedlings			Rep 2
Atha_Col-0_root_FLT_dark_Rep3_GSM2493788	GSM2493788	GLDS-120	Arabidopsis thaliana	Root	NA	Col-0	11	RNA Sequencing (RNA-Seq)	Phytagel plates	Col-0	Space Flight	ISS	Microgravity		Ambient	Light-activated for 4 hours, then dark-grown	Light-activated for 4 hours, then dark-grown					Room Temperature	-80C	RNAlater			12 days after launch	Col-0 WT	11 day old seedlings			Rep 3
Atha_Ws_root_FLT_Alight_Rep1_GSM2493780	GSM2493780	GLDS-120	Arabidopsis thaliana	Root	NA	Ws	11	RNA Sequencing (RNA-Seq)	Phytagel plates	WS-0	Space Flight	ISS	Microgravity		Ambient	4-6 umoles m-2 s-1 total light	Light					Room Temperature	-80C	RNAlater			12 days after launch	WS-0 WT	11 day old seedlings			Rep 1
Atha_Ws_root_FLT_Alight_Rep2_GSM2493781	GSM2493781	GLDS-120	Arabidopsis thaliana	Root	NA	Ws	11	RNA Sequencing (RNA-Seq)	Phytagel plates	WS-0	Space Flight	ISS	Microgravity		Ambient	4-6 umoles m-2 s-1 total light	Light					Room Temperature	-80C	RNAlater			12 days after launch	WS-0 WT	11 day old seedlings			Rep 2
Atha_Ws_root_FLT_Alight_Rep3_GSM2493782	GSM2493782	GLDS-120	Arabidopsis thaliana	Root	NA	Ws	11	RNA Sequencing (RNA-Seq)	Phytagel plates	WS-0	Space Flight	ISS	Microgravity		Ambient	4-6 umoles m-2 s-1 total light	Light					Room Temperature	-80C	RNAlater			12 days after launch	WS-0 WT	11 day old seedlings			Rep 3
Atha_Ws_root_FLT_dark_Rep1_GSM2493789	GSM2493789	GLDS-120	Arabidopsis thaliana	Root	NA	Ws	11	RNA Sequencing (RNA-Seq)	Phytagel plates	WS-0	Space Flight	ISS	Microgravity		Ambient	Light-activated for 4 hours, then dark-grown	Light-activated for 4 hours, then dark-grown					Room Temperature	-80C	RNAlater			12 days after launch	WS-0 WT	11 day old seedlings			Rep 1
Atha_Ws_root_FLT_dark_Rep2_GSM2493790	GSM2493790	GLDS-120	Arabidopsis thaliana	Root	NA	Ws	11	RNA Sequencing (RNA-Seq)	Phytagel plates	WS-0	Space Flight	ISS	Microgravity		Ambient	Light-activated for 4 hours, then dark-grown	Light-activated for 4 hours, then dark-grown					Room Temperature	-80C	RNAlater			12 days after launch	WS-0 WT	11 day old seedlings			Rep 2
Atha_Ws_root_FLT_dark_Rep3_GSM2493791	GSM2493791	GLDS-120	Arabidopsis thaliana	Root	NA	Ws	11	RNA Sequencing (RNA-Seq)	Phytagel plates	WS-0	Space Flight	ISS	Microgravity		Ambient	Light-activated for 4 hours, then dark-grown	Light-activated for 4 hours, then dark-grown					Room Temperature	-80C	RNAlater			12 days after launch	WS-0 WT	11 day old seedlings			Rep 3
Atha_Col-0-PhyD_root_FLT_Alight_Rep1_GSM2493783	GSM2493783	GLDS-120	Arabidopsis thaliana	Root	NA	Col-0 PhyD	11	RNA Sequencing (RNA-Seq)	Phytagel plates	Col-0 PhyD	Space Flight	ISS	Microgravity		Ambient	4-6 umoles m-2 s-1 total light	Light					Room Temperature	-80C	RNAlater			12 days after launch	Col-0 PhyD	11 day old seedlings			Rep 1
Atha_Col-0-PhyD_root_FLT_Alight_Rep2_GSM2493784	GSM2493784	GLDS-120	Arabidopsis thaliana	Root	NA	Col-0 PhyD	11	RNA Sequencing (RNA-Seq)	Phytagel plates	Col-0 PhyD	Space Flight	ISS	Microgravity		Ambient	4-6 umoles m-2 s-1 total light	Light					Room Temperature	-80C	RNAlater			12 days after launch	Col-0 PhyD	11 day old seedlings			Rep 2
Atha_Col-0-PhyD_root_FLT_Alight_Rep3_GSM2493785	GSM2493785	GLDS-120	Arabidopsis thaliana	Root	NA	Col-0 PhyD	11	RNA Sequencing (RNA-Seq)	Phytagel plates	Col-0 PhyD	Space Flight	ISS	Microgravity		Ambient	4-6 umoles m-2 s-1 total light	Light					Room Temperature	-80C	RNAlater			12 days after launch	Col-0 PhyD	11 day old seedlings			Rep 3
Atha_Col-0-PhyD_root_FLT_dark_Rep1_GSM2493792	GSM2493792	GLDS-120	Arabidopsis thaliana	Root	NA	Col-0 PhyD	11	RNA Sequencing (RNA-Seq)	Phytagel plates	Col-0 PhyD	Space Flight	ISS	Microgravity		Ambient	Light-activated for 4 hours, then dark-grown	Light-activated for 4 hours, then dark-grown					Room Temperature	-80C	RNAlater			12 days after launch	Col-0 PhyD	11 day old seedlings			Rep 1
Atha_Col-0-PhyD_root_FLT_dark_Rep2_GSM2493793	GSM2493793	GLDS-120	Arabidopsis thaliana	Root	NA	Col-0 PhyD	11	RNA Sequencing (RNA-Seq)	Phytagel plates	Col-0 PhyD	Space Flight	ISS	Microgravity		Ambient	Light-activated for 4 hours, then dark-grown	Light-activated for 4 hours, then dark-grown					Room Temperature	-80C	RNAlater			12 days after launch	Col-0 PhyD	11 day old seedlings			Rep 2
Atha_Col-0-PhyD_root_FLT_dark_Rep3_GSM2493794	GSM2493794	GLDS-120	Arabidopsis thaliana	Root	NA	Col-0 PhyD	11	RNA Sequencing (RNA-Seq)	Phytagel plates	Col-0 PhyD	Space Flight	ISS	Microgravity		Ambient	Light-activated for 4 hours, then dark-grown	Light-activated for 4 hours, then dark-grown					Room Temperature	-80C	RNAlater			12 days after launch	Col-0 PhyD	11 day old seedlings			Rep 3
Atha_Ler-0_sShoots_FLT_Rep1	BRIC-16-Cyt-Flight-F-F2	GLDS-121	Arabidopsis thaliana	Etiolated seedling	NA	Landsberg (LER-0) ecotype	12	DNA microarray	BRIC	Ler-0	Space Flight	Space Shuttle Discovery STS-131	Microgravity		Ambient	Cosmic Radiation	Dark	12.88 day	3.2 milligray	4.42 milligray	2.62 milligray	Room Temperature	-80C	RNALater				Ler-0 WT	12 day old seedling			Rep 1
Atha_Ler-0_sShoots_FLT_Rep2	BRIC-16-Cyt-Flight-F-F3	GLDS-121	Arabidopsis thaliana	Etiolated seedling	NA	Landsberg (LER-0) ecotype	12	DNA microarray	BRIC	Ler-0	Space Flight	Space Shuttle Discovery STS-131	Microgravity		Ambient	Cosmic Radiation	Dark	12.88 day	3.2 milligray	4.42 milligray	2.62 milligray	Room Temperature	-80C	RNALater				Ler-0 WT	12 day old seedling			Rep 2
Atha_Ler-0_sShoots_FLT_Rep3	BRIC-16-Cyt-Flight-F-F4	GLDS-121	Arabidopsis thaliana	Etiolated seedling	NA	Landsberg (LER-0) ecotype	12	DNA microarray	BRIC	Ler-0	Space Flight	Space Shuttle Discovery STS-131	Microgravity		Ambient	Cosmic Radiation	Dark	12.88 day	3.2 milligray	4.42 milligray	2.62 milligray	Room Temperature	-80C	RNALater				Ler-0 WT	12 day old seedling			Rep 3
Atha_Ler-0_sShoots_GC_Rep1	BRIC-16-Cyt-Ground-H-F2	GLDS-121	Arabidopsis thaliana	Etiolated seedling	NA	Landsberg (LER-0) ecotype	12	DNA microarray	BRIC	Ler-0	Ground Control	Orbital Environmental Simulator (OES)	1G Earth		Ambient	Background Earth	Dark	0 day	0 milligray	0 milligray	0 milligray	Room Temperature	-80C	RNALater				Ler-0 WT	12 day old seedling			Rep 1
Atha_Ler-0_sShoots_GC_Rep2	BRIC-16-Cyt-Ground-H-F3	GLDS-121	Arabidopsis thaliana	Etiolated seedling	NA	Landsberg (LER-0) ecotype	12	DNA microarray	BRIC	Ler-0	Ground Control	Orbital Environmental Simulator (OES)	1G Earth		Ambient	Background Earth	Dark	0 day	0 milligray	0 milligray	0 milligray	Room Temperature	-80C	RNALater				Ler-0 WT	12 day old seedling			Rep 2
Atha_Ler-0_sShoots_GC_Rep3	BRIC-16-Cyt-Ground-H-F4	GLDS-121	Arabidopsis thaliana	Etiolated seedling	NA	Landsberg (LER-0) ecotype	12	DNA microarray	BRIC	Ler-0	Ground Control	Orbital Environmental Simulator (OES)	1G Earth		Ambient	Background Earth	Dark	0 day	0 milligray	0 milligray	0 milligray	Room Temperature	-80C	RNALater				Ler-0 WT	12 day old seedling			Rep 3
Atha_Ws-0_root_97kPa_CTRL_Rep1	GSM2342100	GLDS-136	Arabidopsis thaliana	Root	NA	WS	5	DNA microarray	Low Pressure Growth Chambers	WS-0	Ground	Low Pressure Growth Chambers	1G Earth		97,000 pascal	Background Earth	Light					22-24 degrees Celsius	NA	RNALater				WS-0 WT	5 day old seedlings			Rep 1
Atha_Ws-0_root_97kPa_CTRL_Rep2	GSM2342101	GLDS-136	Arabidopsis thaliana	Root	NA	WS	5	DNA microarray	Low Pressure Growth Chambers	WS-0	Ground	Low Pressure Growth Chambers	1G Earth		97,000 pascal	Background Earth	Light					22-24 degrees Celsius	NA	RNALater				WS-0 WT	5 day old seedlings			Rep 2
Atha_Ws-0_root_97kPa_CTRL_Rep3	GSM2342102	GLDS-136	Arabidopsis thaliana	Root	NA	WS	5	DNA microarray	Low Pressure Growth Chambers	WS-0	Ground	Low Pressure Growth Chambers	1G Earth		97,000 pascal	Background Earth	Light					22-24 degrees Celsius	NA	RNALater				WS-0 WT	5 day old seedlings			Rep 3
Atha_Ws-0_root_50kPa_notsuppO2_Rep1	GSM2342103	GLDS-136	Arabidopsis thaliana	Root	NA	WS	5	DNA microarray	Low Pressure Growth Chambers	WS-0	Ground	Low Pressure Growth Chambers	1G Earth		50,000 pascal	Background Earth	Light					22-24 degrees Celsius	NA	RNALater				WS-0 WT	5 day old seedlings			Rep 1
Atha_Ws-0_root_50kPa_notsuppO2_Rep2	GSM2342104	GLDS-136	Arabidopsis thaliana	Root	NA	WS	5	DNA microarray	Low Pressure Growth Chambers	WS-0	Ground	Low Pressure Growth Chambers	1G Earth		50,000 pascal	Background Earth	Light					22-24 degrees Celsius	NA	RNALater				WS-0 WT	5 day old seedlings			Rep 2
Atha_Ws-0_root_50kPa_notsuppO2_Rep3	GSM2342105	GLDS-136	Arabidopsis thaliana	Root	NA	WS	5	DNA microarray	Low Pressure Growth Chambers	WS-0	Ground	Low Pressure Growth Chambers	1G Earth		50,000 pascal	Background Earth	Light					22-24 degrees Celsius	NA	RNALater				WS-0 WT	5 day old seedlings			Rep 3
Atha_Ws-0_root_50kPa_suppO2_Rep1	GSM2342106	GLDS-136	Arabidopsis thaliana	Root	NA	WS	5	DNA microarray	Low Pressure Growth Chambers	WS-0	Ground	Low Pressure Growth Chambers	1G Earth		50,000 pascal + O2 to 21,000 pascal	Background Earth	Light					22-24 degrees Celsius	NA	RNALater				WS-0 WT	5 day old seedlings			Rep 1
Atha_Ws-0_root_50kPa_suppO2_Rep2	GSM2342107	GLDS-136	Arabidopsis thaliana	Root	NA	WS	5	DNA microarray	Low Pressure Growth Chambers	WS-0	Ground	Low Pressure Growth Chambers	1G Earth		50,000 pascal + O2 to 21,000 pascal	Background Earth	Light					22-24 degrees Celsius	NA	RNALater				WS-0 WT	5 day old seedlings			Rep 2
Atha_Ws-0_root_50kPa_suppO2_Rep3	GSM2342108	GLDS-136	Arabidopsis thaliana	Root	NA	WS	5	DNA microarray	Low Pressure Growth Chambers	WS-0	Ground	Low Pressure Growth Chambers	1G Earth		50,000 pascal + O2 to 21,000 pascal	Background Earth	Light					22-24 degrees Celsius	NA	RNALater				WS-0 WT	5 day old seedlings			Rep 3
GSM1480723 extract 1	GSM1480723 extract 1	GLDS-144	Arabidopsis thaliana	MM2D cell culture	G2	WT	1	DNA microarray	Lab: Petri Dish	MM2D cell line	Control	Lab: Petri Dish	1G Earth	1G Earth	Ambient	Background Earth	Dark					27 degrees Celsius	-80C	Frozen in liquid nitrogen				WT MM2D cellculture	24 hour cell culture			Rep 1
GSM1480723 extract 1	GSM1480723 extract 1	GLDS-144	Arabidopsis thaliana	MM2D cell culture	G2	WT	1	DNA microarray	Lab: Petri Dish	MM2D cell line	Control	Lab: Petri Dish	1G Earth	1G Earth	Ambient	Background Earth	Dark					27 degrees Celsius	-80C	Frozen in liquid nitrogen				WT MM2D cellculture	24 hour cell culture			Rep 2
GSM1480723 extract 2	GSM1480723 extract 2	GLDS-144	Arabidopsis thaliana	MM2D cell culture	G2	WT	1	DNA microarray	Random Positioning Machine	MM2D cell line	Simulated microgravity	Random Positioning Machine	simulated microgravity	simulated microgravity	Ambient	Background Earth	Dark					27 degrees Celsius	-80C	Frozen in liquid nitrogen				WT MM2D cellculture	24 hour cell culture			Rep 1
GSM1480723 extract 2	GSM1480723 extract 2	GLDS-144	Arabidopsis thaliana	MM2D cell culture	G2	WT	1	DNA microarray	Random Positioning Machine	MM2D cell line	Simulated microgravity	Random Positioning Machine	simulated microgravity	simulated microgravity	Ambient	Background Earth	Dark					27 degrees Celsius	-80C	Frozen in liquid nitrogen				WT MM2D cellculture	24 hour cell culture			Rep 2
GSM1480722 extract 2	GSM1480722 extract 2	GLDS-144	Arabidopsis thaliana	MM2D cell culture	G2	WT	1	DNA microarray	Lab: Petri Dish	MM2D cell line	Control	Lab: Petri Dish	1G Earth	1G Earth	Ambient	Background Earth	Dark					27 degrees Celsius	-80C	Frozen in liquid nitrogen				WT MM2D cellculture	24 hour cell culture			Rep 3
GSM1480722 extract 2	GSM1480722 extract 2	GLDS-144	Arabidopsis thaliana	MM2D cell culture	G2	WT	1	DNA microarray	Lab: Petri Dish	MM2D cell line	Control	Lab: Petri Dish	1G Earth	1G Earth	Ambient	Background Earth	Dark					27 degrees Celsius	-80C	Frozen in liquid nitrogen				WT MM2D cellculture	24 hour cell culture			Rep 4
GSM1480722 extract 1	GSM1480722 extract 1	GLDS-144	Arabidopsis thaliana	MM2D cell culture	G2	WT	1	DNA microarray	Random Positioning Machine	MM2D cell line	Simulated microgravity	Random Positioning Machine	simulated microgravity	simulated microgravity	Ambient	Background Earth	Dark					27 degrees Celsius	-80C	Frozen in liquid nitrogen				WT MM2D cellculture	24 hour cell culture			Rep 3
GSM1480722 extract 1	GSM1480722 extract 1	GLDS-144	Arabidopsis thaliana	MM2D cell culture	G2	WT	1	DNA microarray	Random Positioning Machine	MM2D cell line	Simulated microgravity	Random Positioning Machine	simulated microgravity	simulated microgravity	Ambient	Background Earth	Dark					27 degrees Celsius	-80C	Frozen in liquid nitrogen				WT MM2D cellculture	24 hour cell culture			Rep 4
GSM1480721 extract 1	GSM1480721 extract 1	GLDS-144	Arabidopsis thaliana	MM2D cell culture	G2	WT	1	DNA microarray	Random Positioning Machine	MM2D cell line	Simulated microgravity	Random Positioning Machine	simulated microgravity	simulated microgravity	Ambient	Background Earth	Dark					27 degrees Celsius	-80C	Frozen in liquid nitrogen				WT MM2D cellculture	24 hour cell culture			Rep 5
GSM1480721 extract 1	GSM1480721 extract 1	GLDS-144	Arabidopsis thaliana	MM2D cell culture	G2	WT	1	DNA microarray	Random Positioning Machine	MM2D cell line	Simulated microgravity	Random Positioning Machine	simulated microgravity	simulated microgravity	Ambient	Background Earth	Dark					27 degrees Celsius	-80C	Frozen in liquid nitrogen				WT MM2D cellculture	24 hour cell culture			Rep 6
GSM1480721 extract 2	GSM1480721 extract 2	GLDS-144	Arabidopsis thaliana	MM2D cell culture	G2	WT	1	DNA microarray	Lab: Petri Dish	MM2D cell line	Control	Lab: Petri Dish	1G Earth	1G Earth	Ambient	Background Earth	Dark					27 degrees Celsius	-80C	Frozen in liquid nitrogen				WT MM2D cellculture	24 hour cell culture			Rep 5
GSM1480721 extract 2	GSM1480721 extract 2	GLDS-144	Arabidopsis thaliana	MM2D cell culture	G2	WT	1	DNA microarray	Lab: Petri Dish	MM2D cell line	Control	Lab: Petri Dish	1G Earth	1G Earth	Ambient	Background Earth	Dark					27 degrees Celsius	-80C	Frozen in liquid nitrogen				WT MM2D cellculture	24 hour cell culture			Rep 6
GSM1480720 extract 2	GSM1480720 extract 2	GLDS-144	Arabidopsis thaliana	MM2D cell culture	G2	WT	1	DNA microarray	Random Positioning Machine	MM2D cell line	Simulated microgravity	Random Positioning Machine	simulated microgravity	simulated microgravity	Ambient	Background Earth	Dark					27 degrees Celsius	-80C	Frozen in liquid nitrogen				WT MM2D cellculture	24 hour cell culture			Rep 7
GSM1480720 extract 2	GSM1480720 extract 2	GLDS-144	Arabidopsis thaliana	MM2D cell culture	G2	WT	1	DNA microarray	Random Positioning Machine	MM2D cell line	Simulated microgravity	Random Positioning Machine	simulated microgravity	simulated microgravity	Ambient	Background Earth	Dark					27 degrees Celsius	-80C	Frozen in liquid nitrogen				WT MM2D cellculture	24 hour cell culture			Rep 8
GSM1480720 extract 1	GSM1480720 extract 1	GLDS-144	Arabidopsis thaliana	MM2D cell culture	G2	WT	1	DNA microarray	Lab: Petri Dish	MM2D cell line	Control	Lab: Petri Dish	1G Earth	1G Earth	Ambient	Background Earth	Dark					27 degrees Celsius	-80C	Frozen in liquid nitrogen				WT MM2D cellculture	24 hour cell culture			Rep 7
GSM1480720 extract 1	GSM1480720 extract 1	GLDS-144	Arabidopsis thaliana	MM2D cell culture	G2	WT	1	DNA microarray	Lab: Petri Dish	MM2D cell line	Control	Lab: Petri Dish	1G Earth	1G Earth	Ambient	Background Earth	Dark					27 degrees Celsius	-80C	Frozen in liquid nitrogen				WT MM2D cellculture	24 hour cell culture			Rep 8
GSM1480719 extract 2	GSM1480719 extract 2	GLDS-144	Arabidopsis thaliana	MM2D cell culture	G1	WT	1	DNA microarray	Random Positioning Machine	MM2D cell line	Simulated microgravity	Random Positioning Machine	simulated microgravity	simulated microgravity	Ambient	Background Earth	Dark					27 degrees Celsius	-80C	Frozen in liquid nitrogen				WT MM2D cellculture	24 hour cell culture			Rep 1
GSM1480719 extract 2	GSM1480719 extract 2	GLDS-144	Arabidopsis thaliana	MM2D cell culture	G1	WT	1	DNA microarray	Random Positioning Machine	MM2D cell line	Simulated microgravity	Random Positioning Machine	simulated microgravity	simulated microgravity	Ambient	Background Earth	Dark					27 degrees Celsius	-80C	Frozen in liquid nitrogen				WT MM2D cellculture	24 hour cell culture			Rep 2
GSM1480719 extract 1	GSM1480719 extract 1	GLDS-144	Arabidopsis thaliana	MM2D cell culture	G1	WT	1	DNA microarray	Lab: Petri Dish	MM2D cell line	Control	Lab: Petri Dish	1G Earth	1G Earth	Ambient	Background Earth	Dark					27 degrees Celsius	-80C	Frozen in liquid nitrogen				WT MM2D cellculture	24 hour cell culture			Rep 1
GSM1480719 extract 1	GSM1480719 extract 1	GLDS-144	Arabidopsis thaliana	MM2D cell culture	G1	WT	1	DNA microarray	Lab: Petri Dish	MM2D cell line	Control	Lab: Petri Dish	1G Earth	1G Earth	Ambient	Background Earth	Dark					27 degrees Celsius	-80C	Frozen in liquid nitrogen				WT MM2D cellculture	24 hour cell culture			Rep 2
GSM1480718 extract 2	GSM1480718 extract 2	GLDS-144	Arabidopsis thaliana	MM2D cell culture	G1	WT	1	DNA microarray	Lab: Petri Dish	MM2D cell line	Control	Lab: Petri Dish	1G Earth	1G Earth	Ambient	Background Earth	Dark					27 degrees Celsius	-80C	Frozen in liquid nitrogen				WT MM2D cellculture	24 hour cell culture			Rep 3
GSM1480718 extract 2	GSM1480718 extract 2	GLDS-144	Arabidopsis thaliana	MM2D cell culture	G1	WT	1	DNA microarray	Lab: Petri Dish	MM2D cell line	Control	Lab: Petri Dish	1G Earth	1G Earth	Ambient	Background Earth	Dark					27 degrees Celsius	-80C	Frozen in liquid nitrogen				WT MM2D cellculture	24 hour cell culture			Rep 4
GSM1480718 extract 1	GSM1480718 extract 1	GLDS-144	Arabidopsis thaliana	MM2D cell culture	G1	WT	1	DNA microarray	Random Positioning Machine	MM2D cell line	Simulated microgravity	Random Positioning Machine	simulated microgravity	simulated microgravity	Ambient	Background Earth	Dark					27 degrees Celsius	-80C	Frozen in liquid nitrogen				WT MM2D cellculture	24 hour cell culture			Rep 3
GSM1480718 extract 1	GSM1480718 extract 1	GLDS-144	Arabidopsis thaliana	MM2D cell culture	G1	WT	1	DNA microarray	Random Positioning Machine	MM2D cell line	Simulated microgravity	Random Positioning Machine	simulated microgravity	simulated microgravity	Ambient	Background Earth	Dark					27 degrees Celsius	-80C	Frozen in liquid nitrogen				WT MM2D cellculture	24 hour cell culture			Rep 4
GSM1480717 extract 1	GSM1480717 extract 1	GLDS-144	Arabidopsis thaliana	MM2D cell culture	G1	WT	1	DNA microarray	Lab: Petri Dish	MM2D cell line	Control	Lab: Petri Dish	1G Earth	1G Earth	Ambient	Background Earth	Dark					27 degrees Celsius	-80C	Frozen in liquid nitrogen				WT MM2D cellculture	24 hour cell culture			Rep 5
GSM1480717 extract 1	GSM1480717 extract 1	GLDS-144	Arabidopsis thaliana	MM2D cell culture	G1	WT	1	DNA microarray	Lab: Petri Dish	MM2D cell line	Control	Lab: Petri Dish	1G Earth	1G Earth	Ambient	Background Earth	Dark					27 degrees Celsius	-80C	Frozen in liquid nitrogen				WT MM2D cellculture	24 hour cell culture			Rep 6
GSM1480717 extract 2	GSM1480717 extract 2	GLDS-144	Arabidopsis thaliana	MM2D cell culture	G1	WT	1	DNA microarray	Random Positioning Machine	MM2D cell line	Simulated microgravity	Random Positioning Machine	simulated microgravity	simulated microgravity	Ambient	Background Earth	Dark					27 degrees Celsius	-80C	Frozen in liquid nitrogen				WT MM2D cellculture	24 hour cell culture			Rep 5
GSM1480717 extract 2	GSM1480717 extract 2	GLDS-144	Arabidopsis thaliana	MM2D cell culture	G1	WT	1	DNA microarray	Random Positioning Machine	MM2D cell line	Simulated microgravity	Random Positioning Machine	simulated microgravity	simulated microgravity	Ambient	Background Earth	Dark					27 degrees Celsius	-80C	Frozen in liquid nitrogen				WT MM2D cellculture	24 hour cell culture			Rep 6
GSM1480716 extract 1	GSM1480716 extract 1	GLDS-144	Arabidopsis thaliana	MM2D cell culture	G1	WT	1	DNA microarray	Random Positioning Machine	MM2D cell line	Simulated microgravity	Random Positioning Machine	simulated microgravity	simulated microgravity	Ambient	Background Earth	Dark					27 degrees Celsius	-80C	Frozen in liquid nitrogen				WT MM2D cellculture	24 hour cell culture			Rep 7
GSM1480716 extract 1	GSM1480716 extract 1	GLDS-144	Arabidopsis thaliana	MM2D cell culture	G1	WT	1	DNA microarray	Random Positioning Machine	MM2D cell line	Simulated microgravity	Random Positioning Machine	simulated microgravity	simulated microgravity	Ambient	Background Earth	Dark					27 degrees Celsius	-80C	Frozen in liquid nitrogen				WT MM2D cellculture	24 hour cell culture			Rep 8
GSM1480716 extract 2	GSM1480716 extract 2	GLDS-144	Arabidopsis thaliana	MM2D cell culture	G1	WT	1	DNA microarray	Lab: Petri Dish	MM2D cell line	Control	Lab: Petri Dish	1G Earth	1G Earth	Ambient	Background Earth	Dark					27 degrees Celsius	-80C	Frozen in liquid nitrogen				WT MM2D cellculture	24 hour cell culture			Rep 7
GSM1480716 extract 2	GSM1480716 extract 2	GLDS-144	Arabidopsis thaliana	MM2D cell culture	G1	WT	1	DNA microarray	Lab: Petri Dish	MM2D cell line	Control	Lab: Petri Dish	1G Earth	1G Earth	Ambient	Background Earth	Dark					27 degrees Celsius	-80C	Frozen in liquid nitrogen				WT MM2D cellculture	24 hour cell culture			Rep 8
GSM1480715 extract 1	GSM1480715 extract 1	GLDS-144	Arabidopsis thaliana	MM2D cell culture	not specified	WT	1	DNA microarray	Lab: Petri Dish	MM2D cell line	Control	Lab: Petri Dish	1G Earth	1G Earth	Ambient	Background Earth	Dark					27 degrees Celsius	-80C	Frozen in liquid nitrogen				WT MM2D cellculture	24 hour cell culture			Rep 1
GSM1480715 extract 1	GSM1480715 extract 1	GLDS-144	Arabidopsis thaliana	MM2D cell culture	not specified	WT	1	DNA microarray	Lab: Petri Dish	MM2D cell line	Control	Lab: Petri Dish	1G Earth	1G Earth	Ambient	Background Earth	Dark					27 degrees Celsius	-80C	Frozen in liquid nitrogen				WT MM2D cellculture	24 hour cell culture			Rep 2
GSM1480715 extract 2	GSM1480715 extract 2	GLDS-144	Arabidopsis thaliana	MM2D cell culture	not specified	WT	1	DNA microarray	Random Positioning Machine	MM2D cell line	Simulated microgravity	Random Positioning Machine	simulated microgravity	simulated microgravity	Ambient	Background Earth	Dark					27 degrees Celsius	-80C	Frozen in liquid nitrogen				WT MM2D cellculture	24 hour cell culture			Rep 1
GSM1480715 extract 2	GSM1480715 extract 2	GLDS-144	Arabidopsis thaliana	MM2D cell culture	not specified	WT	1	DNA microarray	Random Positioning Machine	MM2D cell line	Simulated microgravity	Random Positioning Machine	simulated microgravity	simulated microgravity	Ambient	Background Earth	Dark					27 degrees Celsius	-80C	Frozen in liquid nitrogen				WT MM2D cellculture	24 hour cell culture			Rep 2
GSM1480714 extract 2	GSM1480714 extract 2	GLDS-144	Arabidopsis thaliana	MM2D cell culture	not specified	WT	1	DNA microarray	Lab: Petri Dish	MM2D cell line	Control	Lab: Petri Dish	1G Earth	1G Earth	Ambient	Background Earth	Dark					27 degrees Celsius	-80C	Frozen in liquid nitrogen				WT MM2D cellculture	24 hour cell culture			Rep 3
GSM1480714 extract 2	GSM1480714 extract 2	GLDS-144	Arabidopsis thaliana	MM2D cell culture	not specified	WT	1	DNA microarray	Lab: Petri Dish	MM2D cell line	Control	Lab: Petri Dish	1G Earth	1G Earth	Ambient	Background Earth	Dark					27 degrees Celsius	-80C	Frozen in liquid nitrogen				WT MM2D cellculture	24 hour cell culture			Rep 4
GSM1480714 extract 1	GSM1480714 extract 1	GLDS-144	Arabidopsis thaliana	MM2D cell culture	not specified	WT	1	DNA microarray	Random Positioning Machine	MM2D cell line	Simulated microgravity	Random Positioning Machine	simulated microgravity	simulated microgravity	Ambient	Background Earth	Dark					27 degrees Celsius	-80C	Frozen in liquid nitrogen				WT MM2D cellculture	24 hour cell culture			Rep 3
GSM1480714 extract 1	GSM1480714 extract 1	GLDS-144	Arabidopsis thaliana	MM2D cell culture	not specified	WT	1	DNA microarray	Random Positioning Machine	MM2D cell line	Simulated microgravity	Random Positioning Machine	simulated microgravity	simulated microgravity	Ambient	Background Earth	Dark					27 degrees Celsius	-80C	Frozen in liquid nitrogen				WT MM2D cellculture	24 hour cell culture			Rep 4
GSM1480713 extract 1	GSM1480713 extract 1	GLDS-144	Arabidopsis thaliana	MM2D cell culture	not specified	WT	1	DNA microarray	Lab: Petri Dish	MM2D cell line	Control	Lab: Petri Dish	1G Earth	1G Earth	Ambient	Background Earth	Dark					27 degrees Celsius	-80C	Frozen in liquid nitrogen				WT MM2D cellculture	24 hour cell culture			Rep 5
GSM1480713 extract 1	GSM1480713 extract 1	GLDS-144	Arabidopsis thaliana	MM2D cell culture	not specified	WT	1	DNA microarray	Lab: Petri Dish	MM2D cell line	Control	Lab: Petri Dish	1G Earth	1G Earth	Ambient	Background Earth	Dark					27 degrees Celsius	-80C	Frozen in liquid nitrogen				WT MM2D cellculture	24 hour cell culture			Rep 6
GSM1480713 extract 2	GSM1480713 extract 2	GLDS-144	Arabidopsis thaliana	MM2D cell culture	not specified	WT	1	DNA microarray	Random Positioning Machine	MM2D cell line	Simulated microgravity	Random Positioning Machine	simulated microgravity	simulated microgravity	Ambient	Background Earth	Dark					27 degrees Celsius	-80C	Frozen in liquid nitrogen				WT MM2D cellculture	24 hour cell culture			Rep 5
GSM1480713 extract 2	GSM1480713 extract 2	GLDS-144	Arabidopsis thaliana	MM2D cell culture	not specified	WT	1	DNA microarray	Random Positioning Machine	MM2D cell line	Simulated microgravity	Random Positioning Machine	simulated microgravity	simulated microgravity	Ambient	Background Earth	Dark					27 degrees Celsius	-80C	Frozen in liquid nitrogen				WT MM2D cellculture	24 hour cell culture			Rep 6
GSM1480712 extract 2	GSM1480712 extract 2	GLDS-144	Arabidopsis thaliana	MM2D cell culture	not specified	WT	1	DNA microarray	Lab: Petri Dish	MM2D cell line	Control	Lab: Petri Dish	1G Earth	1G Earth	Ambient	Background Earth	Dark					27 degrees Celsius	-80C	Frozen in liquid nitrogen				WT MM2D cellculture	24 hour cell culture			Rep 7
GSM1480712 extract 2	GSM1480712 extract 2	GLDS-144	Arabidopsis thaliana	MM2D cell culture	not specified	WT	1	DNA microarray	Lab: Petri Dish	MM2D cell line	Control	Lab: Petri Dish	1G Earth	1G Earth	Ambient	Background Earth	Dark					27 degrees Celsius	-80C	Frozen in liquid nitrogen				WT MM2D cellculture	24 hour cell culture			Rep 8
GSM1480712 extract 1	GSM1480712 extract 1	GLDS-144	Arabidopsis thaliana	MM2D cell culture	not specified	WT	1	DNA microarray	Random Positioning Machine	MM2D cell line	Simulated microgravity	Random Positioning Machine	simulated microgravity	simulated microgravity	Ambient	Background Earth	Dark					27 degrees Celsius	-80C	Frozen in liquid nitrogen				WT MM2D cellculture	24 hour cell culture			Rep 7
GSM1480712 extract 1	GSM1480712 extract 1	GLDS-144	Arabidopsis thaliana	MM2D cell culture	not specified	WT	1	DNA microarray	Random Positioning Machine	MM2D cell line	Simulated microgravity	Random Positioning Machine	simulated microgravity	simulated microgravity	Ambient	Background Earth	Dark					27 degrees Celsius	-80C	Frozen in liquid nitrogen				WT MM2D cellculture	24 hour cell culture			Rep 8
Atha_Col-0_HypocotylCC_ARG1-KO_FLT_Rep1	FLIGHT BRIC A PDFU-3 305 ARG1 KO Rep1	GLDS-147	Arabidopsis thaliana	Hypocotyl cell culture	NA	ARG1 KO	14	DNA microarray	BRIC	Col-0	Space Flight	ISS	Microgravity			Cosmic Radiation	Dark	10 day				Room Temperature	-80C	RNALater				Col-0 ARG1 KO	14 day cell culture		A3	Rep 1
Atha_Col-0_HypocotylCC_ARG1-KO_FLT_Rep2	FLIGHT BRIC A PDFU-3 305 ARG1 KO Rep2	GLDS-147	Arabidopsis thaliana	Hypocotyl cell culture	NA	ARG1 KO	14	DNA microarray	BRIC	Col-0	Space Flight	ISS	Microgravity			Cosmic Radiation	Dark	10 day				Room Temperature	-80C	RNALater				Col-0 ARG1 KO	14 day cell culture		A3	Rep 2
Atha_Col-0_HypocotylCC_ARG1-KO_FLT_Rep3	FLIGHT BRIC A PDFU-4 326 ARG1 KO	GLDS-147	Arabidopsis thaliana	Hypocotyl cell culture	NA	ARG1 KO	14	DNA microarray	BRIC	Col-0	Space Flight	ISS	Microgravity			Cosmic Radiation	Dark	10 day				Room Temperature	-80C	RNALater				Col-0 ARG1 KO	14 day cell culture		A4	Rep 3
Atha_Col-0_HypocotylCC_ARG1-KO_FLT_Rep4	FLIGHT BRIC A PDFU-5 327 ARG1 KO	GLDS-147	Arabidopsis thaliana	Hypocotyl cell culture	NA	ARG1 KO	14	DNA microarray	BRIC	Col-0	Space Flight	ISS	Microgravity			Cosmic Radiation	Dark	10 day				Room Temperature	-80C	RNALater				Col-0 ARG1 KO	14 day cell culture		A5	Rep 4
Atha_Col-0_HypocotylCC_ARG1-KO_GC_Rep1	GROUND BRIC A PDFU-3 333 ARG1 KO Rep1	GLDS-147	Arabidopsis thaliana	Hypocotyl cell culture	NA	ARG1 KO	14	DNA microarray	BRIC	Col-0	Ground Control	Orbital Environmental Simulator (OES)	1G Earth			Background Earth	Dark	10 day				Room Temperature	-80C	RNALater				Col-0 ARG1 KO	14 day cell culture		A3	Rep 1
Atha_Col-0_HypocotylCC_ARG1-KO_GC_Rep2	GROUND BRIC A PDFU-3 333 ARG1 KO Rep2	GLDS-147	Arabidopsis thaliana	Hypocotyl cell culture	NA	ARG1 KO	14	DNA microarray	BRIC	Col-0	Ground Control	Orbital Environmental Simulator (OES)	1G Earth			Background Earth	Dark	10 day				Room Temperature	-80C	RNALater				Col-0 ARG1 KO	14 day cell culture		A3	Rep 2
Atha_Col-0_HypocotylCC_ARG1-KO_GC_Rep3	GROUND BRIC A PDFU-4 334 ARG1 KO	GLDS-147	Arabidopsis thaliana	Hypocotyl cell culture	NA	ARG1 KO	14	DNA microarray	BRIC	Col-0	Ground Control	Orbital Environmental Simulator (OES)	1G Earth			Background Earth	Dark	10 day				Room Temperature	-80C	RNALater				Col-0 ARG1 KO	14 day cell culture		A4	Rep 3
Atha_Col-0_HypocotylCC_ARG1-KO_GC_Rep4	GROUND BRIC A PDFU-5 336 ARG1 KO	GLDS-147	Arabidopsis thaliana	Hypocotyl cell culture	NA	ARG1 KO	14	DNA microarray	BRIC	Col-0	Ground Control	Orbital Environmental Simulator (OES)	1G Earth			Background Earth	Dark	10 day				Room Temperature	-80C	RNALater				Col-0 ARG1 KO	14 day cell culture		A5	Rep 4
Atha_Col-0_HypocotylCC_WT_FLT_Rep1	FLIGHT BRIC A PDFU-1 300 WT Rep1	GLDS-147	Arabidopsis thaliana	Hypocotyl cell culture	NA	Wild Type	14	DNA microarray	BRIC	Col-0	Space Flight	ISS	Microgravity			Cosmic Radiation	Dark	10 day				Room Temperature	-80C	RNALater				Col-0 WT	14 day cell culture		A1	Rep 1
Atha_Col-0_HypocotylCC_WT_FLT_Rep2	FLIGHT BRIC A PDFU-1 300 WT Rep2	GLDS-147	Arabidopsis thaliana	Hypocotyl cell culture	NA	Wild Type	14	DNA microarray	BRIC	Col-0	Space Flight	ISS	Microgravity			Cosmic Radiation	Dark	10 day				Room Temperature	-80C	RNALater				Col-0 WT	14 day cell culture		A1	Rep 2
Atha_Col-0_HypocotylCC_WT_FLT_Rep3	FLIGHT BRIC A PDFU-2 302 WT	GLDS-147	Arabidopsis thaliana	Hypocotyl cell culture	NA	Wild Type	14	DNA microarray	BRIC	Col-0	Space Flight	ISS	Microgravity			Cosmic Radiation	Dark	10 day				Room Temperature	-80C	RNALater				Col-0 WT	14 day cell culture		A1	Rep 3
Atha_Col-0_HypocotylCC_WT_FLT_Rep4	FLIGHT BRIC B PDFU-1 303 WT	GLDS-147	Arabidopsis thaliana	Hypocotyl cell culture	NA	Wild Type	14	DNA microarray	BRIC	Col-0	Space Flight	ISS	Microgravity			Cosmic Radiation	Dark	10 day				Room Temperature	-80C	RNALater				Col-0 WT	14 day cell culture		A1	Rep 4
Atha_Col-0_HypocotylCC_WT_FLT_Rep5	FLIGHT BRIC B PDFU-2 304 WT	GLDS-147	Arabidopsis thaliana	Hypocotyl cell culture	NA	Wild Type	14	DNA microarray	BRIC	Col-0	Space Flight	ISS	Microgravity			Cosmic Radiation	Dark	10 day				Room Temperature	-80C	RNALater				Col-0 WT	14 day cell culture		A1	Rep 5
Atha_Col-0_HypocotylCC_WT_GC_Rep1	GROUND BRIC A PDFU-1 331 WT Rep1	GLDS-147	Arabidopsis thaliana	Hypocotyl cell culture	NA	Wild Type	14	DNA microarray	BRIC	Col-0	Ground Control	Orbital Environmental Simulator (OES)	1G Earth			Background Earth	Dark	10 day				Room Temperature	-80C	RNALater				Col-0 WT	14 day cell culture		A1	Rep 1
Atha_Col-0_HypocotylCC_WT_GC_Rep2	GROUND BRIC A PDFU-1 331 WT Rep2	GLDS-147	Arabidopsis thaliana	Hypocotyl cell culture	NA	Wild Type	14	DNA microarray	BRIC	Col-0	Ground Control	Orbital Environmental Simulator (OES)	1G Earth			Background Earth	Dark	10 day				Room Temperature	-80C	RNALater				Col-0 WT	14 day cell culture		A1	Rep 2
Atha_Col-0_HypocotylCC_WT_GC_Rep3	GROUND BRIC A PDFU-2 332 WT	GLDS-147	Arabidopsis thaliana	Hypocotyl cell culture	NA	Wild Type	14	DNA microarray	BRIC	Col-0	Ground Control	Orbital Environmental Simulator (OES)	1G Earth			Background Earth	Dark	10 day				Room Temperature	-80C	RNALater				Col-0 WT	14 day cell culture		A1	Rep 3
Atha_Col-0_HypocotylCC_WT_GC_Rep4	GROUND BRIC B PDFU-1 339 WT	GLDS-147	Arabidopsis thaliana	Hypocotyl cell culture	NA	Wild Type	14	DNA microarray	BRIC	Col-0	Ground Control	Orbital Environmental Simulator (OES)	1G Earth			Background Earth	Dark	10 day				Room Temperature	-80C	RNALater				Col-0 WT	14 day cell culture		A1	Rep 4
Atha_Col-0_HypocotylCC_WT_GC_Rep5	GROUND BRIC B PDFU-2 340 WT	GLDS-147	Arabidopsis thaliana	Hypocotyl cell culture	NA	Wild Type	14	DNA microarray	BRIC	Col-0	Ground Control	Orbital Environmental Simulator (OES)	1G Earth			Background Earth	Dark	10 day				Room Temperature	-80C	RNALater				Col-0 WT	14 day cell culture		A1	Rep 5
Atha_Col-0_HypocotylCC_WT_FLT_Rep1	GSM2152569	GLDS-205	Arabidopsis thaliana	Hypocotyl cell culture	NA	Wild Type	14	DNA microarray	BRIC	Col-0	Space Flight	ISS	Microgravity			Cosmic Radiation	Dark					Room Temperature	-80C	RNAlater				Col-0 WT	14 day cell culture			Rep 1
Atha_Col-0_HypocotylCC_WT_FLT_Rep2	GSM2152570	GLDS-205	Arabidopsis thaliana	Hypocotyl cell culture	NA	Wild Type	14	DNA microarray	BRIC	Col-0	Space Flight	ISS	Microgravity			Cosmic Radiation	Dark					Room Temperature	-80C	RNAlater				Col-0 WT	14 day cell culture			Rep 2
Atha_Col-0_HypocotylCC_WT_FLT_Rep3	GSM2152571	GLDS-205	Arabidopsis thaliana	Hypocotyl cell culture	NA	Wild Type	14	DNA microarray	BRIC	Col-0	Space Flight	ISS	Microgravity			Cosmic Radiation	Dark					Room Temperature	-80C	RNAlater				Col-0 WT	14 day cell culture			Rep 3
Atha_Col-0_HypocotylCC_WT_FLT_Rep4	GSM2152572	GLDS-205	Arabidopsis thaliana	Hypocotyl cell culture	NA	Wild Type	14	DNA microarray	BRIC	Col-0	Space Flight	ISS	Microgravity			Cosmic Radiation	Dark					Room Temperature	-80C	RNAlater				Col-0 WT	14 day cell culture			Rep 4
Atha_Col-0_HypocotylCC_WT_FLT_Rep5	GSM2152573	GLDS-205	Arabidopsis thaliana	Hypocotyl cell culture	NA	Wild Type	14	DNA microarray	BRIC	Col-0	Space Flight	ISS	Microgravity			Cosmic Radiation	Dark					Room Temperature	-80C	RNAlater				Col-0 WT	14 day cell culture			Rep 5
Atha_Col-0_HypocotylCC_WT_GC_Rep1	GSM2152574	GLDS-205	Arabidopsis thaliana	Hypocotyl cell culture	NA	Wild Type	14	DNA microarray	BRIC	Col-0	Ground Control	Orbital Environmental Simulator (OES)	1G Earth			Background Earth	Dark					Room Temperature	-80C	RNAlater				Col-0 WT	14 day cell culture			Rep 1
Atha_Col-0_HypocotylCC_WT_GC_Rep2	GSM2152575	GLDS-205	Arabidopsis thaliana	Hypocotyl cell culture	NA	Wild Type	14	DNA microarray	BRIC	Col-0	Ground Control	Orbital Environmental Simulator (OES)	1G Earth			Background Earth	Dark					Room Temperature	-80C	RNAlater				Col-0 WT	14 day cell culture			Rep 2
Atha_Col-0_HypocotylCC_WT_GC_Rep3	GSM2152576	GLDS-205	Arabidopsis thaliana	Hypocotyl cell culture	NA	Wild Type	14	DNA microarray	BRIC	Col-0	Ground Control	Orbital Environmental Simulator (OES)	1G Earth			Background Earth	Dark					Room Temperature	-80C	RNAlater				Col-0 WT	14 day cell culture			Rep 3
Atha_Col-0_HypocotylCC_WT_GC_Rep4	GSM2152577	GLDS-205	Arabidopsis thaliana	Hypocotyl cell culture	NA	Wild Type	14	DNA microarray	BRIC	Col-0	Ground Control	Orbital Environmental Simulator (OES)	1G Earth			Background Earth	Dark					Room Temperature	-80C	RNAlater				Col-0 WT	14 day cell culture			Rep 4
Atha_Col-0_HypocotylCC_WT_GC_Rep5	GSM2152578	GLDS-205	Arabidopsis thaliana	Hypocotyl cell culture	NA	Wild Type	14	DNA microarray	BRIC	Col-0	Ground Control	Orbital Environmental Simulator (OES)	1G Earth			Background Earth	Dark					Room Temperature	-80C	RNAlater				Col-0 WT	14 day cell culture			Rep 5
Atha_Col-0_HypocotylCC_HSFA2-KO_FLT_Rep1	GSM2152582	GLDS-205	Arabidopsis thaliana	Hypocotyl cell culture	NA	HSFA2 KO	14	DNA microarray	BRIC	Col-0	Space Flight	ISS	Microgravity			Cosmic Radiation	Dark					Room Temperature	-80C	RNAlater				Col-0 HSFA2 KO	14 day cell culture			Rep 1
Atha_Col-0_HypocotylCC_HSFA2-KO_FLT_Rep2	GSM2152583	GLDS-205	Arabidopsis thaliana	Hypocotyl cell culture	NA	HSFA2 KO	14	DNA microarray	BRIC	Col-0	Space Flight	ISS	Microgravity			Cosmic Radiation	Dark					Room Temperature	-80C	RNAlater				Col-0 HSFA2 KO	14 day cell culture			Rep 2
Atha_Col-0_HypocotylCC_HSFA2-KO_FLT_Rep3	GSM2152584	GLDS-205	Arabidopsis thaliana	Hypocotyl cell culture	NA	HSFA2 KO	14	DNA microarray	BRIC	Col-0	Space Flight	ISS	Microgravity			Cosmic Radiation	Dark					Room Temperature	-80C	RNAlater				Col-0 HSFA2 KO	14 day cell culture			Rep 3
Atha_Col-0_HypocotylCC_HSFA2-KO_GC_Rep1	GSM2152585	GLDS-205	Arabidopsis thaliana	Hypocotyl cell culture	NA	HSFA2 KO	14	DNA microarray	BRIC	Col-0	Ground Control	Orbital Environmental Simulator (OES)	1G Earth			Background Earth	Dark					Room Temperature	-80C	RNAlater				Col-0 HSFA2 KO	14 day cell culture			Rep 1
Atha_Col-0_HypocotylCC_HSFA2-KO_GC_Rep2	GSM2152586	GLDS-205	Arabidopsis thaliana	Hypocotyl cell culture	NA	HSFA2 KO	14	DNA microarray	BRIC	Col-0	Ground Control	Orbital Environmental Simulator (OES)	1G Earth			Background Earth	Dark					Room Temperature	-80C	RNAlater				Col-0 HSFA2 KO	14 day cell culture			Rep 2
Atha_Col-0_HypocotylCC_HSFA2-KO_GC_Rep3	GSM2152587	GLDS-205	Arabidopsis thaliana	Hypocotyl cell culture	NA	HSFA2 KO	14	DNA microarray	BRIC	Col-0	Ground Control	Orbital Environmental Simulator (OES)	1G Earth			Background Earth	Dark					Room Temperature	-80C	RNAlater				Col-0 HSFA2 KO	14 day cell culture			Rep 3
GSM3179200	GSM3179200	GLDS-208	Arabidopsis thaliana	Root Zone I (0.5mm)	NA	Col-0	8	DNA microarray	Phytagel plates	Col-0	Ground	Lab: Petri Dish	1G Earth			Background Earth	Dark	8 days				19 degreees Celsius	-20	RNAlater				Col-0 WT	8 day old seedlings			Rep 1
GSM3179201	GSM3179201	GLDS-208	Arabidopsis thaliana	Root Zone I (0.5mm)	NA	Col-0	8	DNA microarray	Phytagel plates	Col-0	Ground	Lab: Petri Dish	1G Earth			Background Earth	Dark	8 days				19 degreees Celsius	-20	RNAlater				Col-0 WT	8 day old seedlings			Rep 2
GSM3179202	GSM3179202	GLDS-208	Arabidopsis thaliana	Root Zone I (0.5mm)	NA	Col-0	8	DNA microarray	Phytagel plates	Col-0	Ground	Lab: Petri Dish	1G Earth			Background Earth	Dark	8 days				19 degreees Celsius	-20	RNAlater				Col-0 WT	8 day old seedlings			Rep 3
GSM3179203	GSM3179203	GLDS-208	Arabidopsis thaliana	Root Zone II (1.5mm)	NA	Col-0	8	DNA microarray	Phytagel plates	Col-0	Ground	Lab: Petri Dish	1G Earth			Background Earth	Dark	8 days				19 degreees Celsius	-20	RNAlater				Col-0 WT	8 day old seedlings			Rep 4
GSM3179204	GSM3179204	GLDS-208	Arabidopsis thaliana	Root Zone II (1.5mm)	NA	Col-0	8	DNA microarray	Phytagel plates	Col-0	Ground	Lab: Petri Dish	1G Earth			Background Earth	Dark	8 days				19 degreees Celsius	-20	RNAlater				Col-0 WT	8 day old seedlings			Rep 5
GSM3179205	GSM3179205	GLDS-208	Arabidopsis thaliana	Root Zone II (1.5mm)	NA	Col-0	8	DNA microarray	Phytagel plates	Col-0	Ground	Lab: Petri Dish	1G Earth			Background Earth	Dark	8 days				19 degreees Celsius	-20	RNAlater				Col-0 WT	8 day old seedlings			Rep 6
Atha_Col-0_clsCC_FLT_1G_Rep1	Culture cells_1	GLDS-213	Arabidopsis thaliana	Plant cell culture	NA	Col-0	11	DNA microarray	Simbox	Col-0	Space Flight 1G in Centrifuge	Simbox incubator	1G in Centrifuge	1G in Centrifuge		Cosmic Radiation	NA	5 days				Room Temperature	-80C	RNAlater				Col-0 WT	11 day old callus culture			Rep 1
Atha_Col-0_clsCC_FLT_1G_Rep2	Culture cells_2	GLDS-213	Arabidopsis thaliana	Plant cell culture	NA	Col-0	11	DNA microarray	Simbox	Col-0	Space Flight 1G in Centrifuge	Simbox incubator	1G in Centrifuge	1G in Centrifuge		Cosmic Radiation	NA	5 days				Room Temperature	-80C	RNAlater				Col-0 WT	11 day old callus culture			Rep 2
Atha_Col-0_clsCC_FLT_uG_Rep1	Culture cells_3	GLDS-213	Arabidopsis thaliana	Plant cell culture	NA	Col-0	11	DNA microarray	Simbox	Col-0	Space Flight	Simbox incubator	uG	uG		Cosmic Radiation	NA	5 days				Room Temperature	-80C	RNAlater				Col-0 WT	11 day old callus culture			Rep 1
Atha_Col-0_clsCC_FLT_uG_Rep2	Culture cells_4	GLDS-213	Arabidopsis thaliana	Plant cell culture	NA	Col-0	11	DNA microarray	Simbox	Col-0	Space Flight	Simbox incubator	uG	uG		Cosmic Radiation	NA	5 days				Room Temperature	-80C	RNAlater				Col-0 WT	11 day old callus culture			Rep 2
Atha_Col-0_clsCC_GC_1G_Rep1	Culture cells_5	GLDS-213	Arabidopsis thaliana	Plant cell culture	NA	Col-0	11	DNA microarray	Simbox	Col-0	Ground Control	Simbox incubator	1G	1G		Background Earth	NA	5 days				Room Temperature	-80C	RNAlater				Col-0 WT	11 day old callus culture			Rep 1
Atha_Col-0_clsCC_GC_1G_Rep2	Culture cells_6	GLDS-213	Arabidopsis thaliana	Plant cell culture	NA	Col-0	11	DNA microarray	Simbox	Col-0	Ground Control	Simbox incubator	1G	1G		Background Earth	NA	5 days				Room Temperature	-80C	RNAlater				Col-0 WT	11 day old callus culture			Rep 2
Atha_Ws_root_GC_Rep1	GSM2516794	GLDS-218	Arabidopsis thaliana	Root	NA	WS	11	RNA Sequencing (RNA-Seq)	Vegetable Production System	WS-0	Ground Control	ISS Environmental Simulator	1G Earth			Background Earth	continuous light	11 days				Room Temperature	-80C	RNAlater				WS-0 WT	11 day old seedlings			Rep 1
Atha_Ws_root_GC_Rep2	GSM2516795	GLDS-218	Arabidopsis thaliana	Root	NA	WS	11	RNA Sequencing (RNA-Seq)	Vegetable Production System	WS-0	Ground Control	ISS Environmental Simulator	1G Earth			Background Earth	continuous light	11 days				Room Temperature	-80C	RNAlater				WS-0 WT	11 day old seedlings			Rep 2
Atha_Ws_root_GC_Rep3	GSM2516796	GLDS-218	Arabidopsis thaliana	Root	NA	WS	11	RNA Sequencing (RNA-Seq)	Vegetable Production System	WS-0	Ground Control	ISS Environmental Simulator	1G Earth			Background Earth	continuous light	11 days				Room Temperature	-80C	RNAlater				WS-0 WT	11 day old seedlings			Rep 3
Atha_Ws_root_FLT_Rep1	GSM2516797	GLDS-218	Arabidopsis thaliana	Root	NA	WS	11	RNA Sequencing (RNA-Seq)	Vegetable Production System	WS-0	Space Flight	Columbus Module ISS	Microgravity			Cosmic Radiation	continuous light	11 days				Room Temperature	-80C	RNAlater				WS-0 WT	11 day old seedlings			Rep 1
Atha_Ws_root_FLT_Rep2	GSM2516798	GLDS-218	Arabidopsis thaliana	Root	NA	WS	11	RNA Sequencing (RNA-Seq)	Vegetable Production System	WS-0	Space Flight	Columbus Module ISS	Microgravity			Cosmic Radiation	continuous light	11 days				Room Temperature	-80C	RNAlater				WS-0 WT	11 day old seedlings			Rep 2
Atha_Ws_root_FLT_Rep3	GSM2516799	GLDS-218	Arabidopsis thaliana	Root	NA	WS	11	RNA Sequencing (RNA-Seq)	Vegetable Production System	WS-0	Space Flight	Columbus Module ISS	Microgravity			Cosmic Radiation	continuous light	11 days				Room Temperature	-80C	RNAlater				WS-0 WT	11 day old seedlings			Rep 3
Atha_Ws_leaf_GC_Rep1	GSM2516800	GLDS-218	Arabidopsis thaliana	Leaf	NA	WS	11	RNA Sequencing (RNA-Seq)	Vegetable Production System	WS-0	Ground Control	ISS Environmental Simulator	1G Earth			Background Earth	continuous light	11 days				Room Temperature	-80C	RNAlater				WS-0 WT	11 day old seedlings			Rep 1
Atha_Ws_leaf_GC_Rep2	GSM2516801	GLDS-218	Arabidopsis thaliana	Leaf	NA	WS	11	RNA Sequencing (RNA-Seq)	Vegetable Production System	WS-0	Ground Control	ISS Environmental Simulator	1G Earth			Background Earth	continuous light	11 days				Room Temperature	-80C	RNAlater				WS-0 WT	11 day old seedlings			Rep 2
Atha_Ws_leaf_GC_Rep3	GSM2516802	GLDS-218	Arabidopsis thaliana	Leaf	NA	WS	11	RNA Sequencing (RNA-Seq)	Vegetable Production System	WS-0	Ground Control	ISS Environmental Simulator	1G Earth			Background Earth	continuous light	11 days				Room Temperature	-80C	RNAlater				WS-0 WT	11 day old seedlings			Rep 3
Atha_Ws_leaf_FLT_Rep1	GSM2516803	GLDS-218	Arabidopsis thaliana	Leaf	NA	WS	11	RNA Sequencing (RNA-Seq)	Vegetable Production System	WS-0	Space Flight	Columbus Module ISS	Microgravity			Cosmic Radiation	continuous light	11 days				Room Temperature	-80C	RNAlater				WS-0 WT	11 day old seedlings			Rep 1
Atha_Ws_leaf_FLT_Rep2	GSM2516804	GLDS-218	Arabidopsis thaliana	Leaf	NA	WS	11	RNA Sequencing (RNA-Seq)	Vegetable Production System	WS-0	Space Flight	Columbus Module ISS	Microgravity			Cosmic Radiation	continuous light	11 days				Room Temperature	-80C	RNAlater				WS-0 WT	11 day old seedlings			Rep 2
Atha_Ws_leaf_FLT_Rep3	GSM2516805	GLDS-218	Arabidopsis thaliana	Leaf	NA	WS	11	RNA Sequencing (RNA-Seq)	Vegetable Production System	WS-0	Space Flight	Columbus Module ISS	Microgravity			Cosmic Radiation	continuous light	11 days				Room Temperature	-80C	RNAlater				WS-0 WT	11 day old seedlings			Rep 3
Atha_Ler-0_sl_FLT_uG_Rep1	Sample 111	GLDS-251	Arabidopsis thaliana	Seedlings	NA	WT	6	RNA Sequencing (RNA-Seq)	EMCS	Ler-0	Space Flight	ISS	0G	0G		Cosmic Radiation	Seedlings were illuminated under white light for 96 h, followed by 48 hours of unidirectional photostimulation with blue light					Room Temperature	-80C	RNAlater				Ler-0	6 day old seedlings			Rep 1
Atha_Ler-0_sl_FLT_uG_Rep2	Sample 114	GLDS-251	Arabidopsis thaliana	Seedlings	NA	WT	6	RNA Sequencing (RNA-Seq)	EMCS	Ler-0	Space Flight	ISS	0G	0G		Cosmic Radiation	Seedlings were illuminated under white light for 96 h, followed by 48 hours of unidirectional photostimulation with blue light					Room Temperature	-80C	RNAlater				Ler-0	7 day old seedlings			Rep 2
Atha_Ler-0_sl_FLT_uG_Rep3	Sample 116	GLDS-251	Arabidopsis thaliana	Seedlings	NA	WT	6	RNA Sequencing (RNA-Seq)	EMCS	Ler-0	Space Flight	ISS	0G	0G		Cosmic Radiation	Seedlings were illuminated under white light for 96 h, followed by 48 hours of unidirectional photostimulation with blue light					Room Temperature	-80C	RNAlater				Ler-0	8 day old seedlings			Rep 3
Atha_Ler-0_sl_FLT_uG_Rep4	Sample 120	GLDS-251	Arabidopsis thaliana	Seedlings	NA	WT	6	RNA Sequencing (RNA-Seq)	EMCS	Ler-0	Space Flight	ISS	0G	0G		Cosmic Radiation	Seedlings were illuminated under white light for 96 h, followed by 48 hours of unidirectional photostimulation with blue light					Room Temperature	-80C	RNAlater				Ler-0	9 day old seedlings			Rep 4
Atha_Ler-0_sl_FLT_0.09G_Rep1	Sample 131	GLDS-251	Arabidopsis thaliana	Seedlings	NA	WT	6	RNA Sequencing (RNA-Seq)	EMCS	Ler-0	Space Flight with 0.07G	ISS	0.07G	0.09G		Cosmic Radiation	Seedlings were illuminated under white light for 96 h, followed by 48 hours of unidirectional photostimulation with blue light					Room Temperature	-80C	RNAlater				Ler-0	10 day old seedlings			Rep 1
Atha_Ler-0_sl_FLT_0.09G_Rep2	Sample 136	GLDS-251	Arabidopsis thaliana	Seedlings	NA	WT	6	RNA Sequencing (RNA-Seq)	EMCS	Ler-0	Space Flight with 0.07G	ISS	0.07G	0.09G		Cosmic Radiation	Seedlings were illuminated under white light for 96 h, followed by 48 hours of unidirectional photostimulation with blue light					Room Temperature	-80C	RNAlater				Ler-0	11 day old seedlings			Rep 2
Atha_Ler-0_sl_FLT_0.09G_Rep3	Sample 139	GLDS-251	Arabidopsis thaliana	Seedlings	NA	WT	6	RNA Sequencing (RNA-Seq)	EMCS	Ler-0	Space Flight with 0.11G	ISS	0.11G	0.09G		Cosmic Radiation	Seedlings were illuminated under white light for 96 h, followed by 48 hours of unidirectional photostimulation with blue light					Room Temperature	-80C	RNAlater				Ler-0	12 day old seedlings			Rep 3
Atha_Ler-0_sl_FLT_0.18G_Rep1	Sample 135	GLDS-251	Arabidopsis thaliana	Seedlings	NA	WT	6	RNA Sequencing (RNA-Seq)	EMCS	Ler-0	Space Flight with 0.13G	ISS	0.13G	0.18G		Cosmic Radiation	Seedlings were illuminated under white light for 96 h, followed by 48 hours of unidirectional photostimulation with blue light					Room Temperature	-80C	RNAlater				Ler-0	13 day old seedlings			Rep 1
Atha_Ler-0_sl_FLT_0.18G_Rep2	Sample 151	GLDS-251	Arabidopsis thaliana	Seedlings	NA	WT	6	RNA Sequencing (RNA-Seq)	EMCS	Ler-0	Space Flight with 0.21G	ISS	0.21G	0.18G		Cosmic Radiation	Seedlings were illuminated under white light for 96 h, followed by 48 hours of unidirectional photostimulation with blue light					Room Temperature	-80C	RNAlater				Ler-0	14 day old seedlings			Rep 2
Atha_Ler-0_sl_FLT_0.18G_Rep3	Sample 156	GLDS-251	Arabidopsis thaliana	Seedlings	NA	WT	6	RNA Sequencing (RNA-Seq)	EMCS	Ler-0	Space Flight with 0.21G	ISS	0.21G	0.18G		Cosmic Radiation	Seedlings were illuminated under white light for 96 h, followed by 48 hours of unidirectional photostimulation with blue light					Room Temperature	-80C	RNAlater				Ler-0	15 day old seedlings			Rep 3
Atha_Ler-0_sl_FLT_0.36G_Rep1	Sample 154	GLDS-251	Arabidopsis thaliana	Seedlings	NA	WT	6	RNA Sequencing (RNA-Seq)	EMCS	Ler-0	Space Flight with 0.34G	ISS	0.34G	0.36G		Cosmic Radiation	Seedlings were illuminated under white light for 96 h, followed by 48 hours of unidirectional photostimulation with blue light					Room Temperature	-80C	RNAlater				Ler-0	16 day old seedlings			Rep 1
Atha_Ler-0_sl_FLT_0.36G_Rep2	Sample 160	GLDS-251	Arabidopsis thaliana	Seedlings	NA	WT	6	RNA Sequencing (RNA-Seq)	EMCS	Ler-0	Space Flight with 0.39G	ISS	0.39G	0.36G		Cosmic Radiation	Seedlings were illuminated under white light for 96 h, followed by 48 hours of unidirectional photostimulation with blue light					Room Temperature	-80C	RNAlater				Ler-0	17 day old seedlings			Rep 2
Atha_Ler-0_sl_FLT_0.36G_Rep3	Sample 211	GLDS-251	Arabidopsis thaliana	Seedlings	NA	WT	6	RNA Sequencing (RNA-Seq)	EMCS	Ler-0	Space Flight with 0.34G	ISS	0.34G	0.36G		Cosmic Radiation	Seedlings were illuminated under white light for 96 h, followed by 48 hours of unidirectional photostimulation with blue light					Room Temperature	-80C	RNAlater				Ler-0	18 day old seedlings			Rep 3
Atha_Ler-0_sl_FLT_0.57G_Rep1	Sample 171	GLDS-251	Arabidopsis thaliana	Seedlings	NA	WT	6	RNA Sequencing (RNA-Seq)	EMCS	Ler-0	Space Flight with 0.52G	ISS	0.52G	0.57G		Cosmic Radiation	Seedlings were illuminated under white light for 96 h, followed by 48 hours of unidirectional photostimulation with blue light					Room Temperature	-80C	RNAlater				Ler-0	19 day old seedlings			Rep 1
Atha_Ler-0_sl_FLT_0.57G_Rep2	Sample 176	GLDS-251	Arabidopsis thaliana	Seedlings	NA	WT	6	RNA Sequencing (RNA-Seq)	EMCS	Ler-0	Space Flight with 0.55G	ISS	0.55G	0.57G		Cosmic Radiation	Seedlings were illuminated under white light for 96 h, followed by 48 hours of unidirectional photostimulation with blue light					Room Temperature	-80C	RNAlater				Ler-0	20 day old seedlings			Rep 2
Atha_Ler-0_sl_FLT_0.57G_Rep3	Sample 214	GLDS-251	Arabidopsis thaliana	Seedlings	NA	WT	6	RNA Sequencing (RNA-Seq)	EMCS	Ler-0	Space Flight with 0.58G	ISS	0.58G	0.57G		Cosmic Radiation	Seedlings were illuminated under white light for 96 h, followed by 48 hours of unidirectional photostimulation with blue light					Room Temperature	-80C	RNAlater				Ler-0	21 day old seedlings			Rep 3
Atha_Ler-0_sl_FLT_0.57G_Rep4	Sample 231	GLDS-251	Arabidopsis thaliana	Seedlings	NA	WT	6	RNA Sequencing (RNA-Seq)	EMCS	Ler-0	Space Flight with 0.55G	ISS	0.55G	0.57G		Cosmic Radiation	Seedlings were illuminated under white light for 96 h, followed by 48 hours of unidirectional photostimulation with blue light					Room Temperature	-80C	RNAlater				Ler-0	22 day old seedlings			Rep 4
Atha_Ler-0_sl_FLT_1G_Rep1	Sample 175	GLDS-251	Arabidopsis thaliana	Seedlings	NA	WT	6	RNA Sequencing (RNA-Seq)	EMCS	Ler-0	Space Flight with 1G	ISS	1G	1G		Cosmic Radiation	Seedlings were illuminated under white light for 96 h, followed by 48 hours of unidirectional photostimulation with blue light					Room Temperature	-80C	RNAlater				Ler-0	23 day old seedlings			Rep 1
Atha_Ler-0_sl_FLT_1G_Rep2	Sample 179	GLDS-251	Arabidopsis thaliana	Seedlings	NA	WT	6	RNA Sequencing (RNA-Seq)	EMCS	Ler-0	Space Flight with 0.92G	ISS	0.92G	1G		Cosmic Radiation	Seedlings were illuminated under white light for 96 h, followed by 48 hours of unidirectional photostimulation with blue light					Room Temperature	-80C	RNAlater				Ler-0	24 day old seedlings			Rep 2
Atha_Ler-0_sl_FLT_1G_Rep3	Sample 235	GLDS-251	Arabidopsis thaliana	Seedlings	NA	WT	6	RNA Sequencing (RNA-Seq)	EMCS	Ler-0	Space Flight with 1.05G	ISS	1.05G	1G		Cosmic Radiation	Seedlings were illuminated under white light for 96 h, followed by 48 hours of unidirectional photostimulation with blue light					Room Temperature	-80C	RNAlater				Ler-0	25 day old seedlings			Rep 3
