# Supplementary material for: Meta-analysis of the space flight and microgravity response of the Arabidopsis plant transcriptome
Source: NPJ Microgravity. 2023 Mar 20;9:21. doi: 10.1038/s41526-023-00247-6 (PMC10027818; doi:10.1038/s41526-023-00247-6)
Supplement: Supplementary file 3 — Supplementary Data 2 [file 41526_2023_247_MOESM3_ESM.xlsx]

## Sheet: Similarity calculation
Supplementary Data 2. Similarity scores for each GLDS in the Matrix. Metadata parameters for each GLDS have been compared pairwise to each other GLDS in our analysis and when similar scored a 1 and when dissimilar, a 0. A similarity matrix (second tab) was then constructed and used to generate a network based on connectivity (similarities) between experiments.
GLDS #	GLDS-7	GLDS-17	GLDS-37	GLDS-38	GLDS-44	GLDS-46	GLDS-120	GLDS-121	GLDS-136	GLDS-144	GLDS-147	GLDS-205	GLDS-208	GLDS-213	GLDS-218	GLDS-251
Tissue	Seedlings, roots, hypocotly, leaf	Etiolated seedling	Etiolated seedling	Etiolated seedling	Etiolated seedling	Seedlings	Root	Etiolated seedling	Root	MM2D cell culture	Hypocotyl cell culture	Hypocotyl cell culture	Root tips	Plant cell culture	Root, shoots	Seedlings
Age at Harvest	12	12	8	3	14	5	11	12	5	1	14	14	8	11	11	6
Assay Device Type	DNA microarray	DNA microarray	RNA Sequencing (RNA-Seq)	mass spectrometry, RNA Sequencing (RNA-Seq)	DNA microarray	DNA microarray	RNA Sequencing (RNA-Seq)	DNA microarray	DNA microarray	DNA microarray	DNA microarray	DNA microarray	DNA microarray	DNA microarray	RNA Sequencing (RNA-Seq)	RNA Sequencing (RNA-Seq)
Hardware	ABRS	BRIC	BRIC	BRIC	BRIC	Lab: Petri Dish	Lab: Petri Dish	BRIC	Lab: Petri Dish	Lab: Petri Dish	BRIC	BRIC	Lab: Petri Dish	Simbox	Vegetable Production System	EMCS
Treatment Type	Space Flight	Space Flight	Space Flight	Space Flight	Ground Control	Gamma radiation	Ground Control	Space Flight	Ground	Control	Space Flight	Space Flight	Ground	Space Flight 1G in Centrifuge	Ground Control	Space Flight
Growth Environment	Space Shuttle Discovery STS-131/ISS	Space Shuttle Discovery STS-131	ISS	ISS	Orbital Environmental Simulator	BNL Controlled Environment Facility	ISS & ISS Environmental Simulator	Space Shuttle Discovery STS-131	Low Pressure Growth Chambers	Microrgavity simulator	ISS & ISS Environmental Simulator	ISS & ISS Environmental Simulator	Lab: Petri Dish	Simbox incubator	ISS & ISS Environmental Simulator	ISS & ISS Environmental Simulator
Gravity	Microgravity vs Earth	Microgravity vs Earth	Microgravity vs Earth	Microgravity vs Earth	Microgravity vs Earth	1G Earth	Microgravity vs Earth	Microgravity vs Earth	1G Earth	1G Earth & uG simulator	Microgravity vs Earth	Microgravity vs Earth	1G Earth	Microgravity vs Earth & 1G in Centrifuge	Microgravity vs Earth	Microgravity vs fractional G forces
Atmospheric Pressure	Ambient	Ambient	Ambient	Ambient	Ambient	Ambient	Ambient	Ambient	97,000 pascal	Ambient	Ambient	Ambient	Ambient	Ambient	Ambient	Ambient
Radiation	Cosmic Radiation	Cosmic Radiation	Cosmic Radiation	Cosmic Radiation	Background Earth	Gamma radiation	Background Earth	Cosmic Radiation	Background Earth	Background Earth	Cosmic Radiation	Cosmic Radiation	Background Earth	Cosmic Radiation	Background Earth	Cosmic Radiation
Light	White light	Dark	Dark	White light	Dark	White light	Light	Dark	Light	Dark	Dark	Dark	Dark	NA	Light	Seedlings were illuminated under white light for 96 h, followed by 48 hours of unidirectional photostimulation with blue light
Sample Preservation Method	RNALater	RNALater	RNALater	RNAlater for 12 hours then into -80C	RNAlater	Frozen in liquid nitrogen	RNAlater	RNALater	RNALater	Frozen in liquid nitrogen	RNALater	RNALater	RNALater	RNALater	RNALater	RNALater
Plant Variety	Col	Col	Col, Ler, WS, Cvi	Col	Col, act	WS	Col	Ler	Col	MM2D cell culture	Col arg1	Col hsf2a	Col	Plant cell culture	Col, WS	Ler
	GLDS-7GLDS-17	GLDS-7GLDS-37	GLDS-7GLDS-38	GLDS-7GLDS-44	GLDS-7GLDS-46	GLDS-7GLDS-120	GLDS-7GLDS-121	GLDS-7GLDS-136	GLDS-7GLDS-144	GLDS-7GLDS-147	GLDS-7GLDS-205	GLDS-7GLDS-208	GLDS-7GLDS-213	GLDS-7GLDS-218	GLDS-7GLDS-251
Tissue	0	0	0	0	0	0	0	0	0	0	0	0	0	0	0
Age at Harvest	1	0	0	0	0	0	1	0	0	0	0	0	0	0	0
Assay Device Type	1	0	0	1	1	0	1	1	1	1	1	1	1	0	0
Hardware	0	0	0	0	0	0	0	0	0	0	0	0	0	0	0
Treatment Type	1	1	1	0	0	0	1	0	0	1	1	0	0	0	1
Vehical / Growth Environment	0	0	0	0	0	0	0	0	0	0	0	0	0	0	0
Gravity	1	1	1	1	0	1	1	0	0	1	1	0	0	1	0
Atmospheric Pressure	1	1	1	1	1	1	1	0	1	1	1	1	1	1	1
Radiation	1	1	1	0	0	0	1	0	0	1	1	0	1	0	1
Light	0	0	1	0	1	0	0	0	0	0	0	0	0	0	0
Sample Preservation Method	1	1	0	1	0	1	1	1	0	1	1	1	1	1	1
Variety	1	0	1	0	0	1	0	1	0	0	0	1	0	0	0
	GLDS-17GLDS-37	GLDS-17GLDS-38	GLDS-17GLDS-44	GLDS-17GLDS-46	GLDS-17GLDS-120	GLDS-17GLDS-121	GLDS-17GLDS-136	GLDS-17GLDS-144	GLDS-17GLDS-147	GLDS-17GLDS-205	GLDS-17GLDS-208	GLDS-17GLDS-213	GLDS-17GLDS-218	GLDS-17GLDS-251
Tissue	1	1	1	0	0	1	0	0	0	0	0	0	0	0
Age at Harvest	0	0	0	0	0	1	0	0	0	0	0	0	0	0
Assay Device Type	0	0	1	1	0	1	1	1	1	1	1	1	0	0
Hardware	1	1	1	0	0	1	0	0	1	1	0	0	0	0
Treatment Type	1	1	0	0	0	1	0	0	1	1	0	0	0	1
Vehical / Growth Environment	0	0	0	0	0	1	0	0	0	0	0	0	0	0
Gravity	1	1	1	0	1	1	0	0	1	1	0	0	1	0
Atmospheric Pressure	1	1	1	1	1	1	0	1	1	1	1	1	1	1
Radiation	1	1	0	0	0	1	0	0	1	1	0	1	0	1
Light	1	0	1	0	0	1	0	1	1	1	1	0	0	0
Sample Preservation Method	1	0	1	0	1	1	1	0	1	1	1	1	1	1
Variety	0	1	0	0	1	0	1	0	0	0	1	0	0	0
	GLDS-37GLDS-38	GLDS-37GLDS-44	GLDS-37GLDS-46	GLDS-37GLDS-120	GLDS-37GLDS-121	GLDS-37GLDS-136	GLDS-37GLDS-144	GLDS-37GLDS-147	GLDS-37GLDS-205	GLDS-37GLDS-208	GLDS-37GLDS-213	GLDS-37GLDS-218	GLDS-37GLDS-251
Tissue	0	0	0	0	0	0	0	0	0	0	0	0	0
Age at Harvest	1	0	0	0	0	0	1	0	0	0	0	0	0
Assay Device Type	1	0	0	1	1	0	1	1	1	1	1	1	1
Hardware	0	0	0	0	0	0	0	0	0	0	0	0	0
Treatment Type	1	1	1	0	0	0	1	0	0	1	1	0	0
Vehical / Growth Environment	0	0	0	0	0	0	0	0	0	0	0	0	0
Gravity	1	1	1	1	0	1	1	0	0	1	1	0	0
Atmospheric Pressure	1	1	1	1	1	1	1	0	1	1	1	1	1
Radiation	1	1	1	0	0	0	1	0	0	1	1	0	1
Light	0	0	1	0	1	0	0	0	0	0	0	0	0
Sample Preservation Method	1	1	0	1	0	1	1	1	0	1	1	1	1
Variety	1	0	1	0	0	1	0	1	0	0	0	1	0
	GLDS-38GLDS-44	GLDS-38GLDS-46	GLDS-38GLDS-120	GLDS-38GLDS-121	GLDS-38GLDS-136	GLDS-38GLDS-144	GLDS-38GLDS-147	GLDS-38GLDS-205	GLDS-38GLDS-208	GLDS-38GLDS-213	GLDS-38GLDS-218	GLDS-38GLDS-251
Tissue	1	0	0	1	0	0	0	0	0	0	0	0
Age at Harvest	0	0	0	0	0	0	0	0	0	0	0	0
Assay Device Type	0	0	0	0	0	0	0	0	0	0	0	0
Hardware	1	0	0	1	0	0	1	1	0	0	0	0
Treatment Type	0	0	0	1	0	0	1	1	0	0	0	1
Vehical / Growth Environment	0	0	0	0	0	0	0	0	0	0	0	0
Gravity	1	0	1	1	0	0	1	1	0	0	1	0
Atmospheric Pressure	1	1	1	1	0	1	1	1	1	1	1	1
Radiation	0	0	0	1	0	0	1	1	0	1	0	1
Light	0	1	0	0	0	0	0	0	0	0	0	0
Sample Preservation Method	0	0	0	0	0	0	0	0	0	0	0	0
Variety	0	0	1	0	1	0	0	0	1	0	0	0
	GLDS-44GLDS-46	GLDS-44GLDS-120	GLDS-44GLDS-121	GLDS-44GLDS-136	GLDS-44GLDS-144	GLDS-44GLDS-147	GLDS-44GLDS-205	GLDS-44GLDS-208	GLDS-44GLDS-213	GLDS-44GLDS-218	GLDS-44GLDS-251
Tissue	0	0	1	0	0	0	0	0	0	0	0
Age at Harvest	0	0	0	0	0	1	1	0	0	0	0
Assay Device Type	1	0	1	1	1	1	1	1	1	0	0
Hardware	0	0	1	0	0	1	1	0	0	0	0
Treatment Type	0	1	0	0	0	0	0	0	0	1	0
Vehical / Growth Environment	0	0	0	0	0	0	0	0	0	0	0
Gravity	0	1	1	0	0	1	1	0	0	1	0
Atmospheric Pressure	1	1	1	0	1	1	1	1	1	1	1
Radiation	0	1	0	1	1	0	0	1	0	1	0
Light	0	0	1	0	1	1	1	1	0	0	0
Sample Preservation Method	0	1	1	1	0	1	1	1	1	1	1
Variety	0	0	0	0	0	0	0	0	0	0	0
	GLDS-46GLDS-120	GLDS-46GLDS-121	GLDS-46GLDS-136	GLDS-46GLDS-144	GLDS-46GLDS-147	GLDS-46GLDS-205	GLDS-46GLDS-208	GLDS-46GLDS-213	GLDS-46GLDS-218	GLDS-46GLDS-251
Tissue	0	0	0	0	0	0	0	0	0	1
Age at Harvest	0	0	1	0	0	0	0	0	0	0
Assay Device Type	0	1	1	1	1	1	1	1	0	0
Hardware	1	0	1	1	0	0	1	0	0	0
Treatment Type	0	0	0	0	0	0	0	0	0	0
Vehical / Growth Environment	0	0	0	0	0	0	0	0	0	0
Gravity	0	0	1	0	0	0	1	0	0	0
Atmospheric Pressure	1	1	0	1	1	1	1	1	1	1
Radiation	0	0	0	0	0	0	0	0	0	0
Light	0	0	0	0	0	0	0	0	0	0
Sample Preservation Method	0	0	0	1	0	0	0	0	0	0
Variety	0	0	0	0	0	0	0	0	0	0
	GLDS-120GLDS-121	GLDS-120GLDS-136	GLDS-120GLDS-144	GLDS-120GLDS-147	GLDS-120GLDS-205	GLDS-120GLDS-208	GLDS-120GLDS-213	GLDS-120GLDS-218	GLDS-120GLDS-251
Tissue	0	1	0	0	0	0	0	0	0
Age at Harvest	0	0	0	0	0	0	1	1	0
Assay Device Type	0	0	0	0	0	0	0	1	1
Hardware	0	1	1	0	0	1	0	0	0
Treatment Type	0	0	0	0	0	0	0	1	0
Vehical / Growth Environment	0	0	0	1	1	0	0	1	1
Gravity	1	0	0	1	1	0	0	1	0
Atmospheric Pressure	1	0	1	1	1	1	1	1	1
Radiation	0	1	1	0	0	1	0	1	0
Light	0	1	0	0	0	0	0	1	0
Sample Preservation Method	1	1	0	1	1	1	1	1	1
Variety	0	1	0	0	0	1	0	0	0
	GLDS-136GLDS-144	GLDS-136GLDS-147	GLDS-136GLDS-205	GLDS-136GLDS-208	GLDS-136GLDS-213	GLDS-136GLDS-218	GLDS-136GLDS-251	GLDS-136GLDS-121
Tissue	0	0	0	0	0	0	0	0
Age at Harvest	0	0	0	0	0	0	0	0
Assay Device Type	1	1	1	1	1	0	0	1
Hardware	1	0	0	1	0	0	0	0
Treatment Type	0	0	0	1	0	0	0	0
Vehical / Growth Environment	0	0	0	0	0	0	0	0
Gravity	0	0	0	1	0	0	0	0
Atmospheric Pressure	0	0	0	0	0	0	0	0
Radiation	1	0	0	1	0	1	0	0
Light	0	0	0	0	0	1	0	0
Sample Preservation Method	0	1	1	1	1	1	1	1
Variety	0	0	0	1	0	0	0	0
	GLDS-144GLDS-147	GLDS-144GLDS-205	GLDS-144GLDS-208	GLDS-144GLDS-213	GLDS-144GLDS-218	GLDS-144GLDS-251	GLDS-144GLDS-121
Tissue	0	0	0	0	0	0	0
Age at Harvest	0	0	0	0	0	0	0
Assay Device Type	1	1	1	1	0	0	1
Hardware	0	0	1	0	0	0	0
Treatment Type	0	0	0	0	0	0	0
Vehical / Growth Environment	0	0	0	0	0	0	0
Gravity	0	0	0	0	0	0	0
Atmospheric Pressure	1	1	1	1	1	1	1
Radiation	0	0	1	0	1	0	0
Light	1	1	1	0	0	0	1
Sample Preservation Method	0	0	0	0	0	0	0
Variety	0	0	0	0	0	0	0
	GLDS-147GLDS-205	GLDS-147GLDS-208	GLDS-147GLDS-213	GLDS-147GLDS-218	GLDS-147GLDS-251	GLDS-147GLDS-121
Tissue	1	0	0	0	0	0
Age at Harvest	1	0	0	0	0	0
Assay Device Type	1	1	1	0	0	1
Hardware	1	0	0	0	0	1
Treatment Type	1	0	0	0	1	1
Vehical / Growth Environment	1	0	0	1	1	0
Gravity	1	0	0	1	0	1
Atmospheric Pressure	1	1	1	1	1	1
Radiation	1	0	1	0	1	1
Light	1	1	0	0	0	1
Sample Preservation Method	1	1	1	1	1	1
Variety	0	0	0	0	0	0
	GLDS-205GLDS-208	GLDS-205GLDS-213	GLDS-205GLDS-218	GLDS-205GLDS-251	GLDS-205GLDS-121
Tissue	0	0	0	0	0
Age at Harvest	0	0	0	0	0
Assay Device Type	1	1	0	0	1
Hardware	0	0	0	0	1
Treatment Type	0	0	0	1	1
Vehical / Growth Environment	0	0	1	1	0
Gravity	0	0	1	0	1
Atmospheric Pressure	1	1	1	1	1
Radiation	0	1	0	1	1
Light	1	0	0	0	1
Sample Preservation Method	1	1	1	1	1
Variety	0	0	0	0	0
	GLDS-208GLDS-213	GLDS-208GLDS-218	GLDS-208GLDS-251	GLDS-208GLDS-121
Tissue	0	0	0	0
Age at Harvest	0	0	0	0
Assay Device Type	1	0	0	1
Hardware	0	0	0	0
Treatment Type	0	0	0	0
Vehical / Growth Environment	0	0	0	0
Gravity	0	0	0	0
Atmospheric Pressure	1	1	1	1
Radiation	0	1	0	0
Light	0	0	0	1
Sample Preservation Method	1	1	1	1
Variety	0	0	0	0
	GLDS-213GLDS-218	GLDS-213GLDS-251	GLDS-213GLDS-121
Tissue	0	0	0
Age at Harvest	1	0	0
Assay Device Type	0	0	1
Hardware	0	0	0
Treatment Type	0	0	0
Vehical / Growth Environment	0	0	0
Gravity	0	0	0
Atmospheric Pressure	1	1	1
Radiation	0	1	1
Light	0	0	0
Sample Preservation Method	1	1	1
Variety	0	0	0
	GLDS-251GLDS-121	GLDS-121GLDS-218	GLDS-251GLDS-218
Tissue	0	0	0
Age at Harvest	0	0	0
Assay Device Type	0	0	1
Hardware	0	0	0
Treatment Type	1	0	0
Vehical / Growth Environment	0	0	1
Gravity	0	1	0
Atmospheric Pressure	1	1	1
Radiation	1	0	0
Light	0	0	0
Sample Preservation Method	1	1	1
Variety	1	0	0

## Sheet: Similarity matrix
GLDS #	Accession	Comparison	Tissue	Age at Harvest	Assay Device Type	Hardware	Treatment Type	Vehical / Growth Environment	Gravity	Atmospheric Pressure	Radiation	Light	Sample Preservation Method	Variety	Total
GLDS-7	GLDS-17	GLDS-7GLDS-17	0	1	1	0	1	0	1	1	1	0	1	1	8
GLDS-7	GLDS-37	GLDS-7GLDS-37	0	0	0	0	1	0	1	1	1	0	1	0	5
GLDS-7	GLDS-38	GLDS-7GLDS-38	0	0	0	0	1	0	1	1	1	1	0	1	6
GLDS-7	GLDS-44	GLDS-7GLDS-44	0	0	1	0	0	0	1	1	0	0	1	0	4
GLDS-7	GLDS-46	GLDS-7GLDS-46	0	0	1	0	0	0	0	1	0	1	0	0	3
GLDS-7	GLDS-120	GLDS-7GLDS-120	0	0	0	0	0	0	1	1	0	0	1	1	4
GLDS-7	GLDS-121	GLDS-7GLDS-121	0	1	1	0	1	0	1	1	1	0	1	0	7
GLDS-7	GLDS-136	GLDS-7GLDS-136	0	0	1	0	0	0	0	0	0	0	1	1	3
GLDS-7	GLDS-144	GLDS-7GLDS-144	0	0	1	0	0	0	0	1	0	0	0	0	2
GLDS-7	GLDS-147	GLDS-7GLDS-147	0	0	1	0	1	0	1	1	1	0	1	0	6
GLDS-7	GLDS-205	GLDS-7GLDS-205	0	0	1	0	1	0	1	1	1	0	1	0	6
GLDS-7	GLDS-208	GLDS-7GLDS-208	0	0	1	0	0	0	0	1	0	0	1	1	4
GLDS-7	GLDS-213	GLDS-7GLDS-213	0	0	1	0	0	0	0	1	1	0	1	0	4
GLDS-7	GLDS-218	GLDS-7GLDS-218	0	0	0	0	0	0	1	1	0	0	1	0	3
GLDS-7	GLDS-251	GLDS-7GLDS-251	0	0	0	0	1	0	0	1	1	0	1	0	4
GLDS-17	GLDS-37	GLDS-17GLDS-37	1	0	0	1	1	0	1	1	1	1	1	0	8
GLDS-17	GLDS-38	GLDS-17GLDS-38	1	0	0	1	1	0	1	1	1	0	0	1	7
GLDS-17	GLDS-44	GLDS-17GLDS-44	1	0	1	1	0	0	1	1	0	1	1	0	7
GLDS-17	GLDS-46	GLDS-17GLDS-46	0	0	1	0	0	0	0	1	0	0	0	0	2
GLDS-17	GLDS-120	GLDS-17GLDS-120	0	0	0	0	0	0	1	1	0	0	1	1	4
GLDS-17	GLDS-121	GLDS-17GLDS-121	1	1	1	1	1	1	1	1	1	1	1	0	11
GLDS-17	GLDS-136	GLDS-17GLDS-136	0	0	1	0	0	0	0	0	0	0	1	1	3
GLDS-17	GLDS-144	GLDS-17GLDS-144	0	0	1	0	0	0	0	1	0	1	0	0	3
GLDS-17	GLDS-147	GLDS-17GLDS-147	0	0	1	1	1	0	1	1	1	1	1	0	8
GLDS-17	GLDS-205	GLDS-17GLDS-205	0	0	1	1	1	0	1	1	1	1	1	0	8
GLDS-17	GLDS-208	GLDS-17GLDS-208	0	0	1	0	0	0	0	1	0	1	1	1	5
GLDS-17	GLDS-213	GLDS-17GLDS-213	0	0	1	0	0	0	0	1	1	0	1	0	4
GLDS-17	GLDS-218	GLDS-17GLDS-218	0	0	0	0	0	0	1	1	0	0	1	0	3
GLDS-17	GLDS-251	GLDS-17GLDS-251	0	0	0	0	1	0	0	1	1	0	1	0	4
GLDS-37	GLDS-38	GLDS-37GLDS-38	0	1	1	0	1	0	1	1	1	0	1	1	8
GLDS-37	GLDS-44	GLDS-37GLDS-44	0	0	0	0	1	0	1	1	1	0	1	0	5
GLDS-37	GLDS-46	GLDS-37GLDS-46	0	0	0	0	1	0	1	1	1	1	0	1	6
GLDS-37	GLDS-120	GLDS-37GLDS-120	0	0	1	0	0	0	1	1	0	0	1	0	4
GLDS-37	GLDS-121	GLDS-37GLDS-121	0	0	1	0	0	0	0	1	0	1	0	0	3
GLDS-37	GLDS-136	GLDS-37GLDS-136	0	0	0	0	0	0	1	1	0	0	1	1	4
GLDS-37	GLDS-144	GLDS-37GLDS-144	0	1	1	0	1	0	1	1	1	0	1	0	7
GLDS-37	GLDS-147	GLDS-37GLDS-147	0	0	1	0	0	0	0	0	0	0	1	1	3
GLDS-37	GLDS-205	GLDS-37GLDS-205	0	0	1	0	0	0	0	1	0	0	0	0	2
GLDS-37	GLDS-208	GLDS-37GLDS-208	0	0	1	0	1	0	1	1	1	0	1	0	6
GLDS-37	GLDS-213	GLDS-37GLDS-213	0	0	1	0	1	0	1	1	1	0	1	0	6
GLDS-37	GLDS-218	GLDS-37GLDS-218	0	0	1	0	0	0	0	1	0	0	1	1	4
GLDS-37	GLDS-251	GLDS-37GLDS-251	0	0	1	0	0	0	0	1	1	0	1	0	4
GLDS-38	GLDS-44	GLDS-38GLDS-44	1	0	0	1	0	0	1	1	0	0	0	0	4
GLDS-38	GLDS-46	GLDS-38GLDS-46	0	0	0	0	0	0	0	1	0	1	0	0	2
GLDS-38	GLDS-120	GLDS-38GLDS-120	0	0	0	0	0	0	1	1	0	0	0	1	3
GLDS-38	GLDS-121	GLDS-38GLDS-121	1	0	0	1	1	0	1	1	1	0	0	0	6
GLDS-38	GLDS-136	GLDS-38GLDS-136	0	0	0	0	0	0	0	0	0	0	0	1	1
GLDS-38	GLDS-144	GLDS-38GLDS-144	0	0	0	0	0	0	0	1	0	0	0	0	1
GLDS-38	GLDS-147	GLDS-38GLDS-147	0	0	0	1	1	0	1	1	1	0	0	0	5
GLDS-38	GLDS-205	GLDS-38GLDS-205	0	0	0	1	1	0	1	1	1	0	0	0	5
GLDS-38	GLDS-208	GLDS-38GLDS-208	0	0	0	0	0	0	0	1	0	0	0	1	2
GLDS-38	GLDS-213	GLDS-38GLDS-213	0	0	0	0	0	0	0	1	1	0	0	0	2
GLDS-38	GLDS-218	GLDS-38GLDS-218	0	0	0	0	0	0	1	1	0	0	0	0	2
GLDS-38	GLDS-251	GLDS-38GLDS-251	0	0	0	0	1	0	0	1	1	0	0	0	3
GLDS-44	GLDS-46	GLDS-44GLDS-46	0	0	1	0	0	0	0	1	0	0	0	0	2
GLDS-44	GLDS-120	GLDS-44GLDS-120	0	0	0	0	1	0	1	1	1	0	1	0	5
GLDS-44	GLDS-121	GLDS-44GLDS-121	1	0	1	1	0	0	1	1	0	1	1	0	7
GLDS-44	GLDS-136	GLDS-44GLDS-136	0	0	1	0	0	0	0	0	1	0	1	0	3
GLDS-44	GLDS-144	GLDS-44GLDS-144	0	0	1	0	0	0	0	1	1	1	0	0	4
GLDS-44	GLDS-147	GLDS-44GLDS-147	0	1	1	1	0	0	1	1	0	1	1	0	7
GLDS-44	GLDS-205	GLDS-44GLDS-205	0	1	1	1	0	0	1	1	0	1	1	0	7
GLDS-44	GLDS-208	GLDS-44GLDS-208	0	0	1	0	0	0	0	1	1	1	1	0	5
GLDS-44	GLDS-213	GLDS-44GLDS-213	0	0	1	0	0	0	0	1	0	0	1	0	3
GLDS-44	GLDS-218	GLDS-44GLDS-218	0	0	0	0	1	0	1	1	1	0	1	0	5
GLDS-44	GLDS-251	GLDS-44GLDS-251	0	0	0	0	0	0	0	1	0	0	1	0	2
GLDS-46	GLDS-120	GLDS-46GLDS-120	0	0	0	1	0	0	0	1	0	0	0	0	2
GLDS-46	GLDS-121	GLDS-46GLDS-121	0	0	1	0	0	0	0	1	0	0	0	0	2
GLDS-46	GLDS-136	GLDS-46GLDS-136	0	1	1	1	0	0	1	0	0	0	0	0	4
GLDS-46	GLDS-144	GLDS-46GLDS-144	0	0	1	1	0	0	0	1	0	0	1	0	4
GLDS-46	GLDS-147	GLDS-46GLDS-147	0	0	1	0	0	0	0	1	0	0	0	0	2
GLDS-46	GLDS-205	GLDS-46GLDS-205	0	0	1	0	0	0	0	1	0	0	0	0	2
GLDS-46	GLDS-208	GLDS-46GLDS-208	0	0	1	1	0	0	1	1	0	0	0	0	4
GLDS-46	GLDS-213	GLDS-46GLDS-213	0	0	1	0	0	0	0	1	0	0	0	0	2
GLDS-46	GLDS-218	GLDS-46GLDS-218	0	0	0	0	0	0	0	1	0	0	0	0	1
GLDS-46	GLDS-251	GLDS-46GLDS-251	1	0	0	0	0	0	0	1	0	0	0	0	2
GLDS-120	GLDS-121	GLDS-120GLDS-121	0	0	0	0	0	0	1	1	0	0	1	0	3
GLDS-120	GLDS-136	GLDS-120GLDS-136	1	0	0	1	0	0	0	0	1	1	1	1	6
GLDS-120	GLDS-144	GLDS-120GLDS-144	0	0	0	1	0	0	0	1	1	0	0	0	3
GLDS-120	GLDS-147	GLDS-120GLDS-147	0	0	0	0	0	1	1	1	0	0	1	0	4
GLDS-120	GLDS-205	GLDS-120GLDS-205	0	0	0	0	0	1	1	1	0	0	1	0	4
GLDS-120	GLDS-208	GLDS-120GLDS-208	0	0	0	1	0	0	0	1	1	0	1	1	5
GLDS-120	GLDS-213	GLDS-120GLDS-213	0	1	0	0	0	0	0	1	0	0	1	0	3
GLDS-120	GLDS-218	GLDS-120GLDS-218	0	1	1	0	1	1	1	1	1	1	1	0	9
GLDS-120	GLDS-251	GLDS-120GLDS-251	0	0	1	0	0	1	0	1	0	0	1	0	4
GLDS-136	GLDS-144	GLDS-136GLDS-144	0	0	1	1	0	0	0	0	1	0	0	0	3
GLDS-136	GLDS-147	GLDS-136GLDS-147	0	0	1	0	0	0	0	0	0	0	1	0	2
GLDS-136	GLDS-205	GLDS-136GLDS-205	0	0	1	0	0	0	0	0	0	0	1	0	2
GLDS-136	GLDS-208	GLDS-136GLDS-208	0	0	1	1	1	0	1	0	1	0	1	1	7
GLDS-136	GLDS-213	GLDS-136GLDS-213	0	0	1	0	0	0	0	0	0	0	1	0	2
GLDS-136	GLDS-218	GLDS-136GLDS-218	0	0	0	0	0	0	0	0	1	1	1	0	3
GLDS-136	GLDS-251	GLDS-136GLDS-251	0	0	0	0	0	0	0	0	0	0	1	0	1
GLDS-144	GLDS-147	GLDS-144GLDS-147	0	0	1	0	0	0	0	1	0	1	0	0	3
GLDS-144	GLDS-205	GLDS-144GLDS-205	0	0	1	0	0	0	0	1	0	1	0	0	3
GLDS-144	GLDS-208	GLDS-144GLDS-208	0	0	1	1	0	0	0	1	1	1	0	0	5
GLDS-144	GLDS-213	GLDS-144GLDS-213	0	0	1	0	0	0	0	1	0	0	0	0	2
GLDS-144	GLDS-218	GLDS-144GLDS-218	0	0	0	0	0	0	0	1	1	0	0	0	2
GLDS-144	GLDS-251	GLDS-144GLDS-251	0	0	0	0	0	0	0	1	0	0	0	0	1
GLDS-147	GLDS-205	GLDS-147GLDS-205	1	1	1	1	1	1	1	1	1	1	1	0	11
GLDS-147	GLDS-208	GLDS-147GLDS-208	0	0	1	0	0	0	0	1	0	1	1	0	4
GLDS-147	GLDS-213	GLDS-147GLDS-213	0	0	1	0	0	0	0	1	1	0	1	0	4
GLDS-147	GLDS-218	GLDS-147GLDS-218	0	0	0	0	0	1	1	1	0	0	1	0	4
GLDS-147	GLDS-251	GLDS-147GLDS-251	0	0	0	0	1	1	0	1	1	0	1	0	5
GLDS-205	GLDS-208	GLDS-205GLDS-208	0	0	1	0	0	0	0	1	0	1	1	0	4
GLDS-205	GLDS-213	GLDS-205GLDS-213	0	0	1	0	0	0	0	1	1	0	1	0	4
GLDS-205	GLDS-218	GLDS-205GLDS-218	0	0	0	0	0	1	1	1	0	0	1	0	4
GLDS-205	GLDS-251	GLDS-205GLDS-251	0	0	0	0	1	1	0	1	1	0	1	0	5
GLDS-208	GLDS-213	GLDS-208GLDS-213	0	0	1	0	0	0	0	1	0	0	1	0	3
GLDS-208	GLDS-218	GLDS-208GLDS-218	0	0	0	0	0	0	0	1	1	0	1	0	3
GLDS-208	GLDS-251	GLDS-208GLDS-251	0	0	0	0	0	0	0	1	0	0	1	0	2
GLDS-213	GLDS-218	GLDS-213GLDS-218	0	1	0	0	0	0	0	1	0	0	1	0	3
GLDS-213	GLDS-251	GLDS-213GLDS-251	0	0	0	0	0	0	0	1	1	0	1	0	3
GLDS-136	GLDS-121	GLDS-136GLDS-121	0	0	1	0	0	0	0	0	0	0	1	0	2
GLDS-144	GLDS-121	GLDS-144GLDS-121	0	0	1	0	0	0	0	1	0	1	0	0	3
GLDS-147	GLDS-121	GLDS-147GLDS-121	0	0	1	0	0	0	0	0	0	0	1	0	2
GLDS-205	GLDS-121	GLDS-205GLDS-121	0	0	1	1	1	0	1	1	1	1	1	0	8
GLDS-208	GLDS-121	GLDS-208GLDS-121	0	0	1	0	0	0	0	1	0	1	1	0	4
GLDS-213	GLDS-121	GLDS-213GLDS-121	0	0	1	0	0	0	0	1	1	0	1	0	4
GLDS-251	GLDS-121	GLDS-251GLDS-121	0	0	0	0	1	0	0	1	1	0	1	1	5
GLDS-121	GLDS-218	GLDS-121GLDS-218	0	0	0	0	0	0	1	1	0	0	1	0	3
GLDS-251	GLDS-218	GLDS-251GLDS-218	0	0	1	0	0	1	0	1	0	0	1	0	4
