# Supplementary material for: Meta-analysis of the space flight and microgravity response of the Arabidopsis plant transcriptome
Source: NPJ Microgravity. 2023 Mar 20;9:21. doi: 10.1038/s41526-023-00247-6 (PMC10027818; doi:10.1038/s41526-023-00247-6)
Supplement: Supplementary file 4 — Supplementary Data 3 [file 41526_2023_247_MOESM4_ESM.xlsx]

## Sheet: Pearson Coeffcient MATRIX
Supplementary Data 3. Pairwise Pearson Correlatiopn Coefficient between each replcate in the GeneLab data respository (for the studies analyzed within the Matrix) with every other replicate in these studies. Correlation was calculated from the FPKM vlaues for the RNAseq experiments and from normalized probe intensities for the microarray datasets. The mean Paerson Correlation Coefficient for all …
File names	AthaCol0slpoolFLTRep1R1FLA1	AthaCol0slpoolFLTRep2R1FLA4	AthaCol0slpoolFLTRep3R1FLB1	AthaCol0slpoolFLTRep4R1FLB4	AthaCol0slpoolFLTRep5R2FLA1	AthaCol0slpoolFLTRep6R2FLA4	AthaCol0slpoolFLTRep7R2FLB1	AthaCol0slpoolFLTRep8R2FLB4	AthaCol0slpoolGCRep1R1GCA1	AthaCol0slpoolGCRep2R1GCA4	AthaCol0slpoolGCRep3R1GCB1	AthaCol0slpoolGCRep4R1GCB4	AthaCol0slpoolGCRep5R2GCA1	AthaCol0slpoolGCRep6R2GCA4	AthaCol0slpoolGCRep7R2GCB1	AthaCol0slpoolGCRep8R2GCB4	AthaCvi0slpoolFLTRep1R1FLC3	AthaCvi0slpoolFLTRep2R1FLD2	AthaCvi0slpoolFLTRep3R1FLD5	AthaCvi0slpoolFLTRep4R2FLC3	AthaCvi0slpoolFLTRep5R2FLD2	AthaCvi0slpoolFLTRep6R2FLD5	AthaCvi0slpoolGCRep1R1GCC3	AthaCvi0slpoolGCRep2R1GCD2	AthaCvi0slpoolGCRep3R1GCD5	AthaCvi0slpoolGCRep4R2GCC3	AthaCvi0slpoolGCRep5R2GCD2	AthaCvi0slpoolGCRep6R2GCD5	AthaLer0slpoolFLTRep1R1FLC2	AthaLer0slpoolFLTRep2R1FLC5	AthaLer0slpoolFLTRep3R1FLD3	AthaLer0slpoolFLTRep4R2FLC2	AthaLer0slpoolFLTRep5R2FLC5	AthaLer0slpoolFLTRep6R2FLD3	AthaLer0slpoolGCRep1R1GCC2	AthaLer0slpoolGCRep2R1GCC5	AthaLer0slpoolGCRep3R1GCD3	AthaLer0slpoolGCRep4R2GCC2	AthaLer0slpoolGCRep5R2GCC5	AthaLer0slpoolGCRep6R2GCD3	AthaWs2slpoolFLTRep1R1FLC1	AthaWs2slpoolFLTRep2R1FLC4	AthaWs2slpoolFLTRep3R1FLD1	AthaWs2slpoolFLTRep4R1FLD4	AthaWs2slpoolFLTRep5R2FLC1	AthaWs2slpoolFLTRep6R2FLC4	AthaWs2slpoolFLTRep7R2FLD1	AthaWs2slpoolFLTRep8R2FLD4	AthaWs2slpoolGCRep1R1GCC1
AthaCol0clsCCFLT1GRep1	0.345	0.346	0.348	0.349	0.343	0.343	0.337	0.343	0.347	0.348	0.349	0.351	0.334	0.347	0.35	0.342	0.346	0.341	0.344	0.345	0.342	0.341	0.346	0.349	0.353	0.342	0.344	0.342	0.352	0.349	0.345	0.343	0.344	0.341	0.351	0.356	0.357	0.345	0.354	0.348	0.342	0.343	0.34	0.346	0.339	0.314	0.332	0.305	0.344
AthaCol0clsCCFLT1GRep2	0.339	0.339	0.342	0.343	0.337	0.337	0.331	0.337	0.34	0.342	0.343	0.345	0.329	0.341	0.344	0.336	0.341	0.336	0.339	0.34	0.337	0.336	0.341	0.343	0.348	0.337	0.339	0.337	0.346	0.343	0.339	0.337	0.338	0.335	0.345	0.35	0.351	0.34	0.348	0.343	0.337	0.337	0.334	0.34	0.334	0.309	0.326	0.3	0.338
AthaCol0clsCCFLTuGRep1	0.343	0.343	0.345	0.347	0.341	0.341	0.334	0.34	0.345	0.346	0.346	0.349	0.332	0.344	0.347	0.34	0.344	0.339	0.342	0.343	0.34	0.339	0.344	0.347	0.351	0.34	0.342	0.34	0.35	0.346	0.342	0.34	0.341	0.338	0.349	0.354	0.355	0.343	0.352	0.346	0.34	0.34	0.338	0.343	0.336	0.312	0.329	0.303	0.342
AthaCol0clsCCFLTuGRep2	0.337	0.338	0.34	0.341	0.336	0.335	0.329	0.335	0.339	0.341	0.341	0.343	0.327	0.339	0.342	0.335	0.339	0.335	0.338	0.339	0.336	0.335	0.339	0.342	0.347	0.335	0.337	0.335	0.345	0.342	0.338	0.336	0.337	0.334	0.344	0.349	0.349	0.339	0.347	0.341	0.335	0.335	0.333	0.338	0.332	0.307	0.324	0.298	0.337
AthaCol0clsCCGC1GRep1	0.341	0.341	0.343	0.344	0.339	0.338	0.331	0.337	0.343	0.343	0.344	0.346	0.329	0.341	0.345	0.337	0.339	0.335	0.338	0.338	0.335	0.334	0.342	0.345	0.35	0.338	0.339	0.338	0.346	0.342	0.338	0.336	0.336	0.333	0.345	0.352	0.352	0.338	0.349	0.342	0.335	0.338	0.335	0.34	0.331	0.308	0.325	0.301	0.339
AthaCol0clsCCGC1GRep2	0.337	0.337	0.339	0.341	0.335	0.334	0.328	0.333	0.338	0.339	0.34	0.342	0.326	0.337	0.341	0.334	0.336	0.332	0.335	0.336	0.333	0.332	0.338	0.34	0.346	0.334	0.335	0.334	0.342	0.339	0.335	0.333	0.334	0.331	0.342	0.348	0.348	0.336	0.346	0.339	0.332	0.334	0.331	0.337	0.329	0.305	0.322	0.297	0.336
AthaCol0HypocotylCCARG1KOFLTRep1147	0.329	0.326	0.327	0.328	0.327	0.321	0.315	0.316	0.326	0.325	0.326	0.328	0.309	0.321	0.327	0.318	0.315	0.304	0.311	0.312	0.304	0.305	0.318	0.319	0.328	0.315	0.312	0.316	0.323	0.32	0.318	0.312	0.314	0.313	0.323	0.331	0.327	0.313	0.329	0.313	0.314	0.324	0.32	0.323	0.308	0.295	0.306	0.291	0.319
AthaCol0HypocotylCCARG1KOFLTRep2147	0.323	0.32	0.322	0.322	0.321	0.316	0.309	0.311	0.32	0.319	0.32	0.322	0.304	0.315	0.321	0.313	0.309	0.299	0.305	0.307	0.299	0.3	0.313	0.313	0.322	0.309	0.306	0.311	0.318	0.315	0.313	0.307	0.309	0.307	0.317	0.325	0.321	0.308	0.323	0.308	0.308	0.319	0.314	0.318	0.303	0.289	0.3	0.286	0.313
AthaCol0HypocotylCCARG1KOFLTRep3147	0.312	0.309	0.311	0.311	0.31	0.305	0.298	0.3	0.309	0.308	0.309	0.311	0.293	0.304	0.31	0.302	0.3	0.29	0.296	0.298	0.29	0.29	0.302	0.303	0.312	0.299	0.296	0.301	0.308	0.305	0.303	0.297	0.299	0.297	0.308	0.316	0.312	0.299	0.314	0.299	0.299	0.309	0.303	0.308	0.294	0.279	0.29	0.276	0.303
AthaCol0HypocotylCCARG1KOFLTRep4147	0.32	0.317	0.319	0.319	0.318	0.313	0.306	0.308	0.317	0.316	0.317	0.319	0.301	0.312	0.318	0.31	0.307	0.297	0.303	0.305	0.297	0.297	0.31	0.31	0.319	0.306	0.303	0.308	0.315	0.312	0.311	0.304	0.306	0.305	0.314	0.322	0.319	0.306	0.32	0.306	0.306	0.316	0.311	0.315	0.3	0.287	0.297	0.283	0.31
AthaCol0HypocotylCCARG1KOGCRep1147	0.321	0.318	0.321	0.32	0.319	0.314	0.307	0.309	0.318	0.317	0.318	0.32	0.302	0.314	0.32	0.312	0.309	0.299	0.305	0.307	0.299	0.299	0.312	0.313	0.321	0.308	0.305	0.31	0.317	0.314	0.312	0.306	0.308	0.306	0.317	0.325	0.321	0.307	0.323	0.308	0.308	0.317	0.312	0.317	0.302	0.287	0.299	0.284	0.312
AthaCol0HypocotylCCARG1KOGCRep2147	0.312	0.309	0.311	0.311	0.31	0.305	0.299	0.3	0.309	0.308	0.309	0.311	0.293	0.305	0.311	0.302	0.299	0.29	0.296	0.298	0.29	0.29	0.302	0.303	0.312	0.299	0.296	0.3	0.308	0.305	0.303	0.297	0.298	0.297	0.307	0.315	0.311	0.298	0.313	0.299	0.298	0.308	0.303	0.307	0.293	0.279	0.29	0.275	0.302
AthaCol0HypocotylCCARG1KOGCRep3147	0.319	0.316	0.319	0.319	0.317	0.313	0.305	0.307	0.317	0.315	0.317	0.319	0.3	0.312	0.318	0.31	0.307	0.298	0.303	0.305	0.297	0.297	0.31	0.311	0.32	0.307	0.304	0.308	0.316	0.313	0.31	0.304	0.306	0.305	0.315	0.323	0.319	0.306	0.321	0.306	0.306	0.316	0.311	0.315	0.301	0.286	0.297	0.283	0.31
AthaCol0HypocotylCCARG1KOGCRep4147	0.324	0.321	0.323	0.323	0.322	0.317	0.31	0.312	0.321	0.32	0.321	0.323	0.305	0.317	0.323	0.314	0.312	0.301	0.307	0.31	0.301	0.302	0.314	0.315	0.324	0.311	0.308	0.312	0.32	0.317	0.315	0.309	0.31	0.309	0.319	0.327	0.323	0.31	0.325	0.31	0.31	0.32	0.315	0.319	0.305	0.29	0.301	0.286	0.314
AthaCol0HypocotylCCHSFA2KOFLTRep1	0.309	0.306	0.308	0.309	0.307	0.302	0.297	0.298	0.306	0.305	0.306	0.308	0.291	0.302	0.308	0.3	0.297	0.286	0.292	0.295	0.287	0.287	0.299	0.3	0.309	0.296	0.294	0.298	0.304	0.301	0.3	0.294	0.295	0.295	0.304	0.312	0.308	0.295	0.311	0.296	0.295	0.305	0.3	0.304	0.29	0.276	0.287	0.272	0.3
AthaCol0HypocotylCCHSFA2KOFLTRep2	0.296	0.293	0.295	0.295	0.294	0.289	0.284	0.285	0.294	0.292	0.293	0.296	0.278	0.289	0.295	0.287	0.283	0.274	0.279	0.282	0.274	0.274	0.287	0.288	0.296	0.284	0.281	0.286	0.292	0.288	0.286	0.281	0.283	0.281	0.292	0.3	0.296	0.283	0.298	0.284	0.282	0.293	0.288	0.292	0.278	0.264	0.275	0.262	0.287
AthaCol0HypocotylCCHSFA2KOFLTRep3	0.308	0.305	0.307	0.307	0.307	0.301	0.295	0.297	0.305	0.304	0.305	0.307	0.29	0.301	0.307	0.299	0.295	0.285	0.291	0.293	0.285	0.286	0.298	0.299	0.308	0.295	0.292	0.297	0.303	0.3	0.298	0.293	0.294	0.293	0.303	0.311	0.307	0.294	0.31	0.295	0.293	0.304	0.299	0.303	0.289	0.275	0.286	0.271	0.299
AthaCol0HypocotylCCHSFA2KOGCRep1	0.296	0.294	0.296	0.296	0.295	0.29	0.285	0.287	0.294	0.293	0.294	0.296	0.279	0.29	0.296	0.288	0.286	0.277	0.282	0.285	0.277	0.278	0.288	0.289	0.298	0.285	0.283	0.288	0.294	0.29	0.288	0.284	0.285	0.284	0.293	0.301	0.298	0.285	0.3	0.287	0.284	0.293	0.288	0.292	0.28	0.265	0.276	0.261	0.289
AthaCol0HypocotylCCHSFA2KOGCRep2	0.304	0.301	0.303	0.303	0.302	0.297	0.291	0.293	0.301	0.299	0.301	0.303	0.286	0.296	0.303	0.295	0.291	0.281	0.287	0.29	0.282	0.282	0.294	0.295	0.304	0.291	0.289	0.293	0.299	0.296	0.294	0.289	0.29	0.29	0.299	0.307	0.303	0.291	0.306	0.292	0.29	0.3	0.295	0.299	0.285	0.271	0.282	0.267	0.295
AthaCol0HypocotylCCHSFA2KOGCRep3	0.307	0.304	0.306	0.306	0.305	0.3	0.295	0.296	0.304	0.303	0.304	0.306	0.289	0.3	0.306	0.298	0.295	0.285	0.291	0.293	0.286	0.286	0.298	0.299	0.307	0.295	0.292	0.297	0.303	0.299	0.297	0.293	0.293	0.293	0.302	0.311	0.307	0.294	0.309	0.295	0.293	0.303	0.298	0.302	0.288	0.275	0.285	0.27	0.298
AthaCol0HypocotylCCWTFLTRep1	0.308	0.305	0.307	0.308	0.306	0.301	0.296	0.297	0.306	0.305	0.306	0.308	0.29	0.302	0.308	0.299	0.297	0.287	0.293	0.295	0.287	0.287	0.299	0.301	0.309	0.296	0.294	0.298	0.305	0.301	0.299	0.294	0.295	0.294	0.304	0.312	0.309	0.295	0.31	0.296	0.296	0.305	0.3	0.304	0.291	0.276	0.287	0.272	0.3
AthaCol0HypocotylCCWTFLTRep1147	0.32	0.317	0.319	0.32	0.318	0.314	0.307	0.309	0.318	0.317	0.318	0.32	0.301	0.314	0.319	0.311	0.309	0.299	0.305	0.307	0.299	0.299	0.311	0.312	0.32	0.308	0.305	0.309	0.317	0.313	0.311	0.306	0.307	0.306	0.316	0.324	0.321	0.307	0.322	0.308	0.308	0.317	0.312	0.316	0.302	0.288	0.299	0.283	0.312
AthaCol0HypocotylCCWTFLTRep2	0.299	0.296	0.298	0.298	0.297	0.292	0.287	0.288	0.297	0.295	0.296	0.298	0.281	0.292	0.298	0.29	0.287	0.278	0.283	0.286	0.278	0.278	0.29	0.291	0.299	0.287	0.285	0.289	0.295	0.292	0.29	0.285	0.286	0.285	0.295	0.303	0.3	0.286	0.302	0.288	0.286	0.296	0.29	0.295	0.281	0.268	0.278	0.264	0.291
AthaCol0HypocotylCCWTFLTRep2147	0.31	0.308	0.31	0.31	0.309	0.304	0.298	0.3	0.308	0.307	0.308	0.31	0.293	0.304	0.31	0.302	0.299	0.29	0.295	0.297	0.29	0.29	0.302	0.303	0.311	0.299	0.297	0.301	0.307	0.304	0.302	0.297	0.298	0.297	0.307	0.315	0.311	0.298	0.313	0.299	0.298	0.307	0.302	0.306	0.293	0.278	0.289	0.274	0.302
AthaCol0HypocotylCCWTFLTRep3	0.313	0.31	0.312	0.312	0.311	0.306	0.3	0.302	0.31	0.309	0.31	0.312	0.294	0.306	0.312	0.303	0.301	0.291	0.297	0.299	0.291	0.292	0.303	0.304	0.313	0.3	0.298	0.303	0.309	0.305	0.303	0.298	0.299	0.298	0.308	0.316	0.313	0.299	0.315	0.3	0.299	0.309	0.304	0.308	0.294	0.28	0.291	0.275	0.304
AthaCol0HypocotylCCWTFLTRep3147	0.324	0.322	0.324	0.324	0.323	0.318	0.312	0.314	0.322	0.321	0.322	0.324	0.306	0.318	0.324	0.315	0.313	0.303	0.309	0.311	0.303	0.303	0.315	0.316	0.325	0.312	0.31	0.314	0.321	0.317	0.315	0.31	0.311	0.31	0.32	0.328	0.325	0.311	0.327	0.312	0.311	0.321	0.316	0.32	0.306	0.292	0.303	0.286	0.316
AthaCol0HypocotylCCWTFLTRep4	0.306	0.303	0.305	0.305	0.304	0.299	0.293	0.294	0.303	0.302	0.302	0.305	0.287	0.298	0.304	0.296	0.293	0.282	0.289	0.291	0.283	0.283	0.296	0.297	0.305	0.293	0.29	0.294	0.301	0.298	0.296	0.29	0.291	0.29	0.301	0.309	0.305	0.292	0.307	0.292	0.291	0.302	0.297	0.301	0.286	0.273	0.283	0.269	0.296
AthaCol0HypocotylCCWTFLTRep4147	0.317	0.314	0.316	0.316	0.315	0.31	0.304	0.305	0.314	0.313	0.314	0.316	0.298	0.309	0.316	0.307	0.304	0.294	0.3	0.302	0.293	0.294	0.307	0.308	0.317	0.304	0.301	0.305	0.312	0.309	0.307	0.301	0.303	0.302	0.312	0.32	0.316	0.303	0.318	0.303	0.303	0.313	0.308	0.313	0.297	0.284	0.295	0.28	0.307
AthaCol0HypocotylCCWTFLTRep5	0.293	0.29	0.292	0.292	0.292	0.286	0.28	0.282	0.29	0.289	0.29	0.292	0.276	0.286	0.292	0.284	0.282	0.272	0.277	0.28	0.272	0.272	0.284	0.285	0.293	0.281	0.279	0.283	0.289	0.286	0.284	0.279	0.28	0.279	0.289	0.297	0.293	0.28	0.295	0.282	0.28	0.29	0.285	0.289	0.276	0.262	0.272	0.258	0.285
AthaCol0HypocotylCCWTFLTRep5147	0.304	0.301	0.303	0.303	0.302	0.298	0.291	0.293	0.301	0.3	0.301	0.304	0.286	0.298	0.303	0.295	0.293	0.283	0.289	0.291	0.283	0.283	0.295	0.296	0.304	0.292	0.289	0.293	0.301	0.298	0.296	0.29	0.292	0.291	0.3	0.308	0.305	0.292	0.306	0.292	0.292	0.301	0.296	0.3	0.287	0.272	0.283	0.268	0.295
AthaCol0HypocotylCCWTGCRep1	0.307	0.305	0.307	0.307	0.306	0.301	0.295	0.297	0.305	0.304	0.305	0.307	0.29	0.301	0.307	0.298	0.296	0.287	0.292	0.295	0.287	0.287	0.298	0.3	0.308	0.295	0.293	0.298	0.304	0.301	0.299	0.294	0.295	0.293	0.303	0.312	0.308	0.295	0.31	0.296	0.295	0.304	0.299	0.304	0.29	0.276	0.287	0.271	0.299
AthaCol0HypocotylCCWTGCRep1147	0.321	0.318	0.32	0.32	0.319	0.315	0.308	0.31	0.318	0.317	0.318	0.32	0.302	0.314	0.32	0.311	0.31	0.3	0.306	0.308	0.3	0.3	0.312	0.313	0.321	0.309	0.306	0.311	0.317	0.314	0.312	0.307	0.308	0.307	0.317	0.325	0.321	0.308	0.323	0.309	0.308	0.318	0.312	0.317	0.304	0.288	0.3	0.283	0.312
AthaCol0HypocotylCCWTGCRep2	0.299	0.296	0.298	0.298	0.298	0.292	0.287	0.288	0.297	0.295	0.296	0.298	0.282	0.292	0.298	0.29	0.287	0.278	0.283	0.285	0.278	0.278	0.29	0.291	0.299	0.287	0.284	0.289	0.295	0.292	0.29	0.285	0.286	0.285	0.295	0.303	0.299	0.286	0.302	0.288	0.286	0.296	0.291	0.295	0.282	0.268	0.279	0.264	0.291
AthaCol0HypocotylCCWTGCRep2147	0.309	0.307	0.309	0.309	0.308	0.303	0.297	0.298	0.307	0.306	0.307	0.309	0.291	0.303	0.309	0.3	0.297	0.288	0.294	0.296	0.288	0.288	0.3	0.301	0.31	0.297	0.295	0.299	0.306	0.302	0.3	0.295	0.296	0.295	0.306	0.313	0.31	0.297	0.312	0.298	0.297	0.306	0.301	0.306	0.292	0.278	0.289	0.274	0.301
AthaCol0HypocotylCCWTGCRep3	0.308	0.306	0.308	0.308	0.307	0.302	0.295	0.298	0.305	0.305	0.306	0.308	0.29	0.302	0.307	0.299	0.297	0.287	0.293	0.295	0.287	0.287	0.299	0.3	0.308	0.296	0.293	0.298	0.304	0.301	0.299	0.294	0.295	0.294	0.304	0.312	0.308	0.295	0.31	0.296	0.295	0.305	0.3	0.304	0.291	0.276	0.287	0.272	0.299
AthaCol0HypocotylCCWTGCRep3147	0.319	0.316	0.318	0.318	0.317	0.312	0.306	0.308	0.317	0.316	0.317	0.318	0.3	0.312	0.318	0.31	0.307	0.298	0.303	0.305	0.297	0.298	0.31	0.311	0.319	0.306	0.304	0.308	0.315	0.312	0.31	0.305	0.306	0.304	0.315	0.323	0.319	0.306	0.321	0.306	0.306	0.316	0.311	0.315	0.301	0.286	0.298	0.281	0.31
AthaCol0HypocotylCCWTGCRep4	0.302	0.299	0.301	0.302	0.301	0.296	0.29	0.292	0.3	0.299	0.3	0.302	0.285	0.296	0.302	0.293	0.29	0.281	0.287	0.289	0.281	0.281	0.293	0.294	0.303	0.29	0.288	0.292	0.299	0.295	0.293	0.288	0.289	0.288	0.298	0.306	0.303	0.29	0.305	0.291	0.289	0.299	0.294	0.298	0.284	0.271	0.281	0.266	0.294
AthaCol0HypocotylCCWTGCRep4147	0.312	0.31	0.312	0.312	0.311	0.306	0.299	0.301	0.31	0.309	0.31	0.312	0.294	0.306	0.312	0.303	0.301	0.292	0.297	0.299	0.292	0.291	0.304	0.305	0.313	0.301	0.298	0.302	0.309	0.305	0.303	0.298	0.299	0.298	0.308	0.316	0.313	0.3	0.314	0.3	0.299	0.309	0.304	0.308	0.294	0.28	0.291	0.276	0.304
AthaCol0HypocotylCCWTGCRep5	0.301	0.299	0.301	0.301	0.3	0.295	0.289	0.29	0.299	0.297	0.298	0.3	0.283	0.294	0.3	0.292	0.289	0.28	0.285	0.287	0.28	0.28	0.292	0.293	0.302	0.289	0.287	0.291	0.297	0.294	0.292	0.287	0.288	0.287	0.297	0.305	0.301	0.288	0.304	0.289	0.288	0.298	0.293	0.297	0.283	0.269	0.28	0.266	0.293
AthaCol0HypocotylCCWTGCRep5147	0.313	0.31	0.312	0.312	0.311	0.306	0.3	0.302	0.31	0.308	0.31	0.312	0.294	0.305	0.312	0.303	0.3	0.29	0.296	0.298	0.29	0.291	0.303	0.304	0.312	0.3	0.297	0.302	0.308	0.305	0.303	0.298	0.299	0.298	0.308	0.316	0.312	0.299	0.315	0.3	0.299	0.309	0.303	0.308	0.293	0.279	0.29	0.275	0.303
AthaCol0PhyDrootFLTAlightRep1GSM2493783	0.746	0.754	0.753	0.749	0.741	0.746	0.699	0.714	0.764	0.749	0.751	0.746	0.726	0.73	0.752	0.739	0.74	0.761	0.756	0.73	0.742	0.722	0.776	0.774	0.784	0.765	0.753	0.758	0.764	0.733	0.74	0.73	0.72	0.713	0.76	0.784	0.775	0.732	0.776	0.746	0.741	0.743	0.748	0.754	0.711	0.679	0.707	0.689	0.767
AthaCol0PhyDrootFLTAlightRep2GSM2493784	0.761	0.768	0.767	0.764	0.756	0.761	0.711	0.726	0.78	0.763	0.766	0.761	0.739	0.742	0.766	0.753	0.749	0.767	0.764	0.739	0.748	0.729	0.787	0.785	0.795	0.775	0.761	0.768	0.775	0.745	0.751	0.739	0.731	0.723	0.773	0.796	0.787	0.743	0.787	0.754	0.752	0.755	0.761	0.768	0.719	0.689	0.719	0.703	0.778
AthaCol0PhyDrootFLTAlightRep3GSM2493785	0.76	0.765	0.762	0.762	0.754	0.758	0.71	0.723	0.779	0.759	0.762	0.756	0.737	0.738	0.763	0.748	0.743	0.765	0.761	0.733	0.746	0.725	0.785	0.785	0.795	0.775	0.761	0.77	0.771	0.737	0.744	0.735	0.723	0.715	0.769	0.795	0.786	0.736	0.786	0.751	0.747	0.754	0.758	0.764	0.716	0.69	0.717	0.7	0.778
AthaCol0PhyDrootFLTdarkRep1GSM2493792	0.72	0.727	0.724	0.723	0.715	0.719	0.671	0.685	0.74	0.72	0.725	0.717	0.701	0.7	0.724	0.71	0.713	0.737	0.732	0.702	0.717	0.695	0.753	0.756	0.765	0.743	0.732	0.739	0.739	0.703	0.709	0.703	0.689	0.68	0.733	0.764	0.755	0.704	0.756	0.723	0.712	0.716	0.72	0.729	0.682	0.65	0.679	0.667	0.745
AthaCol0PhyDrootFLTdarkRep2GSM2493793	0.707	0.716	0.717	0.711	0.703	0.709	0.665	0.68	0.722	0.714	0.714	0.711	0.695	0.699	0.715	0.706	0.71	0.731	0.723	0.701	0.714	0.693	0.738	0.735	0.744	0.728	0.719	0.721	0.73	0.703	0.709	0.699	0.691	0.684	0.722	0.745	0.735	0.703	0.738	0.711	0.71	0.706	0.712	0.717	0.682	0.644	0.675	0.653	0.729
AthaCol0PhyDrootFLTdarkRep3GSM2493794	0.718	0.724	0.728	0.718	0.713	0.719	0.681	0.697	0.725	0.725	0.723	0.721	0.702	0.714	0.722	0.715	0.72	0.736	0.728	0.713	0.723	0.705	0.74	0.735	0.745	0.731	0.723	0.726	0.736	0.714	0.719	0.71	0.705	0.702	0.724	0.746	0.735	0.712	0.739	0.715	0.722	0.713	0.721	0.725	0.698	0.659	0.69	0.663	0.733
AthaCol0PhyDrootGCAlightRep1GSM2493765	0.718	0.726	0.727	0.722	0.714	0.72	0.677	0.693	0.734	0.726	0.725	0.721	0.705	0.709	0.725	0.713	0.722	0.743	0.737	0.714	0.726	0.707	0.752	0.748	0.758	0.742	0.733	0.737	0.743	0.713	0.717	0.712	0.701	0.693	0.732	0.759	0.747	0.714	0.752	0.724	0.721	0.716	0.722	0.729	0.695	0.657	0.686	0.663	0.743
AthaCol0PhyDrootGCAlightRep2GSM2493766	0.761	0.767	0.764	0.764	0.756	0.76	0.714	0.725	0.785	0.764	0.766	0.762	0.739	0.743	0.768	0.752	0.742	0.763	0.759	0.731	0.744	0.722	0.786	0.787	0.794	0.775	0.761	0.768	0.768	0.738	0.747	0.734	0.724	0.716	0.776	0.793	0.787	0.738	0.785	0.75	0.75	0.758	0.761	0.766	0.718	0.696	0.721	0.701	0.779
AthaCol0PhyDrootGCAlightRep3GSM2493767	0.742	0.749	0.75	0.746	0.737	0.743	0.695	0.711	0.763	0.749	0.749	0.745	0.725	0.731	0.75	0.737	0.738	0.761	0.755	0.729	0.742	0.72	0.775	0.775	0.782	0.765	0.752	0.759	0.762	0.732	0.738	0.728	0.718	0.71	0.762	0.781	0.774	0.733	0.773	0.744	0.741	0.743	0.748	0.754	0.712	0.68	0.709	0.686	0.766
AthaCol0PhyDrootGCdarkRep1GSM2493774	0.721	0.73	0.728	0.725	0.717	0.722	0.676	0.691	0.745	0.728	0.729	0.722	0.708	0.708	0.73	0.717	0.72	0.748	0.739	0.71	0.728	0.703	0.761	0.762	0.769	0.75	0.74	0.744	0.744	0.709	0.717	0.711	0.696	0.688	0.742	0.77	0.763	0.713	0.762	0.732	0.722	0.722	0.727	0.734	0.692	0.66	0.688	0.669	0.752
AthaCol0PhyDrootGCdarkRep2GSM2493775	0.676	0.685	0.686	0.681	0.672	0.678	0.635	0.652	0.695	0.68	0.682	0.675	0.666	0.664	0.682	0.672	0.687	0.716	0.706	0.678	0.698	0.673	0.718	0.719	0.728	0.709	0.702	0.706	0.706	0.67	0.676	0.675	0.659	0.651	0.695	0.725	0.717	0.675	0.72	0.696	0.682	0.677	0.681	0.69	0.656	0.616	0.644	0.625	0.709
AthaCol0PhyDrootGCdarkRep3GSM2493776	0.681	0.688	0.69	0.686	0.675	0.682	0.64	0.657	0.697	0.684	0.685	0.678	0.667	0.667	0.685	0.675	0.691	0.717	0.708	0.683	0.7	0.678	0.721	0.72	0.729	0.712	0.704	0.707	0.709	0.674	0.679	0.677	0.663	0.656	0.696	0.728	0.717	0.677	0.721	0.695	0.686	0.68	0.684	0.694	0.66	0.62	0.648	0.63	0.711
AthaCol0rootFLTAlightRep1GSM2493777	0.726	0.736	0.736	0.732	0.722	0.73	0.687	0.704	0.745	0.734	0.735	0.728	0.713	0.717	0.735	0.722	0.733	0.755	0.749	0.724	0.738	0.717	0.761	0.761	0.772	0.75	0.744	0.749	0.754	0.721	0.73	0.722	0.71	0.705	0.746	0.771	0.762	0.724	0.763	0.737	0.728	0.724	0.728	0.737	0.702	0.665	0.693	0.669	0.752
AthaCol0rootFLTAlightRep2GSM2493778	0.735	0.744	0.744	0.741	0.731	0.738	0.696	0.713	0.753	0.742	0.743	0.735	0.721	0.725	0.743	0.729	0.738	0.76	0.754	0.728	0.743	0.723	0.769	0.769	0.779	0.758	0.751	0.757	0.76	0.727	0.735	0.728	0.715	0.711	0.751	0.778	0.769	0.729	0.771	0.743	0.735	0.732	0.736	0.745	0.708	0.674	0.701	0.678	0.76
AthaCol0rootFLTAlightRep3GSM2493779	0.767	0.773	0.771	0.769	0.761	0.765	0.719	0.733	0.783	0.766	0.768	0.762	0.744	0.745	0.769	0.755	0.753	0.774	0.772	0.742	0.755	0.737	0.792	0.793	0.804	0.782	0.77	0.779	0.78	0.747	0.757	0.746	0.733	0.729	0.777	0.803	0.792	0.746	0.794	0.759	0.753	0.759	0.761	0.77	0.722	0.695	0.72	0.703	0.783
AthaCol0rootFLTdarkRep1GSM2493786	0.73	0.738	0.737	0.734	0.724	0.731	0.687	0.702	0.748	0.733	0.735	0.727	0.712	0.714	0.734	0.721	0.73	0.752	0.748	0.719	0.734	0.714	0.761	0.764	0.775	0.75	0.743	0.751	0.752	0.717	0.726	0.719	0.705	0.701	0.746	0.772	0.764	0.719	0.765	0.735	0.725	0.724	0.728	0.737	0.697	0.663	0.69	0.671	0.753
AthaCol0rootFLTdarkRep2GSM2493787	0.688	0.697	0.7	0.693	0.684	0.692	0.65	0.669	0.702	0.694	0.695	0.689	0.678	0.681	0.695	0.686	0.704	0.729	0.719	0.696	0.713	0.69	0.728	0.726	0.735	0.717	0.713	0.714	0.72	0.689	0.694	0.691	0.678	0.673	0.706	0.734	0.725	0.692	0.728	0.706	0.697	0.687	0.692	0.701	0.673	0.629	0.658	0.635	0.716
AthaCol0rootFLTdarkRep3GSM2493788	0.714	0.719	0.719	0.716	0.708	0.713	0.667	0.681	0.729	0.711	0.713	0.711	0.694	0.693	0.716	0.703	0.705	0.724	0.721	0.696	0.707	0.687	0.737	0.738	0.749	0.728	0.716	0.726	0.73	0.698	0.704	0.697	0.685	0.677	0.725	0.748	0.74	0.698	0.742	0.712	0.706	0.709	0.711	0.719	0.678	0.648	0.672	0.655	0.731
AthaCol0rootGCAlightRep1GSM2493759	0.736	0.744	0.747	0.741	0.731	0.739	0.696	0.714	0.751	0.744	0.744	0.739	0.721	0.728	0.744	0.732	0.744	0.762	0.756	0.735	0.747	0.727	0.768	0.766	0.776	0.758	0.75	0.754	0.762	0.735	0.741	0.732	0.723	0.718	0.755	0.775	0.767	0.735	0.768	0.744	0.741	0.735	0.739	0.747	0.715	0.678	0.706	0.677	0.759
AthaCol0rootGCAlightRep2GSM2493760	0.695	0.704	0.707	0.701	0.69	0.698	0.649	0.668	0.714	0.702	0.702	0.699	0.685	0.685	0.704	0.696	0.703	0.728	0.721	0.695	0.71	0.688	0.737	0.736	0.745	0.727	0.715	0.72	0.726	0.695	0.701	0.694	0.683	0.675	0.723	0.745	0.738	0.699	0.738	0.712	0.702	0.699	0.705	0.714	0.672	0.636	0.666	0.649	0.727
AthaCol0rootGCAlightRep3GSM2493761	0.711	0.719	0.72	0.716	0.706	0.713	0.665	0.681	0.734	0.717	0.718	0.714	0.698	0.7	0.72	0.708	0.714	0.739	0.733	0.705	0.72	0.697	0.75	0.751	0.759	0.741	0.728	0.736	0.738	0.706	0.711	0.705	0.693	0.682	0.738	0.758	0.752	0.709	0.752	0.724	0.714	0.715	0.719	0.726	0.685	0.653	0.682	0.659	0.742
AthaCol0rootGCdarkRep1GSM2493768	0.687	0.696	0.699	0.692	0.682	0.69	0.65	0.669	0.702	0.696	0.695	0.688	0.678	0.681	0.695	0.685	0.702	0.728	0.719	0.694	0.713	0.691	0.729	0.727	0.736	0.72	0.714	0.716	0.722	0.689	0.695	0.693	0.679	0.673	0.707	0.736	0.725	0.693	0.731	0.707	0.697	0.688	0.693	0.702	0.673	0.631	0.66	0.635	0.717
AthaCol0rootGCdarkRep2GSM2493769	0.688	0.697	0.701	0.693	0.684	0.691	0.65	0.669	0.699	0.697	0.695	0.692	0.678	0.684	0.695	0.687	0.705	0.726	0.719	0.698	0.711	0.692	0.726	0.722	0.732	0.716	0.71	0.711	0.722	0.696	0.699	0.693	0.685	0.677	0.706	0.731	0.721	0.696	0.725	0.704	0.7	0.688	0.696	0.703	0.676	0.631	0.662	0.637	0.714
AthaCol0rootGCdarkRep3GSM2493770	0.723	0.732	0.731	0.728	0.719	0.725	0.682	0.697	0.744	0.731	0.731	0.724	0.709	0.713	0.731	0.719	0.726	0.75	0.744	0.717	0.733	0.711	0.763	0.761	0.77	0.752	0.743	0.746	0.749	0.716	0.723	0.717	0.704	0.697	0.743	0.771	0.762	0.719	0.763	0.733	0.724	0.723	0.728	0.735	0.696	0.662	0.69	0.67	0.751
AthaCol0RootZoneIIRep1_RNAseq	0.355	0.357	0.356	0.359	0.353	0.351	0.344	0.348	0.364	0.361	0.36	0.362	0.347	0.356	0.362	0.354	0.355	0.356	0.359	0.352	0.354	0.349	0.366	0.371	0.374	0.361	0.361	0.361	0.361	0.354	0.355	0.349	0.347	0.346	0.368	0.373	0.375	0.355	0.372	0.361	0.351	0.356	0.354	0.359	0.345	0.326	0.34	0.315	0.362
AthaCol0RootZoneIIRep1microarray	0.641	0.652	0.66	0.649	0.637	0.65	0.61	0.632	0.645	0.649	0.649	0.645	0.635	0.641	0.648	0.644	0.679	0.699	0.688	0.674	0.688	0.665	0.678	0.678	0.687	0.668	0.672	0.669	0.685	0.66	0.664	0.661	0.654	0.649	0.663	0.683	0.678	0.665	0.679	0.675	0.664	0.642	0.648	0.658	0.646	0.588	0.621	0.595	0.671
AthaCol0RootZoneIIRep2_RNAseq	0.35	0.352	0.352	0.355	0.348	0.348	0.34	0.345	0.359	0.357	0.356	0.358	0.345	0.353	0.358	0.351	0.353	0.354	0.357	0.35	0.352	0.346	0.363	0.367	0.37	0.358	0.359	0.358	0.359	0.35	0.352	0.347	0.345	0.344	0.364	0.369	0.372	0.353	0.368	0.358	0.348	0.352	0.35	0.356	0.342	0.322	0.336	0.312	0.358
AthaCol0RootZoneIIRep2microarray	0.611	0.623	0.631	0.62	0.608	0.62	0.583	0.604	0.615	0.62	0.62	0.615	0.608	0.612	0.617	0.615	0.653	0.673	0.662	0.648	0.662	0.64	0.648	0.649	0.659	0.64	0.644	0.642	0.658	0.634	0.636	0.634	0.627	0.621	0.632	0.654	0.647	0.637	0.65	0.648	0.636	0.612	0.617	0.628	0.618	0.561	0.591	0.562	0.641
AthaCol0RootZoneIIRep3_RNAseq	0.349	0.351	0.351	0.353	0.347	0.347	0.339	0.344	0.358	0.356	0.355	0.356	0.344	0.351	0.357	0.35	0.352	0.354	0.356	0.349	0.352	0.345	0.362	0.367	0.37	0.357	0.358	0.357	0.358	0.349	0.35	0.346	0.343	0.342	0.363	0.369	0.371	0.351	0.368	0.357	0.346	0.35	0.348	0.354	0.341	0.32	0.334	0.311	0.357
AthaCol0RootZoneIIRep3microarray	0.62	0.63	0.638	0.628	0.615	0.629	0.59	0.612	0.623	0.628	0.628	0.623	0.615	0.62	0.625	0.623	0.659	0.678	0.668	0.654	0.668	0.646	0.655	0.656	0.666	0.647	0.651	0.649	0.665	0.64	0.641	0.642	0.633	0.627	0.638	0.661	0.655	0.643	0.658	0.656	0.644	0.621	0.626	0.637	0.626	0.569	0.6	0.572	0.649
AthaCol0RootZoneIRep1_RNAseq	0.341	0.344	0.347	0.347	0.339	0.341	0.332	0.34	0.346	0.35	0.348	0.35	0.337	0.348	0.349	0.344	0.353	0.353	0.354	0.351	0.352	0.347	0.352	0.356	0.362	0.348	0.352	0.35	0.358	0.351	0.35	0.347	0.346	0.344	0.354	0.362	0.363	0.352	0.362	0.356	0.345	0.343	0.34	0.349	0.341	0.312	0.329	0.3	0.349
AthaCol0RootZoneIRep1microarray	0.714	0.721	0.718	0.719	0.709	0.713	0.672	0.684	0.738	0.717	0.718	0.714	0.697	0.697	0.72	0.709	0.719	0.743	0.736	0.708	0.726	0.702	0.754	0.76	0.758	0.744	0.734	0.735	0.731	0.701	0.713	0.701	0.69	0.685	0.743	0.751	0.756	0.707	0.743	0.723	0.72	0.72	0.728	0.73	0.691	0.664	0.688	0.668	0.747
AthaCol0RootZoneIRep2_RNAseq	0.329	0.332	0.334	0.334	0.327	0.328	0.321	0.329	0.334	0.337	0.335	0.337	0.325	0.335	0.336	0.331	0.34	0.339	0.342	0.338	0.339	0.335	0.339	0.343	0.349	0.335	0.339	0.338	0.345	0.338	0.337	0.334	0.333	0.332	0.341	0.349	0.349	0.339	0.349	0.343	0.332	0.33	0.327	0.335	0.329	0.3	0.316	0.288	0.336
AthaCol0RootZoneIRep2microarray	0.694	0.703	0.702	0.7	0.691	0.695	0.655	0.669	0.717	0.7	0.7	0.697	0.682	0.682	0.703	0.694	0.707	0.736	0.724	0.697	0.72	0.689	0.743	0.746	0.744	0.732	0.723	0.722	0.718	0.687	0.698	0.689	0.675	0.672	0.726	0.737	0.74	0.695	0.729	0.711	0.707	0.702	0.711	0.712	0.679	0.646	0.673	0.648	0.731
AthaCol0RootZoneIRep3_RNAseq	0.333	0.336	0.339	0.339	0.331	0.333	0.325	0.333	0.338	0.342	0.34	0.342	0.33	0.34	0.341	0.336	0.345	0.344	0.347	0.343	0.344	0.339	0.344	0.348	0.354	0.34	0.344	0.342	0.35	0.343	0.341	0.339	0.338	0.336	0.345	0.354	0.354	0.344	0.354	0.348	0.337	0.335	0.332	0.34	0.334	0.304	0.321	0.293	0.341
AthaCol0RootZoneIRep3microarray	0.69	0.7	0.698	0.695	0.687	0.692	0.652	0.666	0.713	0.695	0.696	0.691	0.679	0.678	0.698	0.69	0.7	0.731	0.719	0.69	0.715	0.684	0.736	0.741	0.74	0.726	0.719	0.719	0.711	0.678	0.691	0.683	0.667	0.665	0.717	0.732	0.734	0.687	0.725	0.706	0.698	0.695	0.701	0.705	0.672	0.638	0.664	0.644	0.725
AthaCol0slFLTBA1	0.321	0.32	0.32	0.322	0.318	0.313	0.304	0.308	0.325	0.322	0.322	0.326	0.31	0.316	0.323	0.317	0.312	0.31	0.313	0.308	0.307	0.301	0.32	0.324	0.327	0.316	0.313	0.314	0.321	0.316	0.314	0.308	0.309	0.303	0.325	0.33	0.331	0.312	0.327	0.316	0.313	0.32	0.316	0.321	0.305	0.291	0.3	0.285	0.32
AthaCol0slFLTBA2	0.324	0.323	0.324	0.325	0.322	0.316	0.307	0.31	0.329	0.325	0.325	0.33	0.313	0.319	0.326	0.321	0.314	0.313	0.315	0.31	0.309	0.303	0.323	0.327	0.33	0.319	0.316	0.317	0.323	0.318	0.316	0.31	0.311	0.305	0.328	0.333	0.334	0.314	0.33	0.318	0.315	0.322	0.32	0.323	0.307	0.294	0.302	0.286	0.323
AthaCol0slFLTBA3	0.313	0.311	0.311	0.313	0.31	0.303	0.295	0.297	0.317	0.312	0.312	0.317	0.301	0.306	0.313	0.308	0.299	0.297	0.301	0.296	0.294	0.288	0.31	0.314	0.318	0.306	0.302	0.304	0.31	0.305	0.302	0.296	0.297	0.291	0.315	0.321	0.321	0.301	0.318	0.305	0.302	0.31	0.308	0.311	0.294	0.28	0.29	0.277	0.31
AthaCol0slFLTBA4	0.324	0.324	0.324	0.325	0.322	0.316	0.307	0.311	0.329	0.326	0.326	0.33	0.314	0.32	0.326	0.321	0.316	0.314	0.317	0.312	0.311	0.305	0.324	0.328	0.331	0.32	0.316	0.317	0.325	0.319	0.317	0.311	0.312	0.306	0.329	0.333	0.334	0.316	0.33	0.319	0.317	0.323	0.32	0.324	0.309	0.294	0.303	0.287	0.324
AthaCol0slFLTBA5	0.332	0.331	0.332	0.333	0.329	0.324	0.314	0.318	0.337	0.333	0.333	0.338	0.321	0.327	0.334	0.329	0.323	0.321	0.323	0.319	0.317	0.311	0.332	0.336	0.339	0.327	0.324	0.324	0.332	0.327	0.324	0.318	0.319	0.313	0.336	0.341	0.342	0.322	0.338	0.327	0.324	0.331	0.328	0.331	0.315	0.301	0.31	0.295	0.331
AthaCol0slFLTBG1	0.334	0.333	0.334	0.335	0.331	0.326	0.315	0.319	0.338	0.334	0.335	0.339	0.323	0.328	0.335	0.331	0.324	0.323	0.325	0.32	0.319	0.313	0.333	0.337	0.34	0.328	0.325	0.325	0.334	0.329	0.326	0.32	0.321	0.315	0.337	0.343	0.344	0.324	0.339	0.328	0.325	0.332	0.33	0.333	0.316	0.301	0.31	0.296	0.333
AthaCol0slGCBA1	0.304	0.3	0.3	0.302	0.302	0.293	0.288	0.286	0.304	0.299	0.299	0.304	0.285	0.294	0.301	0.293	0.282	0.273	0.28	0.279	0.271	0.27	0.291	0.293	0.3	0.288	0.282	0.287	0.293	0.29	0.289	0.28	0.282	0.28	0.297	0.302	0.3	0.282	0.3	0.283	0.285	0.299	0.295	0.296	0.276	0.272	0.278	0.266	0.292
AthaCol0slGCBA2	0.321	0.32	0.319	0.321	0.319	0.312	0.303	0.304	0.327	0.32	0.321	0.325	0.309	0.313	0.322	0.316	0.305	0.304	0.307	0.301	0.3	0.294	0.319	0.323	0.326	0.314	0.31	0.312	0.317	0.311	0.309	0.303	0.304	0.297	0.323	0.33	0.33	0.307	0.327	0.311	0.309	0.319	0.316	0.319	0.3	0.289	0.297	0.285	0.319
AthaCol0slGCBA3	0.309	0.308	0.307	0.309	0.307	0.3	0.292	0.294	0.313	0.308	0.309	0.314	0.297	0.303	0.31	0.305	0.296	0.294	0.297	0.292	0.291	0.285	0.306	0.31	0.314	0.302	0.299	0.3	0.306	0.301	0.298	0.293	0.294	0.288	0.312	0.317	0.317	0.297	0.315	0.302	0.298	0.307	0.304	0.307	0.29	0.279	0.287	0.273	0.307
AthaCol0slGCBA4	0.313	0.311	0.311	0.313	0.31	0.304	0.295	0.297	0.318	0.313	0.313	0.317	0.301	0.306	0.314	0.308	0.3	0.298	0.302	0.296	0.295	0.289	0.311	0.315	0.319	0.307	0.303	0.305	0.31	0.305	0.302	0.296	0.297	0.291	0.316	0.322	0.322	0.301	0.32	0.305	0.301	0.31	0.308	0.311	0.293	0.281	0.289	0.277	0.311
AthaCol0slGCBA5	0.31	0.309	0.309	0.311	0.307	0.302	0.293	0.297	0.315	0.311	0.311	0.316	0.3	0.305	0.312	0.307	0.301	0.298	0.302	0.297	0.295	0.289	0.309	0.314	0.317	0.305	0.302	0.303	0.31	0.305	0.303	0.296	0.298	0.292	0.315	0.319	0.321	0.301	0.317	0.304	0.302	0.31	0.307	0.31	0.294	0.281	0.289	0.275	0.31
AthaCol0slGCBG1	0.324	0.323	0.322	0.324	0.322	0.315	0.306	0.309	0.33	0.324	0.324	0.328	0.312	0.317	0.325	0.32	0.311	0.31	0.313	0.307	0.306	0.3	0.323	0.327	0.331	0.318	0.315	0.316	0.322	0.316	0.314	0.307	0.308	0.302	0.327	0.334	0.334	0.312	0.331	0.316	0.313	0.322	0.319	0.322	0.304	0.292	0.301	0.287	0.323
AthaCol0slpoolFLTRep1R1FLA1	1	0.993	0.989	0.991	0.993	0.988	0.96	0.971	0.981	0.981	0.983	0.984	0.956	0.97	0.983	0.976	0.945	0.939	0.948	0.938	0.933	0.932	0.96	0.956	0.961	0.957	0.949	0.949	0.959	0.952	0.955	0.942	0.946	0.943	0.954	0.959	0.95	0.939	0.953	0.929	0.957	0.967	0.967	0.962	0.935	0.914	0.94	0.89	0.962
AthaCol0slpoolFLTRep2R1FLA4	0.993	1	0.992	0.993	0.991	0.991	0.961	0.973	0.983	0.987	0.989	0.989	0.961	0.977	0.988	0.981	0.955	0.95	0.958	0.948	0.945	0.942	0.967	0.962	0.967	0.964	0.957	0.954	0.966	0.96	0.963	0.949	0.954	0.95	0.96	0.964	0.955	0.949	0.958	0.939	0.964	0.968	0.97	0.967	0.942	0.916	0.944	0.893	0.968
AthaCol0slpoolFLTRep3R1FLB1	0.989	0.992	1	0.99	0.987	0.991	0.96	0.975	0.975	0.985	0.985	0.986	0.958	0.978	0.984	0.98	0.959	0.953	0.961	0.954	0.95	0.948	0.965	0.958	0.963	0.963	0.956	0.952	0.967	0.962	0.966	0.953	0.957	0.957	0.957	0.959	0.951	0.954	0.954	0.94	0.966	0.967	0.967	0.968	0.946	0.916	0.945	0.893	0.964
AthaCol0slpoolFLTRep4R1FLB4	0.991	0.993	0.99	1	0.989	0.99	0.963	0.977	0.981	0.986	0.988	0.988	0.96	0.977	0.987	0.98	0.956	0.95	0.959	0.951	0.947	0.946	0.964	0.96	0.965	0.962	0.957	0.954	0.966	0.961	0.962	0.951	0.956	0.952	0.96	0.962	0.954	0.951	0.957	0.941	0.964	0.968	0.968	0.966	0.945	0.917	0.947	0.89	0.966
AthaCol0slpoolFLTRep5R2FLA1	0.993	0.991	0.987	0.989	1	0.989	0.969	0.976	0.977	0.979	0.981	0.983	0.958	0.972	0.985	0.977	0.944	0.936	0.946	0.939	0.935	0.937	0.957	0.951	0.958	0.957	0.951	0.952	0.957	0.95	0.953	0.946	0.948	0.945	0.949	0.958	0.945	0.941	0.955	0.933	0.955	0.965	0.963	0.96	0.938	0.917	0.944	0.886	0.96
AthaCol0slpoolFLTRep6R2FLA4	0.988	0.991	0.991	0.99	0.989	1	0.968	0.981	0.978	0.987	0.988	0.988	0.963	0.983	0.989	0.982	0.959	0.952	0.96	0.956	0.952	0.952	0.964	0.958	0.964	0.964	0.961	0.958	0.966	0.962	0.964	0.957	0.96	0.958	0.959	0.96	0.952	0.956	0.957	0.946	0.966	0.967	0.967	0.967	0.951	0.922	0.952	0.89	0.965
AthaCol0slpoolFLTRep7R2FLB1	0.96	0.961	0.96	0.963	0.969	0.968	1	0.983	0.946	0.96	0.957	0.959	0.94	0.969	0.967	0.953	0.935	0.917	0.929	0.939	0.931	0.947	0.926	0.92	0.928	0.936	0.938	0.943	0.934	0.934	0.933	0.949	0.944	0.946	0.924	0.93	0.915	0.939	0.937	0.931	0.938	0.943	0.933	0.933	0.948	0.92	0.951	0.858	0.935
AthaCol0slpoolFLTRep8R2FLB4	0.971	0.973	0.975	0.977	0.976	0.981	0.983	1	0.955	0.974	0.973	0.973	0.952	0.981	0.98	0.967	0.954	0.94	0.949	0.958	0.952	0.964	0.942	0.936	0.943	0.95	0.953	0.954	0.952	0.953	0.95	0.964	0.961	0.961	0.939	0.942	0.93	0.957	0.947	0.945	0.955	0.953	0.946	0.948	0.961	0.924	0.957	0.866	0.948
AthaCol0slpoolGCRep1R1GCA1	0.981	0.983	0.975	0.981	0.977	0.978	0.946	0.955	1	0.984	0.987	0.985	0.951	0.969	0.982	0.971	0.942	0.942	0.948	0.932	0.932	0.923	0.964	0.97	0.966	0.958	0.952	0.948	0.957	0.947	0.949	0.933	0.937	0.927	0.968	0.964	0.966	0.936	0.955	0.932	0.956	0.962	0.966	0.959	0.932	0.91	0.939	0.884	0.968
AthaCol0slpoolGCRep2R1GCA4	0.981	0.987	0.985	0.986	0.979	0.987	0.96	0.974	0.984	1	0.995	0.993	0.964	0.99	0.991	0.983	0.959	0.953	0.959	0.954	0.95	0.946	0.966	0.962	0.965	0.963	0.961	0.955	0.966	0.963	0.963	0.953	0.959	0.954	0.962	0.961	0.956	0.958	0.955	0.945	0.967	0.964	0.967	0.965	0.951	0.918	0.951	0.887	0.968
AthaCol0slpoolGCRep3R1GCB1	0.983	0.989	0.985	0.988	0.981	0.988	0.957	0.973	0.987	0.995	1	0.994	0.964	0.986	0.993	0.984	0.96	0.956	0.961	0.954	0.951	0.945	0.968	0.967	0.968	0.964	0.962	0.955	0.968	0.964	0.964	0.953	0.959	0.952	0.967	0.964	0.961	0.957	0.957	0.946	0.968	0.965	0.968	0.966	0.949	0.916	0.95	0.888	0.97
AthaCol0slpoolGCRep4R1GCB4	0.984	0.989	0.986	0.988	0.983	0.988	0.959	0.973	0.985	0.993	0.994	1	0.965	0.985	0.991	0.986	0.958	0.952	0.958	0.953	0.948	0.943	0.965	0.962	0.964	0.962	0.958	0.952	0.966	0.964	0.963	0.951	0.958	0.951	0.964	0.96	0.958	0.956	0.955	0.945	0.969	0.968	0.971	0.967	0.951	0.92	0.952	0.89	0.97
AthaCol0slpoolGCRep5R2GCA1	0.956	0.961	0.958	0.96	0.958	0.963	0.94	0.952	0.951	0.964	0.964	0.965	1	0.961	0.967	0.964	0.933	0.931	0.934	0.931	0.931	0.928	0.941	0.934	0.939	0.943	0.941	0.937	0.94	0.934	0.934	0.936	0.935	0.931	0.931	0.936	0.927	0.936	0.936	0.93	0.94	0.939	0.939	0.94	0.928	0.896	0.927	0.867	0.943
AthaCol0slpoolGCRep6R2GCA4	0.97	0.977	0.978	0.977	0.972	0.983	0.969	0.981	0.969	0.99	0.986	0.985	0.961	1	0.987	0.98	0.959	0.949	0.955	0.96	0.955	0.955	0.953	0.949	0.953	0.959	0.959	0.956	0.96	0.96	0.959	0.96	0.962	0.961	0.952	0.95	0.944	0.963	0.952	0.951	0.964	0.96	0.958	0.959	0.962	0.925	0.961	0.877	0.96
AthaCol0slpoolGCRep7R2GCB1	0.983	0.988	0.984	0.987	0.985	0.989	0.967	0.98	0.982	0.991	0.993	0.991	0.967	0.987	1	0.984	0.957	0.952	0.957	0.954	0.952	0.951	0.966	0.961	0.966	0.967	0.965	0.963	0.966	0.96	0.959	0.959	0.96	0.954	0.96	0.965	0.956	0.959	0.963	0.951	0.965	0.966	0.967	0.966	0.953	0.922	0.955	0.888	0.97
AthaCol0slpoolGCRep8R2GCB4	0.976	0.981	0.98	0.98	0.977	0.982	0.953	0.967	0.971	0.983	0.984	0.986	0.964	0.98	0.984	1	0.95	0.948	0.951	0.948	0.948	0.942	0.961	0.954	0.958	0.962	0.958	0.948	0.96	0.955	0.955	0.95	0.953	0.951	0.952	0.955	0.948	0.954	0.954	0.945	0.96	0.958	0.961	0.961	0.944	0.91	0.944	0.887	0.962
AthaCol0UdCCFLTBB2	0.195	0.193	0.195	0.197	0.195	0.19	0.194	0.193	0.197	0.197	0.195	0.2	0.188	0.196	0.198	0.191	0.19	0.181	0.186	0.189	0.184	0.185	0.19	0.193	0.198	0.19	0.189	0.192	0.195	0.194	0.191	0.19	0.189	0.189	0.198	0.202	0.201	0.192	0.203	0.193	0.187	0.196	0.19	0.194	0.189	0.178	0.184	0.169	0.191
AthaCol0UdCCFLTBB3	0.19	0.188	0.189	0.191	0.189	0.183	0.186	0.186	0.192	0.191	0.189	0.194	0.182	0.19	0.192	0.185	0.183	0.175	0.18	0.182	0.176	0.177	0.186	0.188	0.193	0.185	0.183	0.187	0.189	0.187	0.185	0.183	0.183	0.181	0.192	0.197	0.196	0.186	0.198	0.187	0.181	0.191	0.185	0.189	0.181	0.172	0.178	0.163	0.186
AthaCol0UdCCFLTBB4	0.168	0.167	0.167	0.17	0.168	0.163	0.168	0.168	0.172	0.172	0.17	0.175	0.165	0.172	0.173	0.165	0.165	0.156	0.162	0.164	0.159	0.16	0.165	0.169	0.173	0.165	0.164	0.168	0.169	0.169	0.166	0.165	0.165	0.164	0.174	0.177	0.177	0.168	0.178	0.17	0.162	0.17	0.164	0.169	0.164	0.155	0.16	0.143	0.166
AthaCol0UdCCFLTBB5	0.212	0.209	0.21	0.212	0.21	0.204	0.203	0.202	0.214	0.211	0.21	0.215	0.201	0.208	0.212	0.206	0.202	0.194	0.199	0.2	0.193	0.193	0.205	0.209	0.214	0.203	0.201	0.205	0.209	0.207	0.205	0.2	0.201	0.2	0.213	0.217	0.216	0.203	0.217	0.204	0.2	0.211	0.205	0.209	0.198	0.189	0.194	0.181	0.206
AthaCol0UdCCFLTBG2	0.151	0.15	0.149	0.153	0.149	0.144	0.145	0.145	0.156	0.154	0.152	0.157	0.145	0.152	0.153	0.148	0.146	0.138	0.143	0.144	0.139	0.138	0.149	0.153	0.157	0.146	0.146	0.147	0.152	0.151	0.147	0.143	0.145	0.143	0.157	0.159	0.161	0.147	0.159	0.149	0.143	0.15	0.145	0.15	0.141	0.13	0.137	0.127	0.148
AthaCol0UdCCFLTBG3	0.194	0.192	0.193	0.195	0.194	0.187	0.191	0.189	0.196	0.195	0.193	0.198	0.186	0.194	0.196	0.189	0.187	0.178	0.183	0.186	0.179	0.18	0.188	0.191	0.197	0.188	0.185	0.19	0.193	0.191	0.189	0.186	0.187	0.185	0.196	0.201	0.199	0.189	0.201	0.19	0.184	0.194	0.188	0.191	0.185	0.176	0.181	0.166	0.189
AthaCol0UdCCGCBB2	0.19	0.189	0.189	0.192	0.19	0.184	0.188	0.187	0.193	0.192	0.191	0.196	0.183	0.191	0.194	0.187	0.185	0.176	0.182	0.184	0.179	0.179	0.186	0.189	0.195	0.185	0.185	0.188	0.19	0.189	0.186	0.185	0.185	0.182	0.194	0.198	0.197	0.187	0.199	0.19	0.183	0.191	0.186	0.19	0.184	0.174	0.179	0.163	0.188
AthaCol0UdCCGCBB3	0.203	0.201	0.202	0.204	0.203	0.196	0.199	0.198	0.205	0.203	0.203	0.207	0.195	0.202	0.206	0.199	0.195	0.187	0.193	0.194	0.189	0.189	0.198	0.201	0.207	0.197	0.195	0.199	0.202	0.199	0.197	0.195	0.195	0.193	0.205	0.211	0.209	0.198	0.211	0.201	0.193	0.202	0.196	0.201	0.192	0.183	0.189	0.176	0.198
AthaCol0UdCCGCBB4	0.201	0.2	0.2	0.203	0.201	0.195	0.198	0.197	0.204	0.203	0.202	0.207	0.195	0.202	0.205	0.198	0.195	0.187	0.193	0.194	0.189	0.19	0.197	0.201	0.206	0.196	0.196	0.199	0.2	0.198	0.196	0.195	0.194	0.192	0.205	0.209	0.208	0.198	0.21	0.2	0.192	0.201	0.195	0.199	0.192	0.182	0.188	0.172	0.198
AthaCol0UdCCGCBB5	0.174	0.173	0.173	0.176	0.175	0.169	0.174	0.174	0.177	0.177	0.176	0.18	0.169	0.177	0.179	0.172	0.168	0.161	0.166	0.168	0.164	0.165	0.171	0.174	0.179	0.17	0.17	0.173	0.173	0.172	0.169	0.17	0.169	0.168	0.177	0.182	0.181	0.172	0.183	0.173	0.166	0.175	0.169	0.172	0.168	0.158	0.164	0.147	0.171
AthaCol0UdCCGCBG2	0.179	0.177	0.178	0.181	0.178	0.173	0.177	0.176	0.182	0.181	0.18	0.184	0.172	0.18	0.182	0.176	0.173	0.165	0.171	0.172	0.168	0.168	0.175	0.178	0.183	0.174	0.174	0.176	0.179	0.178	0.175	0.174	0.174	0.172	0.183	0.187	0.186	0.176	0.187	0.178	0.17	0.178	0.173	0.177	0.171	0.161	0.166	0.152	0.175
AthaCol0UdCCGCBG3	0.18	0.177	0.178	0.181	0.179	0.174	0.178	0.178	0.182	0.182	0.181	0.185	0.174	0.182	0.183	0.176	0.174	0.166	0.171	0.174	0.169	0.17	0.174	0.177	0.182	0.173	0.173	0.176	0.178	0.178	0.175	0.174	0.174	0.172	0.182	0.186	0.185	0.177	0.186	0.178	0.172	0.178	0.173	0.177	0.173	0.161	0.169	0.151	0.175
AthaCol0woact23FLTRep1	0.398	0.397	0.398	0.399	0.396	0.392	0.382	0.387	0.401	0.398	0.399	0.402	0.383	0.393	0.4	0.393	0.386	0.382	0.386	0.383	0.38	0.377	0.394	0.397	0.401	0.389	0.387	0.386	0.395	0.39	0.387	0.383	0.384	0.379	0.399	0.403	0.403	0.386	0.4	0.387	0.387	0.392	0.39	0.393	0.379	0.36	0.376	0.351	0.392
AthaCol0woact23FLTRep2	0.394	0.393	0.394	0.395	0.392	0.389	0.379	0.383	0.397	0.394	0.395	0.398	0.379	0.39	0.396	0.389	0.382	0.379	0.382	0.38	0.377	0.374	0.39	0.393	0.397	0.386	0.384	0.383	0.391	0.387	0.384	0.379	0.38	0.376	0.396	0.4	0.4	0.382	0.397	0.384	0.383	0.389	0.386	0.39	0.376	0.356	0.373	0.348	0.389
AthaCol0woact23FLTRep3	0.391	0.389	0.39	0.391	0.388	0.385	0.375	0.379	0.393	0.39	0.391	0.394	0.375	0.386	0.392	0.385	0.378	0.375	0.378	0.376	0.373	0.37	0.386	0.389	0.394	0.381	0.379	0.379	0.388	0.384	0.38	0.376	0.377	0.372	0.392	0.396	0.396	0.378	0.393	0.38	0.379	0.385	0.383	0.386	0.372	0.352	0.369	0.344	0.385
AthaCol0woact23GCRep1	0.399	0.399	0.399	0.401	0.397	0.395	0.385	0.39	0.404	0.401	0.402	0.404	0.386	0.396	0.403	0.395	0.389	0.387	0.39	0.387	0.385	0.382	0.399	0.402	0.406	0.394	0.393	0.392	0.399	0.393	0.39	0.387	0.386	0.382	0.403	0.409	0.408	0.39	0.406	0.392	0.389	0.395	0.392	0.396	0.382	0.362	0.379	0.352	0.396
AthaCol0woact23GCRep2	0.397	0.397	0.397	0.399	0.396	0.393	0.383	0.387	0.402	0.399	0.399	0.401	0.383	0.394	0.401	0.392	0.385	0.383	0.387	0.383	0.381	0.378	0.396	0.399	0.404	0.392	0.39	0.39	0.396	0.389	0.387	0.383	0.383	0.379	0.4	0.406	0.405	0.386	0.404	0.389	0.386	0.393	0.39	0.394	0.379	0.36	0.376	0.35	0.394
AthaCol0woact23GCRep3	0.395	0.394	0.395	0.397	0.393	0.39	0.38	0.385	0.399	0.396	0.396	0.399	0.38	0.391	0.398	0.39	0.384	0.381	0.385	0.381	0.379	0.376	0.393	0.396	0.401	0.389	0.387	0.387	0.394	0.388	0.385	0.382	0.382	0.377	0.398	0.403	0.403	0.385	0.401	0.387	0.384	0.391	0.388	0.392	0.377	0.358	0.374	0.348	0.391
AthaCol0woWTFLTRep1	0.393	0.392	0.393	0.394	0.391	0.388	0.378	0.382	0.396	0.393	0.394	0.397	0.377	0.389	0.395	0.388	0.38	0.376	0.381	0.378	0.375	0.372	0.389	0.392	0.396	0.384	0.382	0.381	0.39	0.386	0.382	0.378	0.379	0.374	0.394	0.399	0.398	0.381	0.396	0.382	0.382	0.388	0.385	0.388	0.374	0.355	0.372	0.346	0.387
AthaCol0woWTFLTRep2	0.39	0.389	0.39	0.391	0.388	0.385	0.375	0.379	0.393	0.39	0.391	0.394	0.374	0.386	0.392	0.385	0.378	0.374	0.378	0.375	0.372	0.369	0.386	0.389	0.393	0.381	0.379	0.378	0.388	0.384	0.38	0.376	0.377	0.372	0.392	0.396	0.396	0.378	0.393	0.38	0.379	0.385	0.383	0.386	0.372	0.354	0.37	0.344	0.385
AthaCol0woWTFLTRep3	0.39	0.39	0.391	0.392	0.388	0.385	0.375	0.38	0.394	0.391	0.392	0.395	0.376	0.387	0.393	0.386	0.38	0.376	0.38	0.377	0.374	0.371	0.387	0.39	0.394	0.383	0.381	0.38	0.389	0.385	0.381	0.377	0.378	0.373	0.393	0.397	0.397	0.38	0.394	0.381	0.381	0.386	0.383	0.387	0.373	0.353	0.37	0.344	0.386
AthaCol0woWTGCRep1	0.398	0.397	0.397	0.399	0.396	0.392	0.383	0.387	0.403	0.399	0.399	0.402	0.383	0.394	0.401	0.393	0.385	0.382	0.386	0.382	0.38	0.377	0.396	0.399	0.404	0.391	0.389	0.389	0.395	0.389	0.387	0.383	0.383	0.378	0.4	0.406	0.405	0.386	0.403	0.388	0.386	0.393	0.39	0.394	0.378	0.36	0.376	0.35	0.393
AthaCol0woWTGCRep2	0.396	0.396	0.396	0.398	0.394	0.391	0.381	0.385	0.402	0.398	0.399	0.401	0.382	0.393	0.4	0.392	0.384	0.382	0.386	0.381	0.38	0.376	0.396	0.399	0.404	0.391	0.389	0.389	0.395	0.388	0.386	0.382	0.381	0.377	0.4	0.406	0.406	0.385	0.403	0.388	0.385	0.392	0.389	0.393	0.377	0.358	0.375	0.35	0.394
AthaCol0woWTGCRep3	0.396	0.396	0.396	0.399	0.394	0.392	0.382	0.387	0.402	0.398	0.399	0.401	0.382	0.394	0.401	0.392	0.386	0.384	0.387	0.384	0.382	0.379	0.396	0.399	0.404	0.391	0.39	0.389	0.396	0.39	0.387	0.384	0.384	0.379	0.401	0.406	0.406	0.387	0.403	0.39	0.386	0.393	0.39	0.394	0.38	0.36	0.376	0.35	0.394
AthaCvi0slpoolFLTRep1R1FLC3	0.945	0.955	0.959	0.956	0.944	0.959	0.935	0.954	0.942	0.959	0.96	0.958	0.933	0.959	0.957	0.95	1	0.986	0.99	0.993	0.984	0.981	0.97	0.969	0.967	0.97	0.974	0.963	0.979	0.979	0.981	0.97	0.977	0.973	0.968	0.954	0.959	0.977	0.953	0.964	0.974	0.957	0.957	0.961	0.965	0.915	0.946	0.876	0.96
AthaCvi0slpoolFLTRep2R1FLD2	0.939	0.95	0.953	0.95	0.936	0.952	0.917	0.94	0.942	0.953	0.956	0.952	0.931	0.949	0.952	0.948	0.986	1	0.992	0.98	0.988	0.971	0.98	0.979	0.976	0.979	0.979	0.965	0.975	0.967	0.97	0.96	0.962	0.956	0.966	0.958	0.963	0.967	0.956	0.96	0.966	0.95	0.954	0.958	0.949	0.9	0.934	0.876	0.961
AthaCvi0slpoolFLTRep3R1FLD5	0.948	0.958	0.961	0.959	0.946	0.96	0.929	0.949	0.948	0.959	0.961	0.958	0.934	0.955	0.957	0.951	0.99	0.992	1	0.985	0.986	0.979	0.981	0.981	0.98	0.98	0.981	0.971	0.979	0.974	0.977	0.965	0.969	0.964	0.971	0.962	0.965	0.972	0.96	0.963	0.97	0.958	0.96	0.963	0.955	0.909	0.942	0.881	0.964
AthaCvi0slpoolFLTRep4R2FLC3	0.938	0.948	0.954	0.951	0.939	0.956	0.939	0.958	0.932	0.954	0.954	0.953	0.931	0.96	0.954	0.948	0.993	0.98	0.985	1	0.986	0.986	0.962	0.959	0.96	0.968	0.973	0.961	0.973	0.976	0.975	0.973	0.977	0.976	0.959	0.948	0.949	0.98	0.952	0.967	0.97	0.952	0.95	0.956	0.969	0.915	0.949	0.871	0.954
AthaCvi0slpoolFLTRep5R2FLD2	0.933	0.945	0.95	0.947	0.935	0.952	0.931	0.952	0.932	0.95	0.951	0.948	0.931	0.955	0.952	0.948	0.984	0.988	0.986	0.986	1	0.984	0.97	0.966	0.966	0.975	0.979	0.967	0.97	0.965	0.965	0.97	0.968	0.965	0.957	0.951	0.951	0.973	0.955	0.967	0.963	0.946	0.947	0.952	0.96	0.907	0.944	0.872	0.954
AthaCvi0slpoolFLTRep6R2FLD5	0.932	0.942	0.948	0.946	0.937	0.952	0.947	0.964	0.923	0.946	0.945	0.943	0.928	0.955	0.951	0.942	0.981	0.971	0.979	0.986	0.984	1	0.957	0.952	0.956	0.965	0.973	0.965	0.963	0.962	0.962	0.974	0.971	0.973	0.947	0.943	0.938	0.974	0.95	0.964	0.957	0.942	0.938	0.945	0.964	0.91	0.948	0.862	0.945
AthaCvi0slpoolGCRep1R1GCC3	0.96	0.967	0.965	0.964	0.957	0.964	0.926	0.942	0.964	0.966	0.968	0.965	0.941	0.953	0.966	0.961	0.97	0.98	0.981	0.962	0.97	0.957	1	0.991	0.993	0.991	0.985	0.973	0.977	0.963	0.967	0.954	0.955	0.95	0.974	0.98	0.976	0.959	0.973	0.954	0.961	0.959	0.965	0.965	0.935	0.9	0.933	0.892	0.971
AthaCvi0slpoolGCRep2R1GCD2	0.956	0.962	0.958	0.96	0.951	0.958	0.92	0.936	0.97	0.962	0.967	0.962	0.934	0.949	0.961	0.954	0.969	0.979	0.981	0.959	0.966	0.952	0.991	1	0.992	0.983	0.981	0.97	0.973	0.959	0.964	0.947	0.949	0.941	0.98	0.976	0.982	0.953	0.967	0.952	0.96	0.958	0.963	0.961	0.933	0.899	0.931	0.885	0.971
AthaCvi0slpoolGCRep3R1GCD5	0.961	0.967	0.963	0.965	0.958	0.964	0.928	0.943	0.966	0.965	0.968	0.964	0.939	0.953	0.966	0.958	0.967	0.976	0.98	0.96	0.966	0.956	0.993	0.992	1	0.988	0.984	0.978	0.975	0.96	0.964	0.953	0.953	0.946	0.974	0.982	0.976	0.956	0.976	0.955	0.959	0.961	0.965	0.965	0.935	0.902	0.935	0.891	0.973
AthaCvi0slpoolGCRep4R2GCC3	0.957	0.964	0.963	0.962	0.957	0.964	0.936	0.95	0.958	0.963	0.964	0.962	0.943	0.959	0.967	0.962	0.97	0.979	0.98	0.968	0.975	0.965	0.991	0.983	0.988	1	0.987	0.981	0.974	0.962	0.965	0.964	0.96	0.955	0.968	0.978	0.969	0.966	0.979	0.964	0.96	0.961	0.963	0.965	0.944	0.909	0.942	0.89	0.969
AthaCvi0slpoolGCRep5R2GCD2	0.949	0.957	0.956	0.957	0.951	0.961	0.938	0.953	0.952	0.961	0.962	0.958	0.941	0.959	0.965	0.958	0.974	0.979	0.981	0.973	0.979	0.973	0.985	0.981	0.984	0.987	1	0.981	0.972	0.963	0.963	0.966	0.963	0.959	0.965	0.972	0.966	0.968	0.973	0.966	0.959	0.955	0.956	0.957	0.949	0.907	0.943	0.881	0.965
AthaCvi0slpoolGCRep6R2GCD5	0.949	0.954	0.952	0.954	0.952	0.958	0.943	0.954	0.948	0.955	0.955	0.952	0.937	0.956	0.963	0.948	0.963	0.965	0.971	0.961	0.967	0.965	0.973	0.97	0.978	0.981	0.981	1	0.964	0.952	0.953	0.964	0.955	0.949	0.956	0.968	0.957	0.959	0.972	0.961	0.951	0.955	0.952	0.954	0.945	0.915	0.944	0.874	0.962
AthaLer0slFLT009GRep1	0.86	0.875	0.881	0.878	0.852	0.878	0.834	0.862	0.872	0.886	0.888	0.884	0.85	0.876	0.876	0.868	0.923	0.914	0.917	0.915	0.907	0.893	0.896	0.901	0.894	0.886	0.89	0.874	0.917	0.918	0.918	0.892	0.908	0.9	0.916	0.887	0.906	0.914	0.879	0.897	0.9	0.873	0.88	0.887	0.879	0.825	0.857	0.804	0.886
AthaLer0slFLT009GRep2	0.86	0.876	0.881	0.877	0.853	0.878	0.839	0.865	0.873	0.888	0.889	0.884	0.852	0.878	0.878	0.869	0.923	0.916	0.916	0.914	0.909	0.893	0.897	0.902	0.894	0.887	0.892	0.878	0.917	0.915	0.918	0.895	0.907	0.901	0.916	0.889	0.908	0.914	0.881	0.899	0.901	0.875	0.88	0.887	0.882	0.829	0.86	0.803	0.888
AthaLer0slFLT009GRep3	0.856	0.871	0.874	0.873	0.85	0.872	0.835	0.859	0.87	0.879	0.88	0.875	0.845	0.868	0.872	0.861	0.91	0.908	0.908	0.901	0.9	0.884	0.894	0.899	0.894	0.885	0.889	0.877	0.907	0.9	0.905	0.884	0.892	0.887	0.907	0.888	0.903	0.901	0.881	0.89	0.889	0.868	0.873	0.88	0.87	0.822	0.85	0.797	0.885
AthaLer0slFLT018GRep1	0.855	0.867	0.868	0.868	0.85	0.866	0.832	0.854	0.864	0.869	0.87	0.867	0.839	0.857	0.865	0.853	0.896	0.895	0.895	0.887	0.887	0.872	0.887	0.891	0.889	0.879	0.883	0.873	0.898	0.886	0.89	0.874	0.878	0.874	0.893	0.887	0.896	0.885	0.881	0.881	0.879	0.862	0.865	0.873	0.858	0.814	0.839	0.795	0.879
AthaLer0slFLT018GRep2	0.865	0.878	0.88	0.88	0.859	0.878	0.84	0.862	0.88	0.884	0.886	0.88	0.851	0.871	0.879	0.867	0.91	0.911	0.912	0.9	0.901	0.885	0.905	0.909	0.907	0.896	0.897	0.889	0.913	0.901	0.908	0.888	0.893	0.887	0.915	0.902	0.914	0.903	0.896	0.896	0.891	0.875	0.88	0.887	0.868	0.825	0.853	0.806	0.894
AthaLer0slFLT018GRep3	0.86	0.874	0.874	0.874	0.854	0.872	0.832	0.853	0.877	0.879	0.881	0.875	0.846	0.864	0.874	0.862	0.902	0.906	0.906	0.892	0.894	0.877	0.902	0.908	0.906	0.893	0.894	0.885	0.907	0.892	0.901	0.88	0.883	0.879	0.91	0.9	0.912	0.895	0.893	0.891	0.883	0.87	0.875	0.882	0.858	0.818	0.845	0.805	0.891
AthaLer0slFLT036GRep1	0.86	0.873	0.876	0.875	0.854	0.874	0.836	0.859	0.874	0.88	0.881	0.877	0.848	0.868	0.874	0.863	0.908	0.91	0.909	0.899	0.901	0.883	0.899	0.904	0.9	0.891	0.893	0.883	0.909	0.898	0.904	0.885	0.89	0.884	0.91	0.895	0.908	0.901	0.888	0.892	0.888	0.871	0.875	0.882	0.867	0.823	0.851	0.8	0.889
AthaLer0slFLT036GRep2	0.872	0.882	0.882	0.883	0.867	0.881	0.848	0.866	0.882	0.884	0.886	0.881	0.851	0.871	0.882	0.867	0.9	0.9	0.901	0.89	0.89	0.877	0.901	0.904	0.904	0.893	0.894	0.888	0.908	0.894	0.901	0.883	0.886	0.883	0.907	0.904	0.91	0.893	0.897	0.888	0.886	0.876	0.879	0.886	0.864	0.828	0.852	0.81	0.892
AthaLer0slFLT036GRep3	0.854	0.868	0.871	0.87	0.848	0.869	0.832	0.855	0.867	0.874	0.874	0.871	0.841	0.862	0.868	0.856	0.905	0.903	0.904	0.896	0.894	0.88	0.891	0.896	0.892	0.883	0.885	0.876	0.904	0.895	0.901	0.88	0.887	0.882	0.904	0.888	0.901	0.896	0.881	0.887	0.887	0.867	0.872	0.88	0.867	0.82	0.848	0.798	0.884
AthaLer0slFLT057GRep1	0.869	0.883	0.888	0.885	0.862	0.885	0.847	0.872	0.881	0.894	0.895	0.892	0.859	0.885	0.885	0.876	0.924	0.919	0.918	0.916	0.912	0.896	0.903	0.907	0.9	0.894	0.898	0.883	0.919	0.917	0.92	0.897	0.909	0.903	0.919	0.894	0.911	0.915	0.887	0.9	0.905	0.88	0.886	0.892	0.886	0.835	0.866	0.81	0.893
AthaLer0slFLT057GRep2	0.869	0.881	0.882	0.882	0.862	0.88	0.841	0.863	0.881	0.887	0.888	0.883	0.851	0.873	0.881	0.868	0.908	0.906	0.907	0.898	0.896	0.88	0.902	0.906	0.904	0.892	0.893	0.883	0.911	0.902	0.909	0.885	0.893	0.888	0.913	0.899	0.911	0.901	0.891	0.89	0.891	0.876	0.881	0.887	0.866	0.827	0.853	0.808	0.891
AthaLer0slFLT057GRep3	0.876	0.887	0.888	0.887	0.87	0.885	0.852	0.868	0.886	0.89	0.891	0.886	0.853	0.876	0.884	0.869	0.909	0.903	0.908	0.899	0.892	0.884	0.902	0.906	0.907	0.894	0.894	0.889	0.919	0.91	0.913	0.891	0.899	0.895	0.913	0.91	0.916	0.901	0.901	0.894	0.898	0.883	0.886	0.896	0.874	0.834	0.859	0.818	0.895
AthaLer0slFLT057GRep4	0.856	0.87	0.873	0.873	0.851	0.871	0.837	0.86	0.87	0.875	0.876	0.873	0.845	0.864	0.87	0.859	0.908	0.908	0.908	0.9	0.9	0.885	0.895	0.9	0.896	0.887	0.891	0.881	0.907	0.896	0.902	0.885	0.89	0.885	0.907	0.892	0.905	0.899	0.886	0.893	0.888	0.868	0.871	0.879	0.869	0.823	0.849	0.799	0.886
AthaLer0slFLT1GRep1	0.86	0.872	0.875	0.875	0.854	0.873	0.84	0.862	0.868	0.877	0.878	0.875	0.845	0.867	0.872	0.861	0.906	0.901	0.902	0.898	0.893	0.882	0.89	0.894	0.892	0.882	0.887	0.877	0.906	0.898	0.902	0.884	0.891	0.887	0.901	0.891	0.901	0.897	0.884	0.889	0.89	0.869	0.873	0.881	0.87	0.823	0.85	0.801	0.884
AthaLer0slFLT1GRep2	0.873	0.885	0.888	0.887	0.866	0.886	0.848	0.87	0.884	0.892	0.893	0.888	0.857	0.88	0.886	0.873	0.916	0.913	0.914	0.907	0.904	0.889	0.905	0.91	0.907	0.896	0.898	0.889	0.916	0.908	0.915	0.891	0.899	0.895	0.916	0.901	0.913	0.907	0.893	0.895	0.898	0.882	0.886	0.893	0.876	0.833	0.861	0.812	0.896
AthaLer0slFLT1GRep3	0.851	0.865	0.871	0.869	0.845	0.868	0.835	0.86	0.86	0.873	0.874	0.872	0.84	0.866	0.866	0.857	0.908	0.9	0.901	0.901	0.895	0.883	0.881	0.885	0.878	0.873	0.879	0.864	0.902	0.901	0.902	0.882	0.894	0.888	0.899	0.874	0.891	0.899	0.868	0.883	0.892	0.863	0.868	0.876	0.875	0.822	0.851	0.793	0.875
AthaLer0slFLTuGRep1	0.86	0.874	0.877	0.876	0.854	0.874	0.834	0.858	0.875	0.881	0.882	0.877	0.848	0.868	0.875	0.863	0.909	0.91	0.91	0.899	0.9	0.883	0.9	0.905	0.902	0.891	0.892	0.884	0.911	0.9	0.905	0.886	0.892	0.885	0.912	0.897	0.91	0.902	0.89	0.894	0.889	0.871	0.876	0.884	0.867	0.821	0.851	0.803	0.89
AthaLer0slFLTuGRep2	0.861	0.875	0.881	0.878	0.855	0.877	0.84	0.866	0.872	0.884	0.886	0.882	0.851	0.875	0.877	0.867	0.918	0.915	0.914	0.91	0.908	0.892	0.897	0.902	0.896	0.889	0.893	0.88	0.914	0.909	0.911	0.892	0.902	0.894	0.911	0.89	0.906	0.909	0.883	0.896	0.897	0.872	0.877	0.885	0.878	0.826	0.856	0.802	0.887
AthaLer0slFLTuGRep3	0.872	0.883	0.885	0.884	0.866	0.883	0.844	0.864	0.884	0.888	0.89	0.886	0.854	0.874	0.883	0.872	0.91	0.909	0.909	0.9	0.899	0.883	0.906	0.909	0.907	0.897	0.897	0.887	0.915	0.905	0.909	0.888	0.895	0.889	0.916	0.904	0.916	0.903	0.897	0.896	0.893	0.879	0.884	0.891	0.869	0.828	0.856	0.813	0.894
AthaLer0slFLTuGRep4	0.859	0.872	0.874	0.875	0.854	0.873	0.84	0.863	0.872	0.878	0.88	0.874	0.847	0.868	0.874	0.86	0.909	0.908	0.908	0.9	0.9	0.886	0.896	0.902	0.899	0.889	0.893	0.885	0.909	0.898	0.903	0.887	0.891	0.885	0.907	0.896	0.907	0.9	0.891	0.895	0.889	0.87	0.873	0.882	0.871	0.824	0.851	0.802	0.888
AthaLer0slpoolFLTRep1R1FLC2	0.959	0.966	0.967	0.966	0.957	0.966	0.934	0.952	0.957	0.966	0.968	0.966	0.94	0.96	0.966	0.96	0.979	0.975	0.979	0.973	0.97	0.963	0.977	0.973	0.975	0.974	0.972	0.964	1	0.99	0.987	0.979	0.983	0.974	0.984	0.983	0.983	0.981	0.98	0.974	0.973	0.962	0.965	0.97	0.954	0.911	0.944	0.889	0.968
AthaLer0slpoolFLTRep2R1FLC5	0.952	0.96	0.962	0.961	0.95	0.962	0.934	0.953	0.947	0.963	0.964	0.964	0.934	0.96	0.96	0.955	0.979	0.967	0.974	0.976	0.965	0.962	0.963	0.959	0.96	0.962	0.963	0.952	0.99	1	0.988	0.977	0.99	0.978	0.978	0.968	0.969	0.984	0.966	0.967	0.971	0.956	0.96	0.963	0.957	0.912	0.944	0.879	0.957
AthaLer0slpoolFLTRep3R1FLD3	0.955	0.963	0.966	0.962	0.953	0.964	0.933	0.95	0.949	0.963	0.964	0.963	0.934	0.959	0.959	0.955	0.981	0.97	0.977	0.975	0.965	0.962	0.967	0.964	0.964	0.965	0.963	0.953	0.987	0.988	1	0.971	0.982	0.984	0.98	0.966	0.968	0.982	0.964	0.962	0.968	0.959	0.961	0.962	0.951	0.912	0.94	0.879	0.958
AthaLer0slpoolFLTRep4R2FLC2	0.942	0.949	0.953	0.951	0.946	0.957	0.949	0.964	0.933	0.953	0.953	0.951	0.936	0.96	0.959	0.95	0.97	0.96	0.965	0.973	0.97	0.974	0.954	0.947	0.953	0.964	0.966	0.964	0.979	0.977	0.971	1	0.984	0.978	0.96	0.964	0.955	0.983	0.971	0.978	0.959	0.95	0.947	0.952	0.962	0.918	0.952	0.87	0.952
AthaLer0slpoolFLTRep5R2FLC5	0.946	0.954	0.957	0.956	0.948	0.96	0.944	0.961	0.937	0.959	0.959	0.958	0.935	0.962	0.96	0.953	0.977	0.962	0.969	0.977	0.968	0.971	0.955	0.949	0.953	0.96	0.963	0.955	0.983	0.99	0.982	0.984	1	0.983	0.968	0.962	0.958	0.987	0.964	0.972	0.967	0.952	0.953	0.957	0.963	0.916	0.951	0.873	0.952
AthaLer0slpoolFLTRep6R2FLD3	0.943	0.95	0.957	0.952	0.945	0.958	0.946	0.961	0.927	0.954	0.952	0.951	0.931	0.961	0.954	0.951	0.973	0.956	0.964	0.976	0.965	0.973	0.95	0.941	0.946	0.955	0.959	0.949	0.974	0.978	0.984	0.978	0.983	1	0.957	0.951	0.944	0.982	0.955	0.963	0.958	0.946	0.943	0.949	0.957	0.911	0.943	0.867	0.942
AthaLer0slpoolGCRep1R1GCC2	0.954	0.96	0.957	0.96	0.949	0.959	0.924	0.939	0.968	0.962	0.967	0.964	0.931	0.952	0.96	0.952	0.968	0.966	0.971	0.959	0.957	0.947	0.974	0.98	0.974	0.968	0.965	0.956	0.984	0.978	0.98	0.96	0.968	0.957	1	0.978	0.988	0.972	0.971	0.962	0.964	0.959	0.964	0.96	0.942	0.908	0.938	0.88	0.967
AthaLer0slpoolGCRep2R1GCC5	0.959	0.964	0.959	0.962	0.958	0.96	0.93	0.942	0.964	0.961	0.964	0.96	0.936	0.95	0.965	0.955	0.954	0.958	0.962	0.948	0.951	0.943	0.98	0.976	0.982	0.978	0.972	0.968	0.983	0.968	0.966	0.964	0.962	0.951	0.978	1	0.986	0.962	0.991	0.965	0.955	0.957	0.96	0.962	0.933	0.902	0.934	0.888	0.97
AthaLer0slpoolGCRep3R1GCD3	0.95	0.955	0.951	0.954	0.945	0.952	0.915	0.93	0.966	0.956	0.961	0.958	0.927	0.944	0.956	0.948	0.959	0.963	0.965	0.949	0.951	0.938	0.976	0.982	0.976	0.969	0.966	0.957	0.983	0.969	0.968	0.955	0.958	0.944	0.988	0.986	1	0.959	0.978	0.963	0.959	0.954	0.959	0.959	0.933	0.898	0.929	0.882	0.968
AthaLer0slpoolGCRep4R2GCC2	0.939	0.949	0.954	0.951	0.941	0.956	0.939	0.957	0.936	0.958	0.957	0.956	0.936	0.963	0.959	0.954	0.977	0.967	0.972	0.98	0.973	0.974	0.959	0.953	0.956	0.966	0.968	0.959	0.981	0.984	0.982	0.983	0.987	0.982	0.972	0.962	0.959	1	0.968	0.978	0.965	0.951	0.952	0.956	0.963	0.915	0.951	0.871	0.956
AthaLer0slpoolGCRep5R2GCC5	0.953	0.958	0.954	0.957	0.955	0.957	0.937	0.947	0.955	0.955	0.957	0.955	0.936	0.952	0.963	0.954	0.953	0.956	0.96	0.952	0.955	0.95	0.973	0.967	0.976	0.979	0.973	0.972	0.98	0.966	0.964	0.971	0.964	0.955	0.971	0.991	0.978	0.968	1	0.972	0.952	0.956	0.956	0.96	0.94	0.906	0.94	0.883	0.967
AthaLer0slpoolGCRep6R2GCD3	0.929	0.939	0.94	0.941	0.933	0.946	0.931	0.945	0.932	0.945	0.946	0.945	0.93	0.951	0.951	0.945	0.964	0.96	0.963	0.967	0.967	0.964	0.954	0.952	0.955	0.964	0.966	0.961	0.974	0.967	0.962	0.978	0.972	0.963	0.962	0.965	0.963	0.978	0.972	1	0.955	0.945	0.944	0.949	0.955	0.91	0.944	0.868	0.956
AthaLer0sShootsFLTRep1	0.387	0.386	0.387	0.388	0.384	0.381	0.37	0.375	0.39	0.389	0.388	0.393	0.375	0.384	0.389	0.385	0.384	0.381	0.385	0.38	0.378	0.373	0.39	0.392	0.396	0.386	0.384	0.383	0.394	0.39	0.388	0.381	0.383	0.378	0.396	0.4	0.401	0.386	0.398	0.388	0.384	0.388	0.386	0.39	0.376	0.356	0.368	0.345	0.388
AthaLer0sShootsFLTRep2	0.381	0.381	0.382	0.383	0.378	0.376	0.365	0.371	0.385	0.384	0.383	0.388	0.371	0.38	0.384	0.38	0.381	0.379	0.382	0.378	0.376	0.37	0.385	0.389	0.391	0.382	0.38	0.379	0.39	0.386	0.384	0.378	0.379	0.374	0.393	0.394	0.397	0.383	0.393	0.384	0.38	0.383	0.381	0.385	0.373	0.352	0.365	0.34	0.383
AthaLer0sShootsFLTRep3	0.382	0.382	0.384	0.384	0.379	0.377	0.367	0.372	0.384	0.385	0.384	0.389	0.371	0.381	0.384	0.38	0.382	0.379	0.382	0.379	0.376	0.371	0.385	0.388	0.391	0.382	0.38	0.379	0.391	0.388	0.386	0.378	0.38	0.376	0.393	0.394	0.396	0.383	0.393	0.384	0.381	0.384	0.381	0.386	0.373	0.351	0.364	0.341	0.383
AthaLer0sShootsGCRep1	0.372	0.369	0.37	0.371	0.369	0.363	0.356	0.358	0.371	0.368	0.368	0.374	0.355	0.364	0.37	0.365	0.36	0.355	0.36	0.356	0.352	0.35	0.366	0.368	0.373	0.363	0.359	0.361	0.371	0.369	0.367	0.359	0.362	0.358	0.375	0.378	0.377	0.363	0.376	0.362	0.361	0.369	0.366	0.369	0.354	0.339	0.35	0.329	0.365
AthaLer0sShootsGCRep2	0.363	0.361	0.362	0.363	0.36	0.356	0.348	0.351	0.363	0.362	0.361	0.367	0.348	0.358	0.363	0.358	0.356	0.349	0.354	0.352	0.347	0.345	0.36	0.362	0.367	0.357	0.354	0.355	0.368	0.366	0.362	0.355	0.358	0.353	0.368	0.373	0.373	0.358	0.371	0.359	0.357	0.362	0.359	0.365	0.349	0.332	0.344	0.324	0.359
AthaLer0sShootsGCRep3	0.379	0.377	0.378	0.378	0.376	0.37	0.362	0.365	0.377	0.377	0.376	0.381	0.361	0.372	0.377	0.371	0.368	0.36	0.366	0.364	0.356	0.356	0.373	0.374	0.38	0.369	0.366	0.367	0.381	0.38	0.376	0.367	0.371	0.367	0.381	0.387	0.385	0.37	0.384	0.368	0.369	0.376	0.373	0.378	0.361	0.343	0.356	0.336	0.371
AthaWS0Col0HypocotylFLTRep1	0.359	0.36	0.365	0.365	0.357	0.359	0.351	0.361	0.362	0.366	0.365	0.369	0.353	0.365	0.366	0.361	0.37	0.366	0.369	0.369	0.368	0.365	0.367	0.369	0.372	0.364	0.366	0.362	0.372	0.37	0.366	0.366	0.365	0.362	0.373	0.374	0.376	0.37	0.373	0.371	0.366	0.363	0.36	0.366	0.363	0.335	0.352	0.32	0.365
AthaWS0Col0HypocotylFLTRep2	0.353	0.354	0.358	0.358	0.351	0.352	0.346	0.354	0.355	0.358	0.358	0.362	0.347	0.358	0.36	0.354	0.362	0.36	0.362	0.362	0.362	0.359	0.361	0.363	0.366	0.358	0.359	0.356	0.366	0.362	0.359	0.359	0.358	0.355	0.366	0.368	0.37	0.362	0.367	0.365	0.358	0.356	0.353	0.359	0.356	0.329	0.345	0.315	0.359
AthaWS0Col0HypocotylFLTRep3	0.356	0.357	0.361	0.361	0.354	0.355	0.348	0.357	0.358	0.361	0.36	0.364	0.35	0.36	0.362	0.357	0.364	0.361	0.364	0.364	0.362	0.36	0.363	0.365	0.368	0.36	0.361	0.359	0.368	0.365	0.361	0.361	0.36	0.357	0.368	0.37	0.372	0.364	0.369	0.366	0.361	0.361	0.357	0.363	0.359	0.332	0.348	0.318	0.362
AthaWS0Col0HypocotylFLTRep4	0.353	0.354	0.359	0.359	0.352	0.353	0.347	0.355	0.356	0.359	0.359	0.363	0.348	0.359	0.361	0.355	0.363	0.36	0.363	0.363	0.362	0.36	0.361	0.363	0.367	0.359	0.36	0.358	0.366	0.363	0.36	0.36	0.359	0.355	0.367	0.369	0.371	0.363	0.368	0.366	0.359	0.357	0.353	0.36	0.357	0.33	0.346	0.315	0.359
AthaWS0Col0HypocotylFLTRep5	0.355	0.355	0.36	0.36	0.353	0.354	0.347	0.356	0.357	0.36	0.359	0.363	0.348	0.359	0.361	0.356	0.364	0.361	0.363	0.364	0.362	0.36	0.362	0.364	0.368	0.359	0.361	0.358	0.367	0.364	0.361	0.361	0.36	0.357	0.368	0.369	0.371	0.364	0.368	0.366	0.361	0.36	0.356	0.362	0.359	0.332	0.348	0.318	0.361
AthaWS0Col0HypocotylGCRep1	0.357	0.358	0.363	0.363	0.355	0.357	0.35	0.359	0.36	0.363	0.363	0.367	0.351	0.362	0.364	0.359	0.368	0.365	0.367	0.368	0.367	0.364	0.366	0.368	0.371	0.363	0.364	0.361	0.371	0.368	0.364	0.364	0.363	0.36	0.372	0.373	0.375	0.368	0.372	0.37	0.364	0.361	0.358	0.364	0.362	0.334	0.35	0.319	0.364
AthaWS0Col0HypocotylGCRep2	0.354	0.355	0.359	0.36	0.352	0.354	0.347	0.356	0.357	0.36	0.36	0.363	0.349	0.36	0.361	0.356	0.366	0.363	0.365	0.365	0.365	0.362	0.363	0.365	0.369	0.36	0.362	0.359	0.368	0.365	0.362	0.362	0.361	0.358	0.369	0.37	0.372	0.366	0.369	0.368	0.361	0.358	0.355	0.362	0.359	0.331	0.347	0.316	0.362
AthaWS0Col0HypocotylGCRep3	0.354	0.355	0.36	0.36	0.353	0.354	0.347	0.356	0.357	0.36	0.36	0.364	0.349	0.359	0.361	0.356	0.365	0.362	0.364	0.364	0.363	0.361	0.362	0.364	0.368	0.359	0.36	0.357	0.368	0.365	0.361	0.361	0.36	0.357	0.368	0.369	0.371	0.365	0.368	0.367	0.36	0.358	0.355	0.361	0.358	0.331	0.347	0.316	0.36
AthaWS0Col0HypocotylGCRep4	0.348	0.35	0.354	0.354	0.346	0.348	0.341	0.35	0.352	0.355	0.354	0.358	0.343	0.354	0.356	0.35	0.361	0.358	0.361	0.361	0.36	0.357	0.359	0.361	0.364	0.356	0.357	0.354	0.364	0.361	0.357	0.357	0.356	0.353	0.364	0.366	0.368	0.361	0.365	0.364	0.356	0.354	0.351	0.357	0.354	0.326	0.343	0.312	0.357
AthaWS0Col0HypocotylGCRep5	0.358	0.36	0.364	0.364	0.357	0.358	0.351	0.36	0.361	0.364	0.364	0.368	0.353	0.364	0.366	0.36	0.368	0.365	0.368	0.368	0.367	0.365	0.366	0.369	0.372	0.363	0.365	0.362	0.372	0.368	0.365	0.365	0.364	0.361	0.372	0.373	0.376	0.368	0.373	0.371	0.364	0.362	0.359	0.365	0.362	0.335	0.351	0.32	0.365
AthaWS0Col0RootFLTRep1	0.361	0.363	0.364	0.366	0.36	0.36	0.353	0.359	0.368	0.367	0.367	0.369	0.354	0.364	0.37	0.362	0.365	0.365	0.368	0.364	0.365	0.362	0.372	0.375	0.379	0.369	0.369	0.368	0.372	0.365	0.363	0.363	0.361	0.358	0.376	0.381	0.382	0.367	0.38	0.372	0.362	0.365	0.361	0.367	0.359	0.335	0.351	0.323	0.369
AthaWS0Col0RootFLTRep2	0.357	0.359	0.361	0.363	0.356	0.357	0.349	0.355	0.364	0.363	0.362	0.365	0.351	0.36	0.365	0.358	0.362	0.362	0.365	0.361	0.362	0.359	0.369	0.372	0.377	0.366	0.367	0.366	0.369	0.361	0.36	0.36	0.357	0.354	0.372	0.378	0.379	0.364	0.378	0.369	0.358	0.361	0.357	0.364	0.355	0.33	0.346	0.32	0.367
AthaWS0Col0RootFLTRep3	0.356	0.357	0.36	0.361	0.355	0.355	0.348	0.355	0.361	0.361	0.36	0.363	0.349	0.358	0.363	0.356	0.361	0.36	0.364	0.36	0.36	0.358	0.367	0.37	0.375	0.364	0.365	0.365	0.368	0.36	0.359	0.36	0.356	0.353	0.369	0.376	0.376	0.362	0.376	0.367	0.358	0.361	0.357	0.364	0.355	0.331	0.346	0.319	0.365
AthaWS0Col0RootFLTRep4	0.355	0.356	0.357	0.359	0.354	0.353	0.346	0.352	0.362	0.36	0.359	0.361	0.348	0.356	0.362	0.354	0.357	0.357	0.36	0.355	0.356	0.353	0.365	0.368	0.373	0.362	0.362	0.362	0.365	0.356	0.355	0.355	0.352	0.349	0.368	0.375	0.375	0.358	0.374	0.364	0.353	0.357	0.353	0.36	0.35	0.327	0.343	0.317	0.362
AthaWS0Col0RootFLTRep5	0.357	0.358	0.36	0.362	0.356	0.356	0.349	0.356	0.363	0.362	0.361	0.364	0.35	0.359	0.364	0.357	0.361	0.36	0.364	0.36	0.361	0.358	0.367	0.37	0.375	0.364	0.365	0.364	0.368	0.361	0.359	0.359	0.356	0.353	0.37	0.376	0.376	0.363	0.376	0.367	0.358	0.36	0.356	0.363	0.354	0.331	0.346	0.319	0.365
AthaWS0Col0RootGCRep1	0.356	0.358	0.36	0.362	0.355	0.356	0.349	0.355	0.364	0.363	0.362	0.365	0.351	0.36	0.365	0.357	0.363	0.363	0.366	0.362	0.363	0.359	0.369	0.372	0.377	0.366	0.367	0.366	0.37	0.362	0.36	0.361	0.358	0.354	0.372	0.378	0.379	0.364	0.378	0.369	0.359	0.361	0.357	0.364	0.355	0.33	0.347	0.319	0.366
AthaWS0Col0RootGCRep2	0.358	0.36	0.361	0.363	0.357	0.357	0.349	0.355	0.367	0.364	0.364	0.365	0.352	0.36	0.367	0.359	0.361	0.362	0.365	0.36	0.361	0.358	0.37	0.374	0.379	0.367	0.368	0.367	0.369	0.361	0.36	0.359	0.356	0.353	0.373	0.38	0.381	0.363	0.379	0.369	0.358	0.362	0.359	0.365	0.354	0.331	0.347	0.321	0.368
AthaWS0Col0RootGCRep3	0.352	0.353	0.356	0.357	0.351	0.351	0.344	0.351	0.359	0.358	0.357	0.36	0.346	0.355	0.36	0.352	0.358	0.357	0.36	0.357	0.357	0.354	0.363	0.366	0.371	0.36	0.361	0.36	0.364	0.357	0.355	0.356	0.352	0.349	0.367	0.372	0.373	0.359	0.372	0.364	0.354	0.356	0.352	0.358	0.351	0.326	0.342	0.315	0.361
AthaWS0Col0RootGCRep4	0.357	0.359	0.36	0.362	0.356	0.356	0.348	0.354	0.366	0.363	0.363	0.365	0.351	0.36	0.366	0.358	0.361	0.361	0.364	0.359	0.361	0.357	0.37	0.374	0.378	0.366	0.367	0.366	0.368	0.36	0.359	0.358	0.355	0.352	0.372	0.379	0.38	0.362	0.379	0.369	0.357	0.361	0.358	0.364	0.353	0.329	0.346	0.321	0.367
AthaWS0Col0RootGCRep5	0.355	0.357	0.358	0.36	0.354	0.354	0.347	0.353	0.363	0.361	0.361	0.363	0.349	0.358	0.364	0.356	0.359	0.359	0.362	0.358	0.359	0.356	0.367	0.37	0.375	0.364	0.364	0.364	0.366	0.359	0.357	0.357	0.354	0.351	0.37	0.376	0.377	0.361	0.376	0.367	0.356	0.359	0.356	0.362	0.352	0.328	0.344	0.319	0.365
AthaWS0Col0ShootFLTRep1	0.35	0.353	0.359	0.357	0.348	0.353	0.345	0.355	0.352	0.359	0.359	0.363	0.347	0.36	0.359	0.355	0.368	0.363	0.364	0.368	0.365	0.363	0.357	0.36	0.362	0.354	0.357	0.352	0.366	0.367	0.362	0.361	0.362	0.359	0.365	0.361	0.366	0.366	0.361	0.365	0.362	0.356	0.353	0.359	0.362	0.329	0.348	0.313	0.357
AthaWS0Col0ShootFLTRep2	0.343	0.345	0.351	0.35	0.341	0.345	0.339	0.349	0.345	0.351	0.351	0.355	0.34	0.353	0.352	0.347	0.359	0.353	0.356	0.36	0.357	0.355	0.348	0.351	0.353	0.345	0.349	0.344	0.357	0.358	0.353	0.353	0.354	0.351	0.357	0.352	0.357	0.358	0.353	0.357	0.354	0.348	0.344	0.351	0.354	0.321	0.341	0.306	0.348
AthaWS0Col0ShootFLTRep3	0.35	0.352	0.358	0.357	0.349	0.352	0.346	0.355	0.351	0.358	0.357	0.362	0.346	0.359	0.358	0.353	0.366	0.36	0.363	0.367	0.364	0.362	0.356	0.358	0.36	0.353	0.356	0.352	0.365	0.365	0.361	0.36	0.361	0.358	0.364	0.36	0.364	0.365	0.36	0.363	0.362	0.356	0.352	0.359	0.362	0.33	0.348	0.313	0.356
AthaWS0Col0ShootFLTRep4	0.349	0.352	0.358	0.357	0.348	0.352	0.345	0.355	0.351	0.357	0.357	0.362	0.345	0.359	0.358	0.354	0.366	0.36	0.362	0.366	0.363	0.361	0.355	0.357	0.359	0.352	0.355	0.35	0.364	0.364	0.359	0.359	0.361	0.357	0.363	0.358	0.363	0.364	0.359	0.362	0.36	0.354	0.35	0.357	0.361	0.327	0.346	0.312	0.354
AthaWS0Col0ShootFLTRep5	0.351	0.353	0.359	0.358	0.35	0.353	0.347	0.356	0.353	0.358	0.358	0.362	0.346	0.36	0.359	0.354	0.367	0.361	0.363	0.367	0.364	0.362	0.357	0.36	0.362	0.354	0.357	0.353	0.366	0.366	0.361	0.361	0.362	0.358	0.365	0.361	0.366	0.365	0.362	0.364	0.362	0.357	0.353	0.36	0.362	0.33	0.349	0.314	0.357
AthaWS0Col0ShootGCRep1	0.335	0.337	0.343	0.342	0.334	0.338	0.332	0.341	0.337	0.343	0.343	0.347	0.332	0.345	0.344	0.339	0.353	0.347	0.35	0.354	0.351	0.349	0.342	0.345	0.347	0.34	0.343	0.339	0.351	0.352	0.347	0.347	0.348	0.345	0.351	0.347	0.352	0.352	0.347	0.351	0.347	0.341	0.338	0.344	0.349	0.316	0.335	0.3	0.342
AthaWS0Col0ShootGCRep2	0.342	0.345	0.351	0.35	0.34	0.345	0.339	0.349	0.344	0.352	0.351	0.355	0.34	0.354	0.352	0.347	0.362	0.356	0.358	0.362	0.36	0.357	0.35	0.352	0.354	0.347	0.351	0.345	0.359	0.36	0.355	0.355	0.356	0.353	0.358	0.353	0.359	0.36	0.353	0.358	0.355	0.348	0.345	0.351	0.356	0.322	0.341	0.306	0.349
AthaWS0Col0ShootGCRep3	0.35	0.352	0.358	0.357	0.349	0.352	0.346	0.356	0.352	0.357	0.357	0.362	0.346	0.359	0.358	0.354	0.365	0.36	0.362	0.366	0.363	0.361	0.355	0.358	0.36	0.352	0.356	0.351	0.364	0.364	0.359	0.359	0.36	0.357	0.363	0.359	0.364	0.363	0.359	0.363	0.36	0.354	0.35	0.357	0.36	0.328	0.346	0.312	0.354
AthaWS0Col0ShootGCRep4	0.339	0.342	0.348	0.346	0.337	0.342	0.335	0.345	0.341	0.348	0.348	0.351	0.336	0.35	0.348	0.344	0.358	0.353	0.355	0.359	0.357	0.354	0.347	0.35	0.352	0.344	0.348	0.343	0.356	0.357	0.352	0.352	0.353	0.349	0.356	0.352	0.357	0.357	0.352	0.356	0.352	0.345	0.343	0.35	0.353	0.32	0.339	0.304	0.347
AthaWS0Col0ShootGCRep5	0.348	0.351	0.357	0.356	0.347	0.351	0.344	0.354	0.35	0.357	0.356	0.361	0.345	0.358	0.357	0.353	0.365	0.359	0.361	0.365	0.363	0.36	0.354	0.357	0.359	0.351	0.355	0.35	0.363	0.364	0.359	0.359	0.36	0.356	0.363	0.359	0.363	0.363	0.359	0.363	0.359	0.353	0.35	0.356	0.36	0.327	0.346	0.311	0.354
AthaWs0root50kPanotsuppO2Rep1	0.315	0.318	0.321	0.322	0.314	0.317	0.31	0.318	0.322	0.324	0.324	0.326	0.313	0.324	0.326	0.319	0.33	0.329	0.331	0.33	0.33	0.326	0.328	0.332	0.336	0.326	0.328	0.327	0.334	0.33	0.326	0.327	0.326	0.321	0.335	0.337	0.34	0.332	0.338	0.337	0.325	0.323	0.32	0.328	0.325	0.296	0.313	0.285	0.328
AthaWs0root50kPanotsuppO2Rep2	0.316	0.319	0.323	0.323	0.314	0.318	0.312	0.32	0.322	0.325	0.325	0.327	0.314	0.326	0.327	0.32	0.333	0.331	0.333	0.333	0.333	0.33	0.329	0.333	0.336	0.327	0.33	0.328	0.335	0.332	0.328	0.329	0.328	0.324	0.337	0.337	0.341	0.335	0.338	0.338	0.328	0.325	0.321	0.329	0.328	0.299	0.316	0.286	0.329
AthaWs0root50kPanotsuppO2Rep3	0.315	0.318	0.321	0.322	0.314	0.317	0.31	0.318	0.322	0.324	0.323	0.326	0.313	0.324	0.325	0.319	0.33	0.328	0.331	0.33	0.33	0.326	0.328	0.331	0.335	0.325	0.328	0.326	0.333	0.329	0.326	0.327	0.326	0.321	0.335	0.336	0.339	0.332	0.337	0.336	0.325	0.323	0.32	0.328	0.325	0.297	0.314	0.285	0.328
AthaWs0root50kPasuppO2Rep1	0.313	0.316	0.319	0.32	0.312	0.315	0.308	0.316	0.32	0.322	0.321	0.324	0.311	0.321	0.323	0.316	0.327	0.326	0.328	0.327	0.327	0.324	0.326	0.33	0.334	0.324	0.326	0.325	0.331	0.327	0.323	0.324	0.323	0.319	0.333	0.335	0.338	0.329	0.336	0.333	0.322	0.32	0.317	0.325	0.321	0.294	0.31	0.282	0.325
AthaWs0root50kPasuppO2Rep2	0.309	0.312	0.316	0.317	0.308	0.311	0.305	0.313	0.316	0.318	0.318	0.32	0.307	0.319	0.32	0.313	0.325	0.323	0.325	0.325	0.325	0.321	0.322	0.326	0.33	0.32	0.323	0.321	0.328	0.325	0.321	0.322	0.321	0.316	0.33	0.331	0.334	0.327	0.332	0.331	0.32	0.318	0.315	0.322	0.32	0.291	0.309	0.28	0.322
AthaWs0root50kPasuppO2Rep3	0.314	0.317	0.32	0.321	0.313	0.315	0.309	0.316	0.321	0.323	0.322	0.324	0.311	0.322	0.324	0.317	0.328	0.327	0.329	0.327	0.328	0.324	0.327	0.331	0.335	0.325	0.327	0.326	0.332	0.327	0.324	0.324	0.323	0.319	0.333	0.336	0.339	0.33	0.337	0.334	0.322	0.321	0.318	0.326	0.322	0.294	0.311	0.284	0.327
AthaWs0root97kPaCTRLRep1	0.317	0.32	0.323	0.324	0.316	0.318	0.312	0.32	0.324	0.326	0.325	0.328	0.315	0.325	0.327	0.32	0.331	0.33	0.332	0.331	0.331	0.328	0.33	0.333	0.337	0.327	0.33	0.329	0.335	0.33	0.327	0.328	0.327	0.323	0.336	0.338	0.341	0.333	0.339	0.337	0.326	0.325	0.322	0.329	0.325	0.298	0.315	0.286	0.329
AthaWs0root97kPaCTRLRep2	0.317	0.32	0.323	0.323	0.316	0.318	0.312	0.32	0.323	0.325	0.325	0.327	0.314	0.325	0.327	0.32	0.331	0.33	0.332	0.331	0.331	0.328	0.33	0.333	0.337	0.327	0.33	0.329	0.335	0.331	0.327	0.328	0.327	0.323	0.336	0.338	0.341	0.333	0.339	0.337	0.326	0.324	0.321	0.329	0.326	0.298	0.315	0.286	0.329
AthaWs0root97kPaCTRLRep3	0.312	0.314	0.318	0.318	0.31	0.313	0.307	0.315	0.318	0.32	0.32	0.322	0.309	0.321	0.322	0.315	0.327	0.325	0.327	0.327	0.327	0.323	0.324	0.328	0.332	0.322	0.325	0.324	0.33	0.326	0.322	0.323	0.323	0.318	0.332	0.333	0.336	0.329	0.334	0.332	0.321	0.319	0.316	0.324	0.321	0.293	0.31	0.281	0.324
AthaWS0WholePlantFLTRep1	0.335	0.338	0.342	0.342	0.332	0.335	0.327	0.337	0.339	0.344	0.342	0.347	0.33	0.342	0.342	0.338	0.35	0.345	0.348	0.349	0.345	0.343	0.343	0.347	0.349	0.339	0.342	0.338	0.35	0.35	0.346	0.342	0.345	0.341	0.35	0.347	0.352	0.349	0.347	0.348	0.345	0.341	0.339	0.346	0.343	0.313	0.33	0.299	0.343
AthaWS0WholePlantFLTRep2	0.327	0.329	0.333	0.334	0.325	0.327	0.32	0.328	0.331	0.335	0.334	0.338	0.323	0.334	0.334	0.33	0.342	0.336	0.34	0.341	0.337	0.335	0.335	0.339	0.342	0.332	0.334	0.331	0.342	0.34	0.337	0.334	0.335	0.332	0.342	0.34	0.345	0.34	0.34	0.341	0.337	0.333	0.33	0.338	0.335	0.307	0.322	0.292	0.335
AthaWS0WholePlantFLTRep3	0.329	0.33	0.334	0.335	0.326	0.327	0.321	0.329	0.333	0.335	0.334	0.339	0.324	0.333	0.335	0.33	0.34	0.335	0.339	0.338	0.335	0.333	0.336	0.34	0.342	0.333	0.334	0.331	0.341	0.339	0.337	0.333	0.334	0.331	0.342	0.341	0.345	0.339	0.341	0.339	0.336	0.335	0.332	0.338	0.333	0.308	0.322	0.292	0.336
AthaWS0WholePlantGCRep1	0.33	0.333	0.338	0.337	0.327	0.33	0.322	0.332	0.334	0.34	0.338	0.342	0.327	0.339	0.338	0.334	0.348	0.343	0.346	0.347	0.344	0.341	0.339	0.343	0.345	0.336	0.339	0.334	0.348	0.348	0.344	0.339	0.343	0.339	0.347	0.344	0.349	0.347	0.343	0.346	0.343	0.338	0.335	0.343	0.341	0.31	0.327	0.295	0.34
AthaWS0WholePlantGCRep2	0.328	0.331	0.335	0.335	0.326	0.329	0.322	0.33	0.333	0.338	0.336	0.34	0.326	0.336	0.337	0.332	0.344	0.339	0.343	0.343	0.34	0.337	0.337	0.342	0.344	0.335	0.337	0.333	0.345	0.343	0.34	0.336	0.338	0.335	0.345	0.343	0.348	0.343	0.343	0.344	0.339	0.336	0.333	0.341	0.338	0.31	0.325	0.294	0.339
AthaWS0WholePlantGCRep3	0.336	0.339	0.343	0.343	0.333	0.336	0.328	0.337	0.34	0.344	0.343	0.347	0.332	0.343	0.344	0.339	0.351	0.345	0.349	0.349	0.346	0.344	0.345	0.349	0.351	0.341	0.344	0.339	0.351	0.35	0.346	0.343	0.345	0.341	0.352	0.349	0.354	0.349	0.349	0.349	0.346	0.343	0.34	0.348	0.344	0.315	0.331	0.301	0.345
AthaWs2slpoolFLTRep1R1FLC1	0.957	0.964	0.966	0.964	0.955	0.966	0.938	0.955	0.956	0.967	0.968	0.969	0.94	0.964	0.965	0.96	0.974	0.966	0.97	0.97	0.963	0.957	0.961	0.96	0.959	0.96	0.959	0.951	0.973	0.971	0.968	0.959	0.967	0.958	0.964	0.955	0.959	0.965	0.952	0.955	1	0.982	0.985	0.986	0.982	0.938	0.969	0.902	0.984
AthaWs2slpoolFLTRep2R1FLC4	0.967	0.968	0.967	0.968	0.965	0.967	0.943	0.953	0.962	0.964	0.965	0.968	0.939	0.96	0.966	0.958	0.957	0.95	0.958	0.952	0.946	0.942	0.959	0.958	0.961	0.961	0.955	0.955	0.962	0.956	0.959	0.95	0.952	0.946	0.959	0.957	0.954	0.951	0.956	0.945	0.982	1	0.988	0.985	0.967	0.942	0.968	0.905	0.984
AthaWs2slpoolFLTRep3R1FLD1	0.967	0.97	0.967	0.968	0.963	0.967	0.933	0.946	0.966	0.967	0.968	0.971	0.939	0.958	0.967	0.961	0.957	0.954	0.96	0.95	0.947	0.938	0.965	0.963	0.965	0.963	0.956	0.952	0.965	0.96	0.961	0.947	0.953	0.943	0.964	0.96	0.959	0.952	0.956	0.944	0.985	0.988	1	0.988	0.964	0.936	0.965	0.909	0.988
AthaWs2slpoolFLTRep4R1FLD4	0.962	0.967	0.968	0.966	0.96	0.967	0.933	0.948	0.959	0.965	0.966	0.967	0.94	0.959	0.966	0.961	0.961	0.958	0.963	0.956	0.952	0.945	0.965	0.961	0.965	0.965	0.957	0.954	0.97	0.963	0.962	0.952	0.957	0.949	0.96	0.962	0.959	0.956	0.96	0.949	0.986	0.985	0.988	1	0.967	0.931	0.962	0.912	0.986
AthaWs2slpoolFLTRep5R2FLC1	0.935	0.942	0.946	0.945	0.938	0.951	0.948	0.961	0.932	0.951	0.949	0.951	0.928	0.962	0.953	0.944	0.965	0.949	0.955	0.969	0.96	0.964	0.935	0.933	0.935	0.944	0.949	0.945	0.954	0.957	0.951	0.962	0.963	0.957	0.942	0.933	0.933	0.963	0.94	0.955	0.982	0.967	0.964	0.967	1	0.942	0.977	0.878	0.965
AthaWs2slpoolFLTRep6R2FLC4	0.914	0.916	0.916	0.917	0.917	0.922	0.92	0.924	0.91	0.918	0.916	0.92	0.896	0.925	0.922	0.91	0.915	0.9	0.909	0.915	0.907	0.91	0.9	0.899	0.902	0.909	0.907	0.915	0.911	0.912	0.912	0.918	0.916	0.911	0.908	0.902	0.898	0.915	0.906	0.91	0.938	0.942	0.936	0.931	0.942	1	0.943	0.852	0.933
AthaWs2slpoolFLTRep7R2FLD1	0.94	0.944	0.945	0.947	0.944	0.952	0.951	0.957	0.939	0.951	0.95	0.952	0.927	0.961	0.955	0.944	0.946	0.934	0.942	0.949	0.944	0.948	0.933	0.931	0.935	0.942	0.943	0.944	0.944	0.944	0.94	0.952	0.951	0.943	0.938	0.934	0.929	0.951	0.94	0.944	0.969	0.968	0.965	0.962	0.977	0.943	1	0.88	0.964
AthaWs2slpoolFLTRep8R2FLD4	0.89	0.893	0.893	0.89	0.886	0.89	0.858	0.866	0.884	0.887	0.888	0.89	0.867	0.877	0.888	0.887	0.876	0.876	0.881	0.871	0.872	0.862	0.892	0.885	0.891	0.89	0.881	0.874	0.889	0.879	0.879	0.87	0.873	0.867	0.88	0.888	0.882	0.871	0.883	0.868	0.902	0.905	0.909	0.912	0.878	0.852	0.88	1	0.905
AthaWs2slpoolGCRep1R1GCC1	0.962	0.968	0.964	0.966	0.96	0.965	0.935	0.948	0.968	0.968	0.97	0.97	0.943	0.96	0.97	0.962	0.96	0.961	0.964	0.954	0.954	0.945	0.971	0.971	0.973	0.969	0.965	0.962	0.968	0.957	0.958	0.952	0.952	0.942	0.967	0.97	0.968	0.956	0.967	0.956	0.984	0.984	0.988	0.986	0.965	0.933	0.964	0.905	1
AthaWs2slpoolGCRep2R1GCC4	0.955	0.957	0.95	0.954	0.95	0.951	0.911	0.922	0.97	0.953	0.958	0.955	0.923	0.938	0.955	0.946	0.933	0.939	0.943	0.923	0.926	0.913	0.963	0.968	0.967	0.956	0.948	0.945	0.955	0.938	0.939	0.925	0.925	0.914	0.96	0.969	0.971	0.926	0.96	0.932	0.964	0.971	0.976	0.975	0.934	0.908	0.938	0.901	0.982
AthaWs2slpoolGCRep3R1GCD1	0.956	0.959	0.952	0.956	0.952	0.953	0.917	0.927	0.97	0.956	0.959	0.958	0.925	0.942	0.957	0.948	0.938	0.942	0.946	0.928	0.93	0.918	0.963	0.968	0.968	0.957	0.95	0.947	0.958	0.943	0.942	0.929	0.931	0.92	0.962	0.969	0.97	0.932	0.961	0.934	0.968	0.973	0.978	0.978	0.94	0.913	0.943	0.902	0.983
AthaWs2slpoolGCRep4R1GCD4	0.96	0.964	0.956	0.961	0.957	0.96	0.93	0.939	0.976	0.964	0.967	0.963	0.931	0.952	0.965	0.951	0.941	0.944	0.949	0.932	0.934	0.925	0.966	0.971	0.971	0.961	0.955	0.955	0.956	0.942	0.946	0.935	0.933	0.925	0.966	0.968	0.968	0.936	0.962	0.936	0.967	0.976	0.979	0.974	0.945	0.921	0.951	0.897	0.986
AthaWs2slpoolGCRep5R2GCC1	0.948	0.954	0.952	0.955	0.95	0.957	0.942	0.953	0.952	0.958	0.959	0.959	0.937	0.961	0.963	0.952	0.956	0.953	0.957	0.956	0.955	0.952	0.954	0.954	0.958	0.962	0.961	0.963	0.958	0.951	0.949	0.958	0.953	0.944	0.953	0.957	0.953	0.958	0.962	0.96	0.978	0.978	0.977	0.977	0.976	0.941	0.972	0.892	0.986
AthaWs2slpoolGCRep6R2GCC4	0.944	0.949	0.944	0.948	0.948	0.951	0.937	0.942	0.949	0.95	0.95	0.951	0.931	0.952	0.958	0.947	0.938	0.937	0.943	0.938	0.939	0.935	0.95	0.947	0.955	0.959	0.954	0.959	0.95	0.937	0.934	0.946	0.938	0.928	0.942	0.959	0.948	0.942	0.965	0.95	0.964	0.97	0.969	0.972	0.96	0.93	0.96	0.89	0.978
AthaWs2slpoolGCRep7R2GCD1	0.95	0.955	0.952	0.952	0.947	0.951	0.913	0.926	0.955	0.954	0.955	0.954	0.927	0.942	0.954	0.95	0.938	0.942	0.946	0.931	0.932	0.922	0.961	0.958	0.964	0.957	0.95	0.946	0.957	0.944	0.943	0.933	0.935	0.926	0.95	0.965	0.959	0.936	0.96	0.937	0.966	0.97	0.975	0.979	0.941	0.908	0.941	0.904	0.98
AthaWs2slpoolGCRep8R2GCD4	0.955	0.96	0.958	0.958	0.953	0.962	0.93	0.943	0.957	0.963	0.963	0.96	0.94	0.958	0.966	0.96	0.947	0.949	0.954	0.945	0.946	0.94	0.965	0.96	0.968	0.967	0.963	0.96	0.961	0.949	0.952	0.948	0.946	0.943	0.954	0.965	0.956	0.952	0.967	0.95	0.968	0.973	0.977	0.979	0.952	0.918	0.953	0.901	0.981
AthaWsleafFLTRep1	0.769	0.784	0.799	0.79	0.762	0.79	0.755	0.793	0.768	0.795	0.796	0.796	0.772	0.795	0.784	0.784	0.86	0.852	0.848	0.857	0.852	0.84	0.802	0.805	0.793	0.794	0.806	0.782	0.828	0.837	0.831	0.817	0.831	0.823	0.81	0.776	0.798	0.832	0.771	0.815	0.847	0.8	0.806	0.812	0.838	0.763	0.795	0.726	0.811
AthaWsleafFLTRep2	0.783	0.798	0.813	0.804	0.776	0.804	0.769	0.806	0.782	0.81	0.812	0.811	0.783	0.809	0.798	0.797	0.872	0.862	0.859	0.868	0.861	0.85	0.813	0.817	0.804	0.804	0.816	0.792	0.839	0.85	0.845	0.827	0.844	0.837	0.824	0.786	0.808	0.843	0.78	0.823	0.859	0.813	0.819	0.825	0.849	0.775	0.808	0.738	0.822
AthaWsleafFLTRep3	0.791	0.805	0.818	0.812	0.784	0.81	0.776	0.812	0.789	0.816	0.818	0.817	0.788	0.814	0.804	0.802	0.876	0.864	0.862	0.871	0.863	0.853	0.818	0.822	0.81	0.809	0.82	0.797	0.842	0.853	0.848	0.831	0.848	0.84	0.828	0.792	0.814	0.846	0.786	0.827	0.863	0.82	0.825	0.831	0.853	0.782	0.813	0.746	0.828
AthaWsleafGCRep1	0.81	0.821	0.819	0.821	0.805	0.817	0.782	0.802	0.828	0.823	0.824	0.814	0.798	0.807	0.82	0.807	0.845	0.86	0.86	0.835	0.848	0.834	0.86	0.867	0.866	0.851	0.854	0.849	0.85	0.823	0.832	0.825	0.816	0.812	0.844	0.858	0.86	0.829	0.851	0.84	0.843	0.834	0.836	0.844	0.821	0.779	0.804	0.764	0.864
AthaWsleafGCRep2	0.812	0.824	0.822	0.824	0.808	0.82	0.785	0.806	0.829	0.827	0.827	0.818	0.802	0.81	0.823	0.809	0.851	0.864	0.864	0.841	0.853	0.839	0.862	0.868	0.867	0.853	0.857	0.85	0.854	0.829	0.836	0.829	0.821	0.817	0.847	0.859	0.862	0.834	0.852	0.844	0.847	0.835	0.838	0.846	0.825	0.782	0.806	0.765	0.866
AthaWsleafGCRep3	0.796	0.809	0.806	0.808	0.792	0.804	0.768	0.789	0.814	0.81	0.811	0.8	0.786	0.793	0.807	0.793	0.834	0.849	0.849	0.824	0.837	0.823	0.848	0.853	0.855	0.838	0.842	0.837	0.838	0.81	0.818	0.812	0.803	0.799	0.829	0.846	0.847	0.816	0.84	0.828	0.829	0.818	0.821	0.831	0.807	0.764	0.788	0.751	0.851
AthaWsrootFLTAlightRep1GSM2493780	0.685	0.694	0.696	0.691	0.68	0.689	0.647	0.663	0.704	0.689	0.692	0.686	0.671	0.674	0.693	0.68	0.702	0.726	0.718	0.692	0.709	0.685	0.728	0.729	0.739	0.719	0.71	0.719	0.719	0.686	0.693	0.689	0.674	0.667	0.713	0.735	0.729	0.691	0.732	0.706	0.706	0.704	0.707	0.718	0.682	0.643	0.672	0.648	0.732
AthaWsrootFLTAlightRep2GSM2493781	0.696	0.703	0.703	0.699	0.692	0.696	0.65	0.663	0.717	0.698	0.701	0.698	0.683	0.681	0.703	0.69	0.701	0.725	0.719	0.691	0.705	0.682	0.739	0.739	0.748	0.729	0.716	0.724	0.725	0.693	0.699	0.692	0.679	0.669	0.724	0.745	0.74	0.695	0.74	0.711	0.713	0.718	0.722	0.73	0.683	0.654	0.681	0.662	0.742
AthaWsrootFLTAlightRep3GSM2493782	0.694	0.702	0.703	0.698	0.688	0.696	0.652	0.666	0.714	0.697	0.7	0.694	0.679	0.68	0.701	0.687	0.704	0.729	0.722	0.695	0.711	0.687	0.736	0.737	0.747	0.728	0.716	0.726	0.726	0.692	0.699	0.694	0.679	0.671	0.721	0.744	0.738	0.696	0.739	0.713	0.711	0.713	0.716	0.726	0.684	0.651	0.679	0.656	0.739
AthaWsrootFLTdarkRep1GSM2493789	0.661	0.672	0.676	0.667	0.657	0.667	0.627	0.647	0.674	0.669	0.67	0.663	0.656	0.656	0.669	0.66	0.692	0.718	0.708	0.685	0.702	0.681	0.708	0.708	0.72	0.699	0.698	0.701	0.704	0.673	0.677	0.677	0.664	0.656	0.684	0.713	0.705	0.679	0.71	0.694	0.691	0.678	0.683	0.695	0.669	0.618	0.651	0.626	0.71
AthaWsrootFLTdarkRep2GSM2493790	0.687	0.695	0.696	0.69	0.681	0.688	0.642	0.658	0.707	0.691	0.693	0.687	0.675	0.675	0.695	0.683	0.701	0.728	0.719	0.691	0.709	0.685	0.734	0.735	0.743	0.725	0.716	0.721	0.721	0.688	0.693	0.69	0.675	0.665	0.714	0.74	0.734	0.691	0.735	0.709	0.71	0.708	0.713	0.722	0.682	0.644	0.673	0.655	0.737
AthaWsrootFLTdarkRep3GSM2493791	0.707	0.715	0.716	0.71	0.702	0.708	0.665	0.68	0.726	0.712	0.713	0.707	0.695	0.695	0.715	0.702	0.721	0.748	0.739	0.711	0.73	0.705	0.755	0.754	0.762	0.746	0.736	0.74	0.739	0.706	0.714	0.708	0.694	0.687	0.733	0.758	0.751	0.711	0.753	0.726	0.728	0.726	0.733	0.74	0.701	0.665	0.692	0.672	0.755
AthaWsrootFLTRep1	0.752	0.768	0.783	0.774	0.746	0.774	0.744	0.78	0.749	0.78	0.78	0.779	0.754	0.781	0.767	0.767	0.849	0.835	0.832	0.846	0.837	0.827	0.782	0.786	0.773	0.774	0.788	0.763	0.812	0.825	0.82	0.802	0.821	0.816	0.794	0.755	0.777	0.819	0.751	0.797	0.831	0.782	0.788	0.795	0.824	0.748	0.781	0.707	0.791
AthaWsrootFLTRep2	0.767	0.782	0.797	0.788	0.76	0.788	0.756	0.793	0.763	0.792	0.793	0.794	0.769	0.793	0.781	0.781	0.858	0.847	0.843	0.855	0.848	0.836	0.795	0.799	0.787	0.788	0.8	0.777	0.823	0.834	0.829	0.813	0.83	0.824	0.806	0.768	0.79	0.829	0.764	0.807	0.843	0.796	0.801	0.808	0.835	0.76	0.792	0.721	0.805
AthaWsrootFLTRep3	0.766	0.782	0.796	0.787	0.759	0.787	0.754	0.791	0.763	0.793	0.794	0.793	0.767	0.794	0.781	0.781	0.859	0.849	0.845	0.856	0.85	0.837	0.797	0.801	0.788	0.789	0.802	0.777	0.825	0.837	0.831	0.815	0.832	0.825	0.808	0.771	0.793	0.831	0.766	0.81	0.843	0.795	0.802	0.808	0.836	0.76	0.794	0.72	0.806
AthaWsrootGCAlightRep1GSM2493762	0.705	0.715	0.721	0.712	0.7	0.712	0.67	0.691	0.716	0.717	0.716	0.712	0.696	0.705	0.715	0.705	0.736	0.755	0.746	0.729	0.741	0.72	0.749	0.744	0.754	0.74	0.734	0.735	0.747	0.724	0.727	0.721	0.714	0.706	0.732	0.751	0.742	0.725	0.746	0.73	0.738	0.725	0.732	0.74	0.715	0.667	0.7	0.668	0.749
AthaWsrootGCAlightRep2GSM2493763	0.713	0.72	0.722	0.717	0.708	0.714	0.669	0.685	0.733	0.714	0.718	0.714	0.698	0.698	0.719	0.707	0.721	0.746	0.739	0.711	0.727	0.704	0.757	0.758	0.765	0.747	0.736	0.741	0.741	0.708	0.716	0.71	0.695	0.688	0.739	0.761	0.756	0.713	0.756	0.728	0.729	0.731	0.734	0.744	0.7	0.666	0.694	0.676	0.758
AthaWsrootGCAlightRep3GSM2493764	0.717	0.727	0.728	0.723	0.713	0.722	0.68	0.696	0.736	0.727	0.728	0.721	0.705	0.712	0.728	0.715	0.733	0.756	0.748	0.725	0.739	0.717	0.764	0.76	0.77	0.755	0.744	0.748	0.752	0.722	0.729	0.723	0.711	0.705	0.745	0.768	0.759	0.727	0.763	0.736	0.741	0.738	0.744	0.752	0.715	0.677	0.707	0.682	0.763
AthaWsrootGCdarkRep1GSM2493771	0.637	0.647	0.653	0.643	0.633	0.643	0.604	0.625	0.645	0.645	0.645	0.639	0.632	0.633	0.644	0.636	0.672	0.695	0.685	0.665	0.682	0.66	0.683	0.68	0.691	0.673	0.672	0.673	0.682	0.654	0.657	0.657	0.646	0.639	0.659	0.687	0.677	0.659	0.684	0.669	0.669	0.652	0.659	0.671	0.648	0.595	0.629	0.602	0.682
AthaWsrootGCdarkRep2GSM2493772	0.649	0.659	0.664	0.655	0.644	0.653	0.613	0.633	0.66	0.656	0.656	0.649	0.642	0.642	0.657	0.646	0.681	0.705	0.696	0.673	0.69	0.668	0.699	0.696	0.707	0.69	0.685	0.688	0.693	0.662	0.666	0.665	0.652	0.645	0.674	0.703	0.692	0.667	0.699	0.68	0.679	0.667	0.672	0.683	0.656	0.608	0.638	0.615	0.697
AthaWsrootGCdarkRep3GSM2493773	0.676	0.685	0.688	0.681	0.671	0.679	0.637	0.655	0.69	0.683	0.683	0.676	0.667	0.667	0.684	0.672	0.697	0.722	0.714	0.69	0.705	0.684	0.725	0.721	0.732	0.716	0.708	0.712	0.715	0.683	0.689	0.686	0.672	0.665	0.7	0.73	0.718	0.688	0.726	0.702	0.699	0.694	0.699	0.71	0.673	0.632	0.66	0.644	0.723
AthaWsrootGCRep1	0.799	0.811	0.808	0.81	0.795	0.807	0.771	0.792	0.815	0.812	0.812	0.801	0.787	0.795	0.809	0.795	0.835	0.85	0.85	0.825	0.839	0.825	0.849	0.855	0.857	0.84	0.844	0.839	0.839	0.811	0.82	0.814	0.804	0.802	0.83	0.847	0.848	0.817	0.841	0.829	0.83	0.819	0.822	0.831	0.808	0.765	0.789	0.75	0.852
AthaWsrootGCRep2	0.807	0.818	0.815	0.818	0.803	0.814	0.78	0.799	0.823	0.818	0.818	0.809	0.795	0.801	0.816	0.802	0.839	0.853	0.853	0.829	0.842	0.829	0.855	0.861	0.862	0.846	0.849	0.844	0.844	0.816	0.825	0.819	0.808	0.806	0.836	0.853	0.853	0.821	0.847	0.833	0.836	0.827	0.828	0.837	0.814	0.772	0.796	0.758	0.858
AthaWsrootGCRep3	0.799	0.811	0.808	0.811	0.795	0.807	0.772	0.793	0.816	0.813	0.813	0.803	0.788	0.796	0.81	0.796	0.837	0.851	0.851	0.827	0.84	0.826	0.85	0.856	0.857	0.84	0.845	0.839	0.84	0.813	0.822	0.815	0.806	0.803	0.832	0.847	0.849	0.819	0.841	0.831	0.832	0.821	0.824	0.832	0.81	0.767	0.791	0.752	0.853
AthaWsslATM1HZE12hpostIR5doRep1	0.336	0.34	0.344	0.345	0.335	0.34	0.334	0.342	0.343	0.348	0.348	0.35	0.334	0.349	0.347	0.341	0.355	0.349	0.352	0.355	0.352	0.35	0.346	0.35	0.352	0.343	0.347	0.343	0.354	0.355	0.35	0.348	0.351	0.347	0.357	0.351	0.356	0.355	0.351	0.354	0.348	0.343	0.341	0.348	0.349	0.319	0.337	0.303	0.346
AthaWsslATM1HZE12hpostIR5doRep2	0.338	0.342	0.345	0.346	0.336	0.341	0.335	0.343	0.344	0.349	0.349	0.352	0.335	0.35	0.349	0.343	0.356	0.351	0.354	0.356	0.353	0.351	0.348	0.352	0.353	0.345	0.349	0.344	0.356	0.356	0.352	0.349	0.352	0.348	0.358	0.353	0.358	0.357	0.352	0.355	0.35	0.345	0.343	0.349	0.35	0.32	0.339	0.305	0.347
AthaWsslATM1HZE15hpostIR5doRep1	0.352	0.355	0.36	0.359	0.35	0.355	0.347	0.355	0.358	0.363	0.363	0.365	0.347	0.363	0.363	0.356	0.365	0.359	0.362	0.364	0.361	0.358	0.359	0.362	0.364	0.356	0.358	0.354	0.366	0.367	0.363	0.359	0.363	0.359	0.37	0.364	0.369	0.367	0.363	0.363	0.361	0.358	0.356	0.362	0.359	0.332	0.35	0.319	0.358
AthaWsslATM1HZE15hpostIR5doRep2	0.351	0.354	0.358	0.358	0.349	0.354	0.346	0.354	0.357	0.362	0.362	0.364	0.345	0.362	0.361	0.355	0.364	0.358	0.361	0.363	0.36	0.357	0.358	0.36	0.363	0.354	0.356	0.352	0.365	0.366	0.362	0.358	0.362	0.358	0.368	0.363	0.367	0.365	0.361	0.362	0.36	0.357	0.355	0.361	0.359	0.331	0.35	0.318	0.357
AthaWsslATM1HZE24hpostIR6doRep1	0.341	0.344	0.348	0.349	0.339	0.344	0.337	0.345	0.347	0.352	0.352	0.354	0.337	0.353	0.351	0.346	0.357	0.35	0.354	0.357	0.353	0.351	0.349	0.352	0.354	0.346	0.349	0.345	0.357	0.358	0.353	0.351	0.353	0.35	0.36	0.354	0.359	0.358	0.353	0.355	0.352	0.348	0.346	0.352	0.352	0.323	0.341	0.308	0.349
AthaWsslATM1HZE24hpostIR6doRep2	0.344	0.347	0.351	0.351	0.342	0.347	0.34	0.348	0.35	0.355	0.355	0.357	0.34	0.355	0.354	0.348	0.36	0.353	0.357	0.359	0.356	0.353	0.352	0.356	0.357	0.349	0.352	0.348	0.36	0.36	0.356	0.353	0.356	0.352	0.363	0.357	0.362	0.36	0.356	0.358	0.355	0.351	0.349	0.355	0.355	0.325	0.344	0.311	0.352
AthaWsslATM1HZE6hpostIR5doRep1	0.343	0.346	0.35	0.35	0.341	0.346	0.339	0.348	0.348	0.353	0.353	0.356	0.339	0.354	0.353	0.347	0.36	0.354	0.357	0.36	0.357	0.354	0.351	0.355	0.357	0.348	0.352	0.347	0.36	0.36	0.356	0.353	0.356	0.353	0.362	0.356	0.361	0.36	0.356	0.358	0.354	0.349	0.347	0.354	0.354	0.325	0.342	0.309	0.351
AthaWsslATM1HZE6hpostIR5doRep2	0.34	0.343	0.347	0.347	0.338	0.343	0.336	0.344	0.346	0.35	0.35	0.353	0.336	0.351	0.35	0.344	0.357	0.351	0.354	0.357	0.353	0.35	0.348	0.352	0.354	0.345	0.349	0.344	0.357	0.357	0.353	0.349	0.352	0.349	0.359	0.354	0.359	0.357	0.353	0.355	0.35	0.346	0.344	0.35	0.35	0.321	0.339	0.306	0.348
AthaWsslATM1noIRCTRL5doRep1	0.337	0.341	0.345	0.346	0.336	0.341	0.334	0.343	0.344	0.349	0.349	0.351	0.335	0.35	0.348	0.343	0.357	0.351	0.354	0.357	0.354	0.351	0.348	0.351	0.353	0.345	0.348	0.344	0.356	0.356	0.352	0.349	0.352	0.348	0.358	0.352	0.358	0.357	0.352	0.355	0.35	0.345	0.343	0.35	0.35	0.32	0.339	0.306	0.347
AthaWsslATM1noIRCTRL5doRep2	0.335	0.339	0.344	0.344	0.334	0.339	0.333	0.341	0.342	0.347	0.347	0.349	0.333	0.348	0.347	0.341	0.355	0.349	0.352	0.355	0.352	0.349	0.345	0.349	0.351	0.342	0.346	0.342	0.354	0.355	0.35	0.347	0.35	0.346	0.356	0.35	0.355	0.355	0.35	0.353	0.349	0.343	0.341	0.348	0.349	0.319	0.337	0.304	0.345
AthaWsslATM1noIRCTRL6doRep1	0.34	0.344	0.348	0.348	0.338	0.344	0.336	0.345	0.347	0.352	0.352	0.354	0.336	0.352	0.351	0.345	0.357	0.351	0.354	0.357	0.354	0.351	0.349	0.353	0.354	0.346	0.349	0.345	0.357	0.358	0.354	0.351	0.353	0.35	0.36	0.354	0.36	0.358	0.354	0.356	0.352	0.347	0.345	0.352	0.352	0.322	0.341	0.308	0.349
AthaWsslATM1noIRCTRL6doRep2	0.339	0.342	0.346	0.347	0.337	0.343	0.335	0.344	0.346	0.351	0.351	0.353	0.335	0.351	0.35	0.344	0.356	0.351	0.353	0.356	0.353	0.35	0.348	0.352	0.353	0.345	0.348	0.344	0.356	0.357	0.352	0.35	0.352	0.348	0.359	0.353	0.359	0.357	0.353	0.355	0.351	0.346	0.345	0.351	0.351	0.321	0.34	0.308	0.348
AthaWsslATM1YR12hpostIR5doRep1	0.336	0.34	0.344	0.345	0.334	0.34	0.333	0.342	0.343	0.348	0.348	0.35	0.334	0.348	0.347	0.341	0.356	0.35	0.353	0.355	0.353	0.35	0.347	0.351	0.352	0.344	0.348	0.343	0.355	0.355	0.351	0.348	0.351	0.347	0.357	0.352	0.357	0.356	0.352	0.354	0.349	0.344	0.341	0.348	0.349	0.319	0.337	0.303	0.346
AthaWsslATM1YR12hpostIR5doRep2	0.339	0.343	0.347	0.348	0.337	0.343	0.336	0.345	0.346	0.351	0.351	0.353	0.337	0.352	0.35	0.344	0.358	0.353	0.356	0.358	0.355	0.353	0.35	0.354	0.355	0.346	0.351	0.346	0.358	0.358	0.354	0.351	0.354	0.35	0.36	0.355	0.36	0.359	0.354	0.358	0.352	0.346	0.344	0.351	0.352	0.322	0.34	0.306	0.349
AthaWsslATM1YR15hpostIR5doRep1	0.334	0.338	0.342	0.342	0.332	0.338	0.331	0.339	0.341	0.345	0.345	0.347	0.33	0.346	0.345	0.338	0.353	0.346	0.35	0.353	0.349	0.347	0.344	0.348	0.349	0.341	0.344	0.34	0.352	0.352	0.348	0.345	0.348	0.344	0.354	0.349	0.354	0.353	0.349	0.352	0.346	0.342	0.34	0.346	0.347	0.318	0.336	0.302	0.344
AthaWsslATM1YR15hpostIR5doRep2	0.339	0.343	0.347	0.347	0.337	0.342	0.335	0.343	0.346	0.35	0.35	0.352	0.335	0.35	0.349	0.343	0.358	0.351	0.355	0.358	0.354	0.351	0.348	0.353	0.354	0.345	0.349	0.345	0.357	0.357	0.352	0.35	0.352	0.348	0.359	0.354	0.359	0.357	0.353	0.356	0.351	0.346	0.344	0.351	0.351	0.321	0.339	0.307	0.349
AthaWsslATM1YR24hpostIR6doRep1	0.33	0.334	0.338	0.338	0.329	0.334	0.328	0.336	0.337	0.341	0.341	0.343	0.327	0.342	0.341	0.335	0.35	0.343	0.346	0.35	0.346	0.343	0.339	0.344	0.345	0.337	0.341	0.336	0.348	0.349	0.344	0.342	0.344	0.341	0.35	0.345	0.35	0.349	0.344	0.348	0.343	0.338	0.335	0.342	0.344	0.313	0.332	0.299	0.34
AthaWsslATM1YR24hpostIR6doRep2	0.334	0.337	0.341	0.342	0.332	0.337	0.331	0.339	0.34	0.345	0.345	0.347	0.33	0.346	0.344	0.338	0.353	0.346	0.349	0.353	0.349	0.347	0.343	0.347	0.349	0.34	0.344	0.339	0.351	0.352	0.348	0.345	0.348	0.344	0.354	0.348	0.353	0.352	0.348	0.351	0.346	0.341	0.339	0.345	0.347	0.316	0.335	0.302	0.343
AthaWsslATM1YR6hpostIR5doRep1	0.325	0.329	0.333	0.334	0.324	0.329	0.323	0.331	0.332	0.337	0.337	0.339	0.323	0.338	0.337	0.331	0.344	0.338	0.341	0.344	0.341	0.338	0.335	0.339	0.34	0.332	0.336	0.332	0.343	0.343	0.339	0.337	0.339	0.336	0.346	0.34	0.346	0.344	0.34	0.343	0.337	0.332	0.33	0.337	0.338	0.309	0.327	0.294	0.334
AthaWsslATM1YR6hpostIR5doRep2	0.334	0.338	0.342	0.342	0.332	0.338	0.331	0.34	0.341	0.346	0.346	0.348	0.331	0.346	0.345	0.339	0.352	0.347	0.35	0.353	0.35	0.347	0.344	0.348	0.349	0.341	0.345	0.34	0.352	0.352	0.348	0.346	0.348	0.344	0.354	0.349	0.354	0.353	0.349	0.352	0.346	0.341	0.339	0.345	0.346	0.316	0.335	0.301	0.343
AthaWsslWTHZE12hpostIR5doRep1	0.337	0.34	0.344	0.345	0.336	0.34	0.334	0.343	0.343	0.348	0.348	0.35	0.334	0.348	0.347	0.341	0.354	0.348	0.351	0.354	0.351	0.348	0.345	0.349	0.351	0.342	0.346	0.342	0.354	0.354	0.35	0.347	0.35	0.347	0.356	0.351	0.355	0.354	0.35	0.352	0.348	0.344	0.341	0.348	0.349	0.319	0.338	0.305	0.345
AthaWsslWTHZE12hpostIR5doRep2	0.336	0.339	0.343	0.344	0.334	0.339	0.334	0.342	0.341	0.346	0.346	0.349	0.332	0.347	0.346	0.34	0.352	0.346	0.349	0.352	0.349	0.347	0.344	0.348	0.349	0.341	0.345	0.34	0.352	0.352	0.348	0.346	0.348	0.345	0.354	0.349	0.354	0.353	0.349	0.351	0.347	0.342	0.34	0.346	0.348	0.318	0.336	0.303	0.344
AthaWsslWTHZE15hpostIR5doRep1	0.348	0.351	0.356	0.355	0.346	0.351	0.343	0.351	0.354	0.359	0.359	0.361	0.343	0.359	0.358	0.352	0.362	0.355	0.359	0.361	0.357	0.355	0.355	0.357	0.36	0.351	0.353	0.35	0.362	0.364	0.36	0.355	0.359	0.356	0.365	0.36	0.364	0.363	0.359	0.359	0.357	0.354	0.352	0.358	0.356	0.328	0.347	0.316	0.354
AthaWsslWTHZE15hpostIR5doRep2	0.35	0.353	0.357	0.357	0.348	0.353	0.345	0.353	0.356	0.361	0.361	0.363	0.344	0.361	0.36	0.354	0.363	0.356	0.36	0.362	0.358	0.356	0.357	0.359	0.362	0.353	0.355	0.352	0.364	0.365	0.361	0.357	0.361	0.357	0.367	0.362	0.366	0.364	0.361	0.361	0.359	0.356	0.354	0.36	0.357	0.33	0.349	0.318	0.356
AthaWsslWTHZE24hpostIR6doRep1	0.345	0.348	0.352	0.353	0.343	0.348	0.341	0.349	0.351	0.355	0.355	0.357	0.34	0.355	0.355	0.348	0.36	0.354	0.357	0.36	0.356	0.354	0.353	0.356	0.358	0.35	0.353	0.349	0.36	0.36	0.357	0.354	0.356	0.353	0.364	0.358	0.363	0.361	0.358	0.359	0.355	0.351	0.349	0.355	0.355	0.326	0.345	0.312	0.353
AthaWsslWTHZE24hpostIR6doRep2	0.343	0.346	0.349	0.35	0.341	0.346	0.339	0.347	0.349	0.353	0.353	0.355	0.338	0.353	0.353	0.346	0.357	0.351	0.355	0.357	0.354	0.351	0.35	0.354	0.356	0.347	0.35	0.346	0.358	0.358	0.354	0.351	0.354	0.35	0.361	0.356	0.361	0.359	0.355	0.356	0.352	0.349	0.347	0.353	0.353	0.324	0.342	0.31	0.351
AthaWsslWTHZE3hpostIR5doRep1	0.35	0.352	0.356	0.356	0.348	0.352	0.344	0.351	0.355	0.36	0.36	0.362	0.343	0.359	0.359	0.353	0.36	0.354	0.358	0.359	0.355	0.353	0.356	0.358	0.361	0.352	0.354	0.35	0.362	0.363	0.359	0.355	0.358	0.354	0.366	0.361	0.365	0.362	0.36	0.358	0.356	0.355	0.353	0.359	0.355	0.329	0.347	0.317	0.355
AthaWsslWTHZE3hpostIR5doRep2	0.356	0.359	0.362	0.363	0.354	0.358	0.35	0.357	0.362	0.366	0.366	0.368	0.349	0.365	0.365	0.358	0.366	0.359	0.363	0.365	0.361	0.358	0.362	0.364	0.367	0.358	0.36	0.357	0.368	0.369	0.365	0.36	0.364	0.36	0.372	0.368	0.371	0.367	0.366	0.364	0.362	0.361	0.359	0.365	0.36	0.334	0.352	0.323	0.361
AthaWsslWTHZE6hpostIR5doRep1	0.343	0.345	0.349	0.35	0.341	0.345	0.339	0.347	0.347	0.351	0.351	0.354	0.337	0.351	0.351	0.345	0.357	0.35	0.354	0.357	0.353	0.351	0.349	0.352	0.355	0.346	0.349	0.345	0.357	0.358	0.354	0.35	0.353	0.35	0.359	0.354	0.358	0.357	0.354	0.354	0.351	0.348	0.345	0.351	0.351	0.323	0.34	0.308	0.348
AthaWsslWTHZE6hpostIR5doRep2	0.346	0.349	0.353	0.354	0.344	0.349	0.342	0.35	0.351	0.355	0.355	0.358	0.341	0.356	0.355	0.349	0.361	0.354	0.358	0.361	0.357	0.355	0.353	0.356	0.358	0.349	0.353	0.349	0.361	0.362	0.358	0.354	0.357	0.354	0.363	0.358	0.363	0.361	0.358	0.358	0.355	0.351	0.349	0.355	0.355	0.326	0.344	0.311	0.352
AthaWsslWTnoIRCTRL5doRep1	0.334	0.338	0.342	0.343	0.333	0.338	0.332	0.34	0.342	0.346	0.346	0.348	0.332	0.347	0.345	0.339	0.353	0.347	0.351	0.353	0.35	0.347	0.344	0.348	0.35	0.342	0.345	0.341	0.352	0.352	0.348	0.346	0.349	0.344	0.355	0.35	0.355	0.354	0.349	0.352	0.347	0.342	0.34	0.347	0.347	0.318	0.336	0.303	0.345
AthaWsslWTnoIRCTRL5doRep2	0.335	0.339	0.343	0.343	0.333	0.339	0.332	0.341	0.342	0.347	0.346	0.348	0.332	0.347	0.346	0.339	0.354	0.347	0.351	0.354	0.35	0.348	0.345	0.348	0.35	0.342	0.345	0.342	0.353	0.353	0.349	0.346	0.349	0.345	0.355	0.35	0.355	0.354	0.35	0.353	0.347	0.343	0.34	0.347	0.348	0.318	0.337	0.303	0.345
AthaWsslWTnoIRCTRL6doRep1	0.342	0.346	0.35	0.35	0.341	0.346	0.339	0.347	0.349	0.354	0.354	0.356	0.339	0.355	0.353	0.347	0.359	0.354	0.357	0.359	0.356	0.353	0.352	0.355	0.357	0.349	0.352	0.348	0.359	0.36	0.356	0.353	0.355	0.352	0.363	0.357	0.362	0.36	0.356	0.358	0.354	0.35	0.348	0.354	0.354	0.324	0.343	0.31	0.352
AthaWsslWTnoIRCTRL6doRep2	0.341	0.344	0.348	0.349	0.339	0.344	0.337	0.345	0.348	0.352	0.352	0.354	0.337	0.353	0.352	0.345	0.357	0.352	0.355	0.357	0.354	0.351	0.35	0.354	0.355	0.347	0.35	0.346	0.357	0.358	0.354	0.351	0.353	0.349	0.361	0.355	0.361	0.358	0.355	0.356	0.352	0.348	0.346	0.352	0.352	0.323	0.341	0.309	0.35
AthaWsslWTYR12hpostIR5doRep1	0.332	0.336	0.339	0.34	0.33	0.336	0.329	0.337	0.339	0.343	0.343	0.345	0.329	0.344	0.343	0.337	0.351	0.345	0.348	0.351	0.348	0.345	0.343	0.347	0.348	0.34	0.344	0.339	0.35	0.35	0.346	0.344	0.346	0.342	0.353	0.348	0.354	0.351	0.348	0.35	0.344	0.339	0.337	0.343	0.344	0.315	0.333	0.3	0.342
AthaWsslWTYR12hpostIR5doRep2	0.335	0.339	0.342	0.343	0.333	0.338	0.331	0.34	0.342	0.346	0.346	0.348	0.332	0.347	0.346	0.34	0.354	0.348	0.351	0.354	0.351	0.348	0.346	0.35	0.351	0.342	0.347	0.342	0.353	0.353	0.349	0.347	0.349	0.345	0.356	0.351	0.356	0.354	0.351	0.353	0.347	0.342	0.34	0.346	0.347	0.317	0.336	0.302	0.345
AthaWsslWTYR15hpostIR5doRep1	0.33	0.334	0.338	0.339	0.328	0.334	0.327	0.336	0.337	0.341	0.341	0.343	0.327	0.342	0.341	0.334	0.35	0.343	0.346	0.35	0.346	0.344	0.34	0.344	0.345	0.337	0.341	0.336	0.348	0.349	0.344	0.342	0.345	0.341	0.35	0.345	0.35	0.349	0.345	0.348	0.342	0.338	0.335	0.342	0.343	0.314	0.332	0.299	0.34
AthaWsslWTYR15hpostIR5doRep2	0.326	0.329	0.334	0.334	0.324	0.329	0.323	0.332	0.331	0.337	0.336	0.339	0.322	0.338	0.336	0.33	0.346	0.338	0.342	0.346	0.342	0.34	0.334	0.338	0.34	0.332	0.336	0.331	0.344	0.345	0.34	0.338	0.341	0.337	0.345	0.339	0.344	0.345	0.339	0.343	0.338	0.333	0.331	0.337	0.34	0.31	0.328	0.294	0.334
AthaWsslWTYR24hpostIR6doRep1	0.327	0.331	0.334	0.335	0.326	0.331	0.325	0.333	0.333	0.337	0.337	0.34	0.323	0.338	0.337	0.331	0.345	0.338	0.342	0.345	0.341	0.34	0.335	0.339	0.341	0.333	0.337	0.333	0.344	0.344	0.34	0.338	0.34	0.337	0.346	0.341	0.346	0.345	0.341	0.344	0.338	0.334	0.332	0.338	0.34	0.31	0.328	0.296	0.336
AthaWsslWTYR24hpostIR6doRep2	0.333	0.336	0.34	0.341	0.331	0.336	0.33	0.338	0.339	0.343	0.343	0.345	0.329	0.344	0.343	0.336	0.351	0.344	0.348	0.351	0.347	0.345	0.341	0.345	0.347	0.339	0.342	0.338	0.35	0.35	0.346	0.343	0.346	0.342	0.352	0.347	0.351	0.35	0.346	0.349	0.344	0.34	0.337	0.344	0.345	0.315	0.333	0.3	0.341
AthaWsslWTYR3hpostIR5doRep1	0.33	0.334	0.338	0.338	0.328	0.334	0.327	0.336	0.336	0.341	0.341	0.343	0.327	0.342	0.341	0.335	0.349	0.343	0.346	0.35	0.346	0.343	0.339	0.343	0.345	0.337	0.34	0.336	0.348	0.349	0.344	0.341	0.344	0.341	0.35	0.344	0.349	0.349	0.344	0.347	0.343	0.337	0.335	0.342	0.344	0.313	0.332	0.299	0.339
AthaWsslWTYR3hpostIR5doRep2	0.339	0.343	0.346	0.347	0.337	0.342	0.335	0.344	0.345	0.35	0.35	0.352	0.335	0.35	0.349	0.343	0.356	0.35	0.353	0.356	0.352	0.35	0.348	0.352	0.354	0.345	0.348	0.344	0.355	0.356	0.352	0.348	0.351	0.348	0.358	0.353	0.358	0.356	0.353	0.355	0.349	0.345	0.343	0.35	0.349	0.32	0.338	0.307	0.347
AthaWsslWTYR6hpostIR5doRep2	0.337	0.341	0.345	0.346	0.336	0.341	0.334	0.342	0.344	0.349	0.349	0.351	0.334	0.349	0.348	0.342	0.355	0.349	0.352	0.355	0.352	0.349	0.347	0.351	0.353	0.344	0.348	0.343	0.354	0.354	0.35	0.348	0.35	0.346	0.357	0.352	0.357	0.355	0.352	0.354	0.348	0.344	0.342	0.348	0.349	0.319	0.338	0.305	0.347
AthaWTCol0slFLTRep1G1S1	0.865	0.882	0.887	0.881	0.862	0.885	0.856	0.879	0.878	0.889	0.889	0.889	0.868	0.889	0.883	0.882	0.928	0.926	0.923	0.924	0.923	0.909	0.893	0.903	0.895	0.891	0.901	0.888	0.916	0.906	0.906	0.902	0.902	0.896	0.9	0.888	0.905	0.908	0.887	0.912	0.928	0.894	0.895	0.906	0.92	0.855	0.886	0.816	0.912
AthaWTCol0slFLTRep2G1S2	0.878	0.894	0.9	0.895	0.876	0.898	0.87	0.891	0.895	0.901	0.902	0.904	0.881	0.902	0.896	0.895	0.93	0.927	0.925	0.926	0.924	0.911	0.896	0.909	0.898	0.895	0.903	0.89	0.916	0.908	0.91	0.903	0.904	0.898	0.911	0.888	0.908	0.912	0.887	0.914	0.924	0.893	0.894	0.9	0.915	0.857	0.886	0.81	0.909
AthaWTCol0slFLTRep3G1S3	0.875	0.892	0.896	0.894	0.874	0.897	0.869	0.89	0.895	0.901	0.901	0.902	0.879	0.9	0.896	0.892	0.929	0.924	0.924	0.924	0.922	0.91	0.896	0.909	0.899	0.894	0.903	0.892	0.915	0.907	0.909	0.902	0.903	0.896	0.911	0.889	0.909	0.912	0.888	0.914	0.922	0.893	0.893	0.9	0.914	0.858	0.886	0.808	0.909
AthaWTCol0slGCRep1G2S1	0.906	0.918	0.918	0.916	0.903	0.917	0.887	0.903	0.927	0.925	0.926	0.923	0.897	0.918	0.92	0.912	0.938	0.936	0.938	0.929	0.927	0.915	0.929	0.94	0.934	0.925	0.927	0.922	0.936	0.923	0.925	0.916	0.916	0.906	0.935	0.927	0.94	0.922	0.922	0.927	0.948	0.932	0.933	0.938	0.93	0.888	0.913	0.852	0.947
AthaWTCol0slGCRep2G2S2	0.905	0.92	0.92	0.92	0.903	0.922	0.89	0.909	0.929	0.928	0.929	0.927	0.903	0.922	0.924	0.917	0.939	0.939	0.94	0.931	0.933	0.919	0.927	0.939	0.93	0.924	0.928	0.919	0.934	0.92	0.926	0.915	0.914	0.907	0.938	0.92	0.938	0.926	0.917	0.93	0.936	0.917	0.918	0.923	0.921	0.876	0.902	0.835	0.935
AthaWTCol0slGCRep3G2S3	0.911	0.924	0.924	0.923	0.908	0.925	0.892	0.91	0.933	0.932	0.933	0.931	0.905	0.924	0.927	0.92	0.943	0.944	0.945	0.936	0.936	0.922	0.934	0.945	0.938	0.931	0.933	0.926	0.942	0.928	0.931	0.922	0.921	0.912	0.942	0.93	0.946	0.93	0.927	0.936	0.948	0.93	0.932	0.937	0.932	0.886	0.913	0.85	0.947
AthaWTCol0slLN2Rep1n21	0.894	0.909	0.91	0.909	0.892	0.911	0.883	0.901	0.908	0.914	0.914	0.913	0.893	0.91	0.911	0.906	0.932	0.932	0.93	0.926	0.928	0.915	0.917	0.924	0.919	0.916	0.921	0.911	0.925	0.91	0.915	0.91	0.907	0.904	0.916	0.911	0.923	0.915	0.91	0.922	0.926	0.903	0.903	0.915	0.914	0.864	0.891	0.83	0.922
AthaWTCol0slLN2Rep2n22	0.897	0.912	0.91	0.911	0.896	0.911	0.879	0.898	0.917	0.915	0.917	0.915	0.896	0.908	0.914	0.911	0.923	0.932	0.929	0.916	0.926	0.909	0.925	0.932	0.926	0.923	0.924	0.914	0.924	0.903	0.911	0.905	0.898	0.895	0.922	0.918	0.93	0.911	0.916	0.922	0.921	0.906	0.906	0.914	0.905	0.861	0.887	0.831	0.928
AthaWTCol0slLN2Rep3n23	0.895	0.907	0.906	0.908	0.893	0.907	0.877	0.893	0.913	0.909	0.912	0.912	0.89	0.902	0.908	0.904	0.919	0.924	0.922	0.911	0.917	0.903	0.918	0.926	0.919	0.916	0.917	0.907	0.916	0.897	0.905	0.898	0.892	0.888	0.916	0.91	0.925	0.904	0.908	0.915	0.917	0.903	0.902	0.91	0.901	0.859	0.884	0.829	0.922
AthaWTCol0slRNAlatRep1rl1	0.916	0.929	0.929	0.93	0.914	0.93	0.901	0.919	0.935	0.934	0.934	0.934	0.911	0.928	0.931	0.924	0.943	0.943	0.945	0.936	0.938	0.927	0.933	0.944	0.936	0.931	0.934	0.927	0.943	0.93	0.934	0.925	0.924	0.917	0.942	0.93	0.944	0.931	0.928	0.935	0.945	0.928	0.928	0.936	0.931	0.886	0.913	0.846	0.944
AthaWTCol0slRNAlatRep2rl2	0.913	0.92	0.916	0.921	0.911	0.918	0.893	0.906	0.923	0.916	0.917	0.92	0.892	0.906	0.916	0.907	0.917	0.912	0.918	0.91	0.905	0.901	0.917	0.925	0.921	0.914	0.913	0.908	0.916	0.9	0.909	0.896	0.894	0.893	0.917	0.912	0.922	0.899	0.91	0.906	0.917	0.912	0.908	0.915	0.901	0.869	0.887	0.834	0.923
AthaWTCol0slRNAlatRep3rl3	0.921	0.932	0.931	0.931	0.918	0.932	0.905	0.921	0.933	0.933	0.932	0.932	0.908	0.926	0.93	0.923	0.939	0.937	0.941	0.931	0.931	0.924	0.931	0.94	0.934	0.927	0.931	0.924	0.939	0.925	0.932	0.92	0.919	0.917	0.937	0.927	0.938	0.925	0.924	0.926	0.94	0.926	0.925	0.932	0.925	0.883	0.908	0.845	0.939
[truncated: 295 more columns]

## Sheet: Avg Correlation by factor
Metadata Factor	Average Pearson Correlation	Standard Deviation
Genotype
act2-3	0.702751	0.29461
arg1	0.661813	0.32981
atm1-1	0.686578	0.311959
hsfA2	0.658378	0.332838
PhyD	0.543122	0.237394
WT	0.612573	0.289932
Hardware
ABRS	0.692659	0.30264
BRIC	0.614499	0.302156
EMCS	0.564267	0.273749
Petri dish	0.621241	0.280063
SIMBOX centrafuge vs GC	0.681103	0.310743
VEGGIE: Petri dish	0.518944	0.271718
Ecotype
Col-0	0.0897762	0.296259
60% WS, 40% Col-0	0.0919058	0.30264
Cvi-0	0.0778037	0.278488
Ler-0	0.0772762	0.277435
WS-0	0.087825	0.294538
WS-2	0.0749063	0.273209
Developmental
5 day old seedling, cotyledons opened fully.	0.686333	0.31206
8 day old seedlings root tip meristem and elongation zone	0.59236	0.263211
8 days old Seedlings	0.561882	0.27262
10 day old seedling, 2 rosette leaves gt1 mm in length	0.682845	0.314686
11 day old seedling roots	0.533025	0.247034
12 day old cell culture	0.595193	0.306193
12 day old seedling hypocotyl	0.695348	0.299729
12 day old seedling roots	0.692719	0.302915
12 day old seedling shoots	0.689875	0.305109
12 day old Seedlings	0.658996	0.320657
14 day old cell culture	0.661985	0.329698
16 day old cell culture	0.681103	0.310743
Etiolated 8 day old seedlings	0.566141	0.273694
Etiolated 12 day old seedlings	0.702407	0.294933
Etiolated 14 day old seelings	0.685327	0.294757
Radical, hypocotyl and cotyledons emerged from seed coat, 6 day old light grown seedlings	0.564267	0.273749
Developmental stage	0.564729	0.274537
Gravity
Microgravity	0.6125	0.291986
Microgravity with 1G centrafuge	0.681665	0.310484
Terrestrial	0.630368	0.294712
uG in EMCS	0.56589	0.274958
0.09G in EMCS	0.561306	0.273125
0.18G in EMCS	0.565593	0.274412
0.36G in EMCS	0.565232	0.273656
0.57G in EMCS	0.565589	0.272947
1G in EMCS	0.561014	0.273263
Assay Device Type
Microarray Transcription Profiling	0.674998	0.316837
RNAseq Transcription and Proteomic Profiling	0.566141	0.273694
RNAseq Transcription Profiling	0.559487	0.26294
RNAseq Transcription Profiling & methylation profiling	0.518944	0.271718
Radiation
Background Earth	0.612673	0.289228
Cosmic radiation	0.613662	0.292297
Cosmic radiation during centrifugation	0.564267	0.273749
GA1.5	0.687956	0.311055
GA1.5.	0.687129	0.311263
GA6.0	0.687075	0.311138
GA6.0.	0.686582	0.311942
GA12.0	0.687192	0.31176
GA24.0	0.684931	0.313326
GW1.5	0.688796	0.309937
GW3.0	0.687608	0.310619
GW6.0	0.683604	0.314271
GW12.0	0.688079	0.310161
GW24.0	0.687149	0.311258
HA1.5	0.687778	0.310892
HA6.0	0.68564	0.312703
HA12.0	0.688607	0.310295
HA24.0	0.685937	0.312614
HW1.5	0.68689	0.311557
HW3.0	0.686325	0.311973
HW6.0	0.683583	0.314697
HW12.0	0.687197	0.311313
HW24.0	0.685852	0.312297
UA	0.684711	0.313542
UA.day.2	0.688522	0.309971
UW	0.682506	0.315397
UW.day.2	0.685575	0.31244
Sample Preservation Method
Liquid Nitrogen	0.562717	0.274895
NA	0.685729	0.312514
RNA Later	0.625085	0.294585
Slow MELFI Freeze	0.564267	0.273749

## Sheet: Ranked average correlation
Metadata Groups	Averag Pearson Correlation for all comparisons	Standard Deviation			Metadata group	Averag Pearson Correlation	Standard Deviation	Metadata Factor
Radiation	0.676512	0.308952			Genotype	0.702751	0.29461	act2-3
Genotype	0.644202	0.299424			Developmental stage	0.702407	0.294933	Etiolated 12 day old seedlings
Developmental stage	0.640613	0.295112			Developmental stage	0.695348	0.299729	12 day old seedling hypocotyl
Hardware	0.615452	0.290178			Developmental stage	0.692719	0.302915	12 day old seedling roots
Sample Preservation Method	0.60945	0.288936			Hardware	0.692659	0.30264	ABRS
Gravity	0.589906	0.282172			Developmental stage	0.689875	0.305109	12 day old seedling shoots
Assay Device Type	0.579893	0.281298			Radiation	0.688796	0.309937	GW1.5
Ecotype	0.0832489	0.287095			Radiation	0.688607	0.310295	HA12.0
					Radiation	0.688522	0.309971	UA.day.2
					Radiation	0.688079	0.310161	GW12.0
					Radiation	0.687956	0.311055	GA1.5
					Radiation	0.687778	0.310892	HA1.5
					Radiation	0.687608	0.310619	GW3.0
					Radiation	0.687197	0.311313	HW12.0
					Radiation	0.687192	0.31176	GA12.0
					Radiation	0.687149	0.311258	GW24.0
					Radiation	0.687129	0.311263	GA1.5.
					Radiation	0.687075	0.311138	GA6.0
					Radiation	0.68689	0.311557	HW1.5
					Radiation	0.686582	0.311942	GA6.0.
					Genotype	0.686578	0.311959	atm1-1
					Developmental stage	0.686333	0.31206	5 day old seedling, cotyledons opened fully.
					Radiation	0.686325	0.311973	HW3.0
					Radiation	0.685937	0.312614	HA24.0
					Radiation	0.685852	0.312297	HW24.0
					Sample Preservation Method	0.685729	0.312514	NA
					Radiation	0.68564	0.312703	HA6.0
					Radiation	0.685575	0.31244	UW.day.2
					Developmental stage	0.685327	0.294757	Etiolated 14 day old seelings
					Radiation	0.684931	0.313326	GA24.0
					Radiation	0.684711	0.313542	UA
					Radiation	0.683604	0.314271	GW6.0
					Radiation	0.683583	0.314697	HW6.0
					Developmental stage	0.682845	0.314686	10 day old seedling, 2 rosette leaves gt1 mm in length
					Radiation	0.682506	0.315397	UW
					Gravity	0.681665	0.310484	Microgravity with 1G centrafuge
					Hardware	0.681103	0.310743	SIMBOX centrafuge vs GC
					Developmental stage	0.681103	0.310743	16 day old cell culture
					Assay Device Type	0.674998	0.316837	Microarray Transcription Profiling
					Developmental stage	0.661985	0.329698	14 day old cell culture
					Genotype	0.661813	0.32981	arg1
					Developmental stage	0.658996	0.320657	12 day old Seedlings
					Genotype	0.658378	0.332838	hsfA2
					Gravity	0.630368	0.294712	Terrestrial
					Sample Preservation Method	0.625085	0.294585	RNA Later
					Hardware	0.621241	0.280063	Petri dish
					Hardware	0.614499	0.302156	BRIC
					Radiation	0.613662	0.292297	Cosmic radiation
					Radiation	0.612673	0.289228	Background Earth
					Genotype	0.612573	0.289932	WT
					Gravity	0.6125	0.291986	Microgravity
					Developmental stage	0.595193	0.306193	12 day old cell culture
					Developmental stage	0.59236	0.263211	8 day old seedlings root tip meristem and elongation zone
					Developmental stage	0.566141	0.273694	Etiolated 8 day old seedlings
					Assay Device Type	0.566141	0.273694	RNAseq Transcription and Proteomic Profiling
					Gravity	0.56589	0.274958	uG
					Gravity	0.565593	0.274412	0.18
					Gravity	0.565589	0.272947	0.57
					Gravity	0.565232	0.273656	0.36
					Hardware	0.564267	0.273749	EMCS
					Developmental stage	0.564267	0.273749	Radical, hypocotyl and cotyledons emerged from seed coat, 6 day old light grown seedlings
					Radiation	0.564267	0.273749	Cosmic radiation during centrifugation
					Sample Preservation Method	0.564267	0.273749	Slow MELFI Freeze
					Sample Preservation Method	0.562717	0.274895	Liquid Nitrogen
					Developmental stage	0.561882	0.27262	8 days old Seedlings
					Gravity	0.561306	0.273125	0.09
					Gravity	0.561014	0.273263	1
					Assay Device Type	0.559487	0.26294	RNAseq Transcription Profiling
					Genotype	0.543122	0.237394	PhyD
					Developmental stage	0.533025	0.247034	11 day old seedling roots
					Hardware	0.518944	0.271718	VEGGIE: Petri dish
					Assay Device Type	0.518944	0.271718	RNAseq Transcription Profiling & methylation profiling
					Ecotype	0.0919058	0.30264	60% WS, 40% Col-0
					Ecotype	0.0897762	0.296259	Col-0
					Ecotype	0.087825	0.294538	WS-0
					Ecotype	0.0778037	0.278488	Cvi-0
					Ecotype	0.0772762	0.277435	Ler-0
					Ecotype	0.0749063	0.273209	WS-2
