# Supplementary material for: Meta-analysis of the space flight and microgravity response of the Arabidopsis plant transcriptome
Source: NPJ Microgravity. 2023 Mar 20;9:21. doi: 10.1038/s41526-023-00247-6 (PMC10027818; doi:10.1038/s41526-023-00247-6)
Supplement: Supplementary file 5 — Supplementary Data 4 [file 41526_2023_247_MOESM5_ESM.xlsx]

## Sheet: AWG_M1_SIGDIF_10
Supplementary Data 4. Significantly differetially expressed genes (at p≤0.01) from BRIC studies GLDS-17, GLDS-37, GLDS-38, GLDS-44 and GLDS-121. Data were taken either from the authors' original published in-house analysis (denoted by the reference in the heading of the data column), or from the GeneLab uniform analysis pipeline (either microarray or RNAseq depending on study).
*The original in-house analysis published in Johnson et al. (2017) used a 5-fold cutoff filter in their analysis. To be more comparable to the other analyses presented, Column K is a reanalysis of this original daatset using the original authors' analytical pipeline but with no fold-change cutoff filter.
Tabs denoted GLDS-## show data for each study with fold-change, p-values, q-values for both the auhtors' in-house analysis and GeneLab analytical pipelines.
total DEG count	833	499	3005	2084	4346	2919	4031	3826	2122	2177
Analysis	GeneLab	In-house	GeneLab	In-house	GeneLab	In-house	GeneLab	In-house	GeneLab	In-house*
Study/ecotype	GLDS-17 Col-0	GLDS-17 Col-0	GLDS-37 Col-0	GLDS-37 Col-0	GLDS-38 Col-0	GLDS-38 Col-0	GLDS-44 Col-0	GLDS-44 Col-0	GLDS-121 Ler-0	GLDS-121 Ler-0
	GeneLab-17 -V11	Paul et al,. (2012)	GeneLab 37 - V11	Choi et al., (2019)	GeneLab 38 V11	Kruze et al., 2020	GeneLab-44	Kwon et al., (2015)	GeneLab-121	Johnson et al., (2015)
	AT1G01740	AT4G38690	AT3G12580	AT1G01190	AT5G04120	AT5G04120	AT1G01010	AT1G01040	AT1G01090	AT4G38690
	AT1G02120	AT1G71500	AT2G20560	AT1G01300	AT1G03090	AT2G28780	AT1G01040	AT1G01060	AT1G01110	AT1G03400
	AT1G02120	AT1G75210	AT5G64510	AT1G01360	AT2G28780	AT1G62280	AT1G01070	AT1G01070	AT1G01160	AT2G25450
	AT1G02450	AT5G46420	AT3G07090	AT1G01470	AT1G32450	AT1G32450	AT1G01140	AT1G01140	AT1G01240	AT2G33630
	AT1G02500	AT2G18330	AT1G74310	AT1G01610	AT2G38400	AT1G15380	AT1G01170	AT1G01170	AT1G01250	AT1G80560
	AT1G03280	AT2G13610	AT5G54510	AT1G01720	AT1G31050	AT5G43540	AT1G01190	AT1G01190	AT1G01360	AT1G24360
	AT1G03540	AT5G53470	AT5G02490	AT1G02660	AT1G62280	AT3G01260	AT1G01225	AT1G01225	AT1G01470	AT1G51680
	AT1G03700	AT4G25050	AT3G59050	AT1G02800	AT2G33380	AT5G63160	AT1G01320	AT1G01340	AT1G01500	AT3G21240
	AT1G04150	AT5G08370	AT5G04410	AT1G03440	AT1G31770	AT5G62210	AT1G01340	AT1G01420	AT1G01510	AT3G16050
	AT1G04330	AT2G14890	AT3G09440	AT1G05020	AT2G25900	AT2G34810	AT1G01490	AT1G01430	AT1G01540	AT5G57480
	AT1G04380	AT1G55330	AT5G40390	AT1G05100	AT5G67070	AT5G59780	AT1G01640	AT1G01490	AT1G01610	AT1G64110
	AT1G04645	AT5G57350	AT1G01470	AT1G05260	AT1G55210	AT5G19890	AT1G01750	AT1G01570	AT1G01620	AT3G08580
	AT1G05230	AT4G36250	AT2G26150	AT1G05340	AT4G01430	AT1G30530	AT1G01780	AT1G01600	AT1G01630	AT4G28390
	AT1G05340	AT5G47840	AT5G52640	AT1G05810	AT1G10370	AT4G01430	AT1G02050	AT1G01640	AT1G01720	AT1G30520
	AT1G05440	AT1G69830	AT5G51440	AT1G06080	AT3G01260	AT3G02850	AT1G02080	AT1G01650	AT1G01725	AT3G43600
	AT1G05520	AT3G18400	AT4G12400	AT1G06360	AT1G66940	AT4G00910	AT1G02150	AT1G01750	AT1G02070	AT5G09220
	AT1G05590	AT2G38750	AT2G38380	AT1G07400	AT3G16340	AT1G10370	AT1G02220	AT1G01950	AT1G02110	AT1G77380
	AT1G06230	AT3G47860	AT1G66230	AT1G07430	AT1G18880	AT2G33380	AT1G02340	AT1G02080	AT1G02500	AT3G02480
	AT1G06490	AT4G16980	AT3G16050	AT1G09390	AT1G02580	AT1G65060	AT1G02360	AT1G02190	AT1G02660	AT1G31770
	AT1G06800	AT1G19050	AT2G04350	AT1G10060	AT2G24260	AT3G46130	AT1G02470	AT1G02220	AT1G02780	AT1G71960
	AT1G07030	AT5G63530	AT4G28140	AT1G10380	AT2G02710	AT5G09220	AT1G02475	AT1G02280	AT1G02816	AT4G26080
	AT1G07410	AT2G17820	AT1G56600	AT1G10480	AT2G28671	AT5G10580	AT1G02500	AT1G02305	AT1G02850	AT5G57050
	AT1G07430	AT1G79690	AT1G59870	AT1G10522	AT1G30530	AT5G10625	AT1G02620	AT1G02340	AT1G02950	AT2G46225
	AT1G07610	AT5G08160	AT5G09590	AT1G11260	AT4G39730	AT1G10070	AT1G02680	AT1G02360	AT1G03100	AT5G24310
	AT1G08410	AT3G17970	AT5G10300	AT1G12010	AT4G16000	AT2G40900	AT1G02690	AT1G02470	AT1G03400	AT5G53470
	AT1G08940	AT5G50760	AT4G22690	AT1G12013	AT1G15380	AT5G48880	AT1G02730	AT1G02500	AT1G03790	AT1G08570
	AT1G09350	AT2G03510	AT3G53180	AT1G12240	AT3G52490	AT1G15580	AT1G02790	AT1G02680	AT1G03820	AT5G44020
	AT1G09520	AT3G11630	AT5G46590	AT1G12330	AT2G34810	AT2G01530	AT1G02810	AT1G02690	AT1G03870	AT1G04040
	AT1G09560	AT1G23730	AT1G62570	AT1G12420	AT5G63160	AT3G14260	AT1G02820	AT1G02810	AT1G03990	AT5G19530
	AT1G09600	AT3G19710	AT1G07400	AT1G13530	AT2G47780	AT4G31910	AT1G02830	AT1G02850	AT1G04040	AT1G10670
	AT1G10770	AT1G23130	AT4G11320	AT1G14200	AT5G53420	AT4G08290	AT1G02850	AT1G02860	AT1G04270	AT1G60810
	AT1G11360	AT1G26560	AT1G74300	AT1G14300	AT4G00910	AT1G61590	AT1G02860	AT1G02890	AT1G04430	AT5G49460
	AT1G11600	AT3G18080	AT3G14200	AT1G15100	AT1G63940	AT1G14160	AT1G02890	AT1G02900	AT1G04550	AT3G16910
	AT1G11690	AT2G18300	AT5G25450	AT1G15840	AT5G59780	AT2G23130	AT1G02900	AT1G02950	AT1G04680	AT2G19590
	AT1G11800	AT1G79150	AT4G22590	AT1G16030	AT3G46130	AT1G31770	AT1G02950	AT1G03030	AT1G04700	AT3G05020
	AT1G12250	AT5G56500	AT1G67360	AT1G16130	AT5G20190	AT3G05600	AT1G03060	AT1G03060	AT1G04820	AT1G76990
	AT1G12250	AT1G04530	AT2G41100	AT1G17170	AT5G43540	AT3G62040	AT1G03130	AT1G03130	AT1G04985	AT2G36840
	AT1G13250	AT2G39080	AT3G22370	AT1G17200	AT5G54080	AT1G26240	AT1G03160	AT1G03457	AT1G05000	AT2G39570
	AT1G13260	AT5G41600	AT3G25780	AT1G17550	AT3G47510	AT3G23430	AT1G03320	AT1G03550	AT1G05100	AT5G09810
	AT1G13410	AT5G28770	AT3G53830	AT1G17810	AT1G78570	AT3G61060	AT1G03445	AT1G03600	AT1G05190	AT1G49240
	AT1G13580	AT5G35360	AT3G09350	AT1G17940	AT1G66430	AT1G31050	AT1G03550	AT1G03770	AT1G05260	AT5G59890
	AT1G14200	AT4G39330	AT2G13790	AT1G18570	AT2G31900	AT1G18880	AT1G03590	AT1G03820	AT1G05340	AT4G34970
	AT1G14320	AT3G18430	AT1G02660	AT1G19020	AT1G56580	AT5G57685	AT1G03600	AT1G03970	AT1G05490	AT1G77120
	AT1G15340	AT3G10190	AT4G10960	AT1G19490	AT3G08770	AT1G64370	AT1G03660	AT1G04080	AT1G05710	AT3G09820
	AT1G15550	AT2G27030	AT5G56010	AT1G19670	AT2G47160	AT1G24020	AT1G03820	AT1G04100	AT1G05740	AT5G03300
	AT1G15690	AT2G30200	AT2G19310	AT1G20390	AT4G26390	AT3G55120	AT1G03840	AT1G04130	AT1G05805	AT5G49980
	AT1G15940	AT4G26570	AT5G13200	AT1G20450	AT1G08670	AT4G15990	AT1G03905	AT1G04180	AT1G05840	AT4G30490
	AT1G16030	AT3G62330	AT3G24500	AT1G21520	AT1G11790	AT1G44800	AT1G03920	AT1G04240	AT1G05850	AT1G13740
	AT1G16705	AT4G18480	AT1G17070	AT1G21540	AT3G04790	AT3G13730	AT1G03970	AT1G04330	AT1G06110	AT3G29575
	AT1G17190	AT4G25080	AT2G47770	AT1G22400	AT5G59130	AT3G08040	AT1G03990	AT1G04340	AT1G06180	AT5G08370
	AT1G19000	AT1G09750	AT5G62070	AT1G22880	AT3G08040	AT4G40070	AT1G04150	AT1G04770	AT1G06200	AT4G33680
	AT1G19770	AT5G33300	AT1G30620	AT1G23390	AT1G10070	AT4G03210	AT1G04310	AT1G04850	AT1G06210	AT4G05330
	AT1G20440	AT4G26100	AT5G16010	AT1G23450	AT5G20140	AT2G29330	AT1G04330	AT1G04945	AT1G06390	AT3G62300
	AT1G20500	AT2G33450	AT2G43020	AT1G23710	AT2G25530	AT5G05270	AT1G04540	AT1G04985	AT1G06430	AT1G11420
	AT1G21350	AT1G31710	AT1G59860	AT1G25450	AT1G06000	AT2G43610	AT1G04550	AT1G05190	AT1G06570	AT5G23780
	AT1G21670	AT3G43670	AT5G18400	AT1G26800	AT5G17010	AT5G59130	AT1G04590	AT1G05260	AT1G06890	AT5G13790
	AT1G21740	AT5G24580	AT1G22770	AT1G27020	AT1G78820	AT3G08770	AT1G04780	AT1G05280	AT1G06960	AT3G57230
	AT1G21920	AT3G51850	AT5G11110	AT1G27200	AT1G12845	AT5G65800	AT1G04800	AT1G05300	AT1G06980	AT5G64310
	AT1G22400	AT1G50700	AT3G62260	AT1G27760	AT3G62040	AT5G08640	AT1G04985	AT1G05360	AT1G07030	AT2G22470
	AT1G22460	AT2G44650	AT3G13880	AT1G28010	AT1G47670	AT2G23010	AT1G05140	AT1G05385	AT1G07110	AT5G10430
	AT1G22880	AT3G56940	AT1G21520	AT1G29090	AT3G48610	AT1G10522	AT1G05190	AT1G05410	AT1G07150	AT5G65390
	AT1G22930	AT5G16180	AT2G20880	AT1G29418	AT2G17820	AT1G20160	AT1G05210	AT1G05430	AT1G07370	AT2G14890
	AT1G22930	AT5G22740	AT1G69840	AT1G29930	AT1G15580	AT3G06880	AT1G05260	AT1G05470	AT1G07430	AT2G46330
	AT1G23390	AT1G71230	AT4G08300	AT1G31160	AT2G46970	AT2G16990	AT1G05360	AT1G05680	AT1G07440	AT1G55330
	AT1G23490	AT3G22120	AT3G03170	AT1G31580	AT5G10580	AT1G32540	AT1G05385	AT1G05760	AT1G07610	AT2G47930
	AT1G23650	AT5G67260	AT2G20370	AT1G31770	AT3G47860	AT5G09530	AT1G05430	AT1G05790	AT1G07750	AT1G28290
	AT1G24620	AT1G70620	AT1G64780	AT1G31835	AT2G29060	AT1G06570	AT1G05470	AT1G05850	AT1G07770	AT2G13360
	AT1G25240	AT4G37310	AT3G10910	AT1G32080	AT2G29670	AT5G26670	AT1G05490	AT1G06000	AT1G08190	AT2G38400
	AT1G25340	AT4G12300	AT4G00970	AT1G32450	AT5G26670	AT4G30460	AT1G05680	AT1G06060	AT1G08560	AT3G21510
	AT1G25370	AT2G45810	AT2G44970	AT1G32560	AT1G11600	AT1G73220	AT1G05710	AT1G06070	AT1G08570	AT5G19140
	AT1G25410	AT1G14620	AT3G28600	AT1G33811	AT2G23010	AT1G52000	AT1G05760	AT1G06110	AT1G08580	AT2G34680
	AT1G25450	AT2G47940	AT4G21440	AT1G34110	AT1G32540	AT1G67110	AT1G05850	AT1G06200	AT1G08630	AT4G19710
	AT1G26090	AT5G64030	AT3G53230	AT1G42550	AT1G21680	AT4G07820	AT1G05950	AT1G06410	AT1G09090	AT5G13280
	AT1G26310	AT4G18030	AT4G24160	AT1G43160	AT1G06570	AT2G33830	AT1G06000	AT1G06460	AT1G09200	AT2G26650
	AT1G26320	AT1G29470	AT5G05410	AT1G45145	AT5G40450	AT1G67870	AT1G06040	AT1G06470	AT1G09380	AT5G26210
	AT1G26870	AT1G48760	AT1G29690	AT1G47680	AT4G31110	AT1G53070	AT1G06060	AT1G06490	AT1G09390	AT5G24760
	AT1G28410	AT5G48485	AT2G47180	AT1G49430	AT5G08000	AT3G21770	AT1G06200	AT1G06500	AT1G09460	AT4G22110
	AT1G28420	AT1G55210	AT4G11220	AT1G49700	AT1G61590	AT3G48740	AT1G06250	AT1G06510	AT1G09630	AT1G03990
	AT1G28640	AT5G25475	AT4G35550	AT1G49900	AT1G60680	AT5G24850	AT1G06400	AT1G06550	AT1G09750	AT3G48000
	AT1G29260	AT4G31790	AT1G58340	AT1G50055	AT4G03210	AT2G28960	AT1G06460	AT1G06590	AT1G09760	AT1G59960
	AT1G29310	AT4G02200	AT5G53120	AT1G50240	AT5G13140	AT2G39370	AT1G06550	AT1G06620	AT1G09840	AT2G20300
	AT1G29600	AT3G12610	AT2G33700	AT1G51140	AT1G14160	AT2G36870	AT1G06570	AT1G06720	AT1G09940	AT3G23560
	AT1G30540	AT4G15560	AT4G05020	AT1G52100	AT3G26760	AT5G43180	AT1G06620	AT1G06760	AT1G10120	AT3G12390
	AT1G30540	AT1G23220	AT1G64370	AT1G52690	AT5G02240	AT2G47160	AT1G06760	AT1G06780	AT1G10200	AT2G37330
	AT1G30800	AT3G48090	AT1G77680	AT1G52890	AT2G40320	AT1G30760	AT1G06780	AT1G06840	AT1G10380	AT5G07360
	AT1G30820	AT5G12110	AT3G12320	AT1G53233	AT4G26540	AT1G15040	AT1G06830	AT1G06850	AT1G10400	AT2G21050
	AT1G31170	AT2G41070	AT1G19490	AT1G53470	AT3G13730	AT5G08000	AT1G06840	AT1G06980	AT1G10560	AT1G47670
	AT1G31280	AT1G13020	AT5G62430	AT1G54010	AT5G53320	AT4G33420	AT1G06850	AT1G07070	AT1G10630	AT4G29490
	AT1G31817	AT1G72630	AT1G07430	AT1G55450	AT4G39795	AT5G10210	AT1G06900	AT1G07210	AT1G10650	AT2G42890
	AT1G32740	AT5G22640	AT5G43540	AT1G55530	AT5G10625	AT4G16000	AT1G06980	AT1G07260	AT1G10670	AT1G01510
	AT1G32740	AT5G49820	AT3G29360	AT1G55670	AT3G12090	AT3G16340	AT1G07040	AT1G07300	AT1G10760	AT1G52890
	AT1G33400	AT4G29060	AT1G70140	AT1G56150	AT3G23430	AT1G55210	AT1G07260	AT1G07380	AT1G10780	AT1G77450
	AT1G33970	AT3G12670	AT1G17550	AT1G56170	AT5G48100	AT5G63850	AT1G07280	AT1G07440	AT1G10850	AT3G10500
	AT1G34245	AT1G06550	AT3G13790	AT1G56210	AT2G47240	AT4G34600	AT1G07300	AT1G07560	AT1G10990	AT3G18400
	AT1G36240	AT3G46540	AT1G71000	AT1G56600	AT2G45970	AT1G08670	AT1G07310	AT1G07590	AT1G11130	AT3G49530
	AT1G37130	AT4G33220	AT3G23920	AT1G57990	AT3G15450	AT2G36120	AT1G07380	AT1G07610	AT1G11260	AT4G28530
	AT1G43710	AT1G14890	AT5G58070	AT1G58340	AT5G20250	AT1G78820	AT1G07440	AT1G07640	AT1G11420	AT5G22290
	AT1G44120	AT4G19120	AT5G10580	AT1G60190	AT1G23870	AT1G65340	AT1G07500	AT1G07650	AT1G11545	AT5G63790
	AT1G45110	AT1G10030	AT5G03210	AT1G60989	AT5G65210	AT3G10520	AT1G07560	AT1G07750	AT1G11580	AT3G62270
	AT1G47230	AT1G69530	AT4G24960	AT1G61275	AT2G34020	AT4G39210	AT1G07610	AT1G07790	AT1G11630	AT5G65860
	AT1G47340	AT2G37640	AT1G66090	AT1G61340	AT4G20940	AT1G02800	AT1G07615	AT1G07910	AT1G11680	AT3G01750
	AT1G49290	AT1G20190	AT1G70750	AT1G61370	AT1G68945	AT4G13310	AT1G07640	AT1G08030	AT1G11860	AT5G51160
	AT1G49700	AT2G28950	AT5G59490	AT1G62280	AT3G19390	AT3G15450	AT1G07650	AT1G08040	AT1G12000	AT4G00730
	AT1G49700	AT2G44130	AT1G57990	AT1G62570	AT3G55120	AT4G08300	AT1G07750	AT1G08130	AT1G12080	AT5G65020
	AT1G49930	AT2G29980	AT1G53940	AT1G63720	AT1G56650	AT2G38380	AT1G07790	AT1G08180	AT1G12090	AT2G38760
	AT1G50120	AT3G56090	AT4G01037	AT1G64110	AT1G44800	AT2G47860	AT1G07910	AT1G08230	AT1G12110	AT2G20880
	AT1G50320	AT3G25500	AT3G02990	AT1G64370	AT5G02640	AT1G06000	AT1G08030	AT1G08310	AT1G12120	AT1G01250
	AT1G50410	AT5G19940	AT2G18690	AT1G64670	AT3G52180	AT1G21100	AT1G08040	AT1G08315	AT1G12230	AT4G28140
	AT1G51100	AT3G54170	AT3G62040	AT1G64780	AT5G57850	AT3G21560	AT1G08050	AT1G08410	AT1G12240	AT1G36060
	AT1G51270	AT3G12340	AT1G26730	AT1G66080	AT3G11930	AT1G69490	AT1G08170	AT1G08460	AT1G12270	AT1G22190
	AT1G51410	AT5G62350	AT5G44070	AT1G66090	AT4G08290	AT2G36690	AT1G08180	AT1G08470	AT1G12320	AT2G28930
	AT1G51700	AT1G03870	AT2G41880	AT1G66140	AT4G15990	AT1G21680	AT1G08230	AT1G08480	AT1G13110	AT5G43780
	AT1G51730	AT3G11700	AT1G70130	AT1G66230	AT3G01350	AT3G04290	AT1G08315	AT1G08510	AT1G13300	AT1G27450
	AT1G51820	AT1G79560	AT1G61340	AT1G66500	AT1G49430	AT2G05440	AT1G08340	AT1G08550	AT1G13440	AT1G80050
	AT1G51950	AT4G34260	AT3G08970	AT1G67870	AT5G67280	AT1G12010	AT1G08430	AT1G08560	AT1G13710	AT3G20250
	AT1G52660	AT5G14250	AT4G27560	AT1G67910	AT5G21100	AT2G38400	AT1G08460	AT1G08590	AT1G13740	AT4G25880
	AT1G52700	AT3G27300	AT1G69160	AT1G68230	AT5G62210	AT1G19530	AT1G08510	AT1G08650	AT1G13790	AT4G09010
	AT1G52720	AT3G23820	AT4G00430	AT1G68880	AT1G65060	AT1G11600	AT1G08520	AT1G08670	AT1G13980	AT4G32320
	AT1G52820	AT3G26650	AT4G01026	AT1G68945	AT5G49170	AT5G41460	AT1G08540	AT1G08840	AT1G14060	AT4G16980
	AT1G52920	AT1G79830	AT3G57880	AT1G69160	AT2G36790	AT3G22540	AT1G08550	AT1G08920	AT1G14200	AT5G43850
	AT1G53180	AT2G22475	AT4G33920	AT1G69480	AT5G47530	AT1G51890	AT1G08560	AT1G08970	AT1G14280	AT3G19290
	AT1G53180	AT1G74470	AT4G30490	AT1G70130	AT5G48880	AT3G05470	AT1G08590	AT1G08980	AT1G14290	AT1G30330
	AT1G54050	AT1G78680	AT1G14160	AT1G70185	AT4G37750	AT2G25900	AT1G08620	AT1G09010	AT1G14420	AT1G10630
	AT1G55790	AT5G28640	AT5G56030	AT1G70260	AT5G59080	AT4G11650	AT1G08630	AT1G09060	AT1G14610	AT4G34370
	AT1G55790	AT4G37800	AT5G17460	AT1G70710	AT5G19530	AT4G31730	AT1G08650	AT1G09090	AT1G14670	AT2G44080
	AT1G56600	AT2G36870	AT1G68710	AT1G70750	AT2G16850	AT1G70850	AT1G08670	AT1G09310	AT1G14710	AT3G09350
	AT1G59790	AT1G15040	AT3G47080	AT1G70940	AT4G12050	AT2G46420	AT1G08830	AT1G09350	AT1G15000	AT1G01830
	AT1G59900	AT4G15690	AT3G44050	AT1G71695	AT2G40900	AT1G64780	AT1G08920	AT1G09415	AT1G15040	AT5G66200
	AT1G59930	AT5G18600	AT4G12720	AT1G71697	AT1G10640	AT1G60090	AT1G08980	AT1G09460	AT1G15310	AT4G36030
	AT1G60500	AT1G06130	AT5G49910	AT1G71970	AT1G80050	AT4G26390	AT1G08990	AT1G09530	AT1G15430	AT1G19050
	AT1G61170	AT4G29020	AT5G22690	AT1G72900	AT1G31800	AT5G59080	AT1G09060	AT1G09700	AT1G15550	AT4G38880
	AT1G61380	AT4G16790	AT1G05260	AT1G72970	AT2G33830	AT3G51330	AT1G09090	AT1G09750	AT1G15570	AT5G65010
	AT1G61760	AT4G16710	AT4G30210	AT1G73370	AT3G48460	AT4G12550	AT1G09200	AT1G09780	AT1G15840	AT2G37550
	AT1G61820	AT5G22830	AT2G02950	AT1G73480	AT1G68600	AT5G49330	AT1G09310	AT1G09840	AT1G16030	AT5G19550
	AT1G62150	AT2G04845	AT1G73370	AT1G74090	AT1G07040	AT1G60680	AT1G09350	AT1G09960	AT1G16060	AT1G62800
	AT1G62680	AT1G01610	AT1G32450	AT1G74310	AT1G70290	AT1G65970	AT1G09415	AT1G09970	AT1G16130	AT5G19120
	AT1G62740	AT4G00400	AT2G24600	AT1G74470	AT5G48940	AT5G20250	AT1G09460	AT1G10120	AT1G16520	AT5G07030
	AT1G63260	AT3G07180	AT5G05730	AT1G74790	AT3G22540	AT5G67070	AT1G09530	AT1G10340	AT1G16920	AT3G20015
	AT1G63350	AT2G05520	AT2G29330	AT1G74950	AT2G34460	AT1G23390	AT1G09560	AT1G10380	AT1G17140	AT1G48610
	AT1G63670	AT2G05380	AT1G79920	AT1G75261	AT3G23810	AT1G30720	AT1G09750	AT1G10500	AT1G17210	AT1G14420
	AT1G63670	AT5G57440	AT5G52300	AT1G75710	AT2G16990	AT5G59520	AT1G09780	AT1G10522	AT1G17360	AT1G01720
	AT1G63910	AT5G13000	AT1G12420	AT1G75820	AT2G19110	AT1G03090	AT1G09795	AT1G10550	AT1G17370	AT3G51800
	AT1G64100	AT5G41210	AT4G18205	AT1G76410	AT2G47010	AT3G12090	AT1G09840	AT1G10570	AT1G17620	AT2G46680
	AT1G64600	AT1G78370	AT4G31100	AT1G76730	AT1G53070	AT5G47950	AT1G09920	AT1G10585	AT1G17700	AT3G61890
	AT1G64680	AT5G13630	AT1G08800	AT1G77120	AT4G34600	AT4G01450	AT1G09960	AT1G10660	AT1G17745	AT1G69780
	AT1G66100	AT1G14440	AT1G74360	AT1G77680	AT5G22890	AT5G17050	AT1G10000	AT1G10690	AT1G18250	AT2G17820
	AT1G66510	AT4G37200	AT3G62150	AT1G77760	AT1G07200	AT2G26150	AT1G10060	AT1G10720	AT1G18540	AT1G79690
	AT1G66510	AT4G38580	AT1G78850	AT1G78070	AT3G26610	AT3G18560	AT1G10120	AT1G10750	AT1G18620	AT3G46200
	AT1G66540	AT1G31860	AT1G45249	AT1G78170	AT1G03475	AT2G22122	AT1G10200	AT1G10840	AT1G18650	AT2G35010
	AT1G66550	AT2G37470	AT5G54810	AT1G78260	AT5G13400	AT4G23990	AT1G10340	AT1G10900	AT1G18740	AT2G47500
	AT1G66780	AT5G65360	AT3G04710	AT1G78610	AT5G07650	AT3G55720	AT1G10380	AT1G11130	AT1G18880	AT3G49790
	AT1G68160	AT5G21060	AT3G08980	AT1G79360	AT1G64670	AT4G28660	AT1G10500	AT1G11240	AT1G19020	AT3G52570
	AT1G68440	AT3G13860	AT3G32980	AT1G80080	AT1G22650	AT5G48940	AT1G10522	AT1G11250	AT1G19050	AT3G02760
	AT1G68795	AT1G08880	AT3G25770	AT1G80440	AT5G64050	AT3G14280	AT1G10530	AT1G11360	AT1G19180	AT1G73170
	AT1G68980	AT5G27670	AT3G14170	AT2G01021	AT3G16770	AT3G26610	AT1G10570	AT1G11580	AT1G19220	AT5G23910
	AT1G69200	AT3G54560	AT4G17550	AT2G02100	AT5G57350	AT2G16850	AT1G10650	AT1G11670	AT1G19330	AT2G19680
	AT1G69240	AT5G02230	AT3G55840	AT2G02835	AT2G18700	AT1G12064	AT1G10660	AT1G11710	AT1G19530	AT4G32260
	AT1G70290	AT1G11820	AT3G63060	AT2G02840	AT4G30460	AT1G76410	AT1G10690	AT1G11740	AT1G19690	AT4G04640
	AT1G70630	AT4G15940	AT4G05100	AT2G02950	AT3G24310	AT2G25530	AT1G10750	AT1G11800	AT1G19710	AT1G09840
	AT1G70710	AT4G29360	AT1G77120	AT2G05070	AT4G39210	AT1G66430	AT1G10900	AT1G11820	AT1G19835	AT4G38860
	AT1G70895	AT5G13980	AT4G11660	AT2G06520	AT1G08477	AT5G23660	AT1G11170	AT1G11860	AT1G19850	AT4G34760
	AT1G70950	AT2G18360	AT5G24080	AT2G07674	AT5G48450	AT1G74458	AT1G11210	AT1G12000	AT1G20010	AT5G18060
	AT1G72180	AT2G05790	AT1G66140	AT2G12462	AT1G48300	AT5G43750	AT1G11280	AT1G12010	AT1G20090	AT4G38840
	AT1G72190	AT2G22670	AT1G51140	AT2G15090	AT2G44050	AT5G14940	AT1G11545	AT1G12040	AT1G20190	AT3G61900
	AT1G72750	AT1G04550	AT5G57890	AT2G15830	AT2G30600	AT1G61820	AT1G11580	AT1G12080	AT1G20340	AT2G21210
	AT1G72870	AT4G30690	AT3G17790	AT2G15880	AT2G16430	AT1G06360	AT1G11670	AT1G12090	AT1G20440	AT4G34770
	AT1G72990	AT4G15630	AT4G28150	AT2G15970	AT5G59520	AT2G19110	AT1G11710	AT1G12200	AT1G20450	AT1G72430
	AT1G73160	AT1G17200	AT1G53540	AT2G15980	AT3G48740	AT4G18390	AT1G11740	AT1G12230	AT1G20630	AT1G75590
	AT1G73410	AT1G19450	AT1G77500	AT2G16740	AT4G23000	AT5G13930	AT1G11820	AT1G12270	AT1G20823	AT2G46690
	AT1G73500	AT5G44550	AT1G16030	AT2G17730	AT3G14270	AT5G02890	AT1G12000	AT1G12470	AT1G20840	AT5G35735
	AT1G73610	AT5G20740	AT4G02890	AT2G17880	AT3G14260	AT4G23250	AT1G12010	AT1G12530	AT1G20850	AT3G25290
	AT1G73670	AT3G15850	AT3G01860	AT2G18440	AT2G32150	AT5G18660	AT1G12040	AT1G12560	AT1G20890	AT4G12410
	AT1G73805	AT2G15090	AT4G10040	AT2G18690	AT3G61490	AT3G23810	AT1G12080	AT1G12650	AT1G21000	AT3G19580
	AT1G73930	AT2G16280	AT2G46080	AT2G20560	AT3G21560	AT1G55020	AT1G12090	AT1G12730	AT1G21050	AT4G15415
	AT1G74010	AT5G18590	AT4G15990	AT2G20570	AT3G05600	AT1G04110	AT1G12200	AT1G12740	AT1G21065	AT5G48810
	AT1G74055	AT4G32250	AT5G06530	AT2G20880	AT3G05470	AT3G61490	AT1G12220	AT1G12820	AT1G21120	AT2G32720
	AT1G74310	AT5G18500	AT1G78610	AT2G21130	AT3G18000	AT5G53190	AT1G12230	AT1G12950	AT1G21410	AT1G60660
	AT1G74320	AT3G46930	AT5G62390	AT2G21330	AT4G24060	AT1G68880	AT1G12290	AT1G13080	AT1G21440	AT4G29540
	AT1G74990	AT1G53440	AT3G23430	AT2G21910	AT5G50250	AT3G48610	AT1G12320	AT1G13100	AT1G21560	AT5G65700
	AT1G75030	AT5G19150	AT1G17290	AT2G22200	AT2G15090	AT5G06165	AT1G12330	AT1G13110	AT1G21680	AT4G20270
	AT1G75090	AT1G66430	AT5G57900	AT2G22470	AT1G64370	AT3G26220	AT1G12410	AT1G13260	AT1G21770	AT1G69840
	AT1G75110	AT1G52290	AT2G07671	AT2G22840	AT5G57685	AT1G73260	AT1G12560	AT1G13270	AT1G21780	AT3G61190
	AT1G75190	AT3G28040	AT4G39890	AT2G22880	AT5G02890	AT5G19970	AT1G12630	AT1G13300	AT1G21830	AT3G11630
	AT1G75190	AT4G21410	AT5G65630	AT2G23110	AT3G59100	AT1G68945	AT1G12650	AT1G13420	AT1G21880	AT3G49680
	AT1G75750	AT4G02710	AT1G26800	AT2G24780	AT3G53100	AT4G10510	AT1G12740	AT1G13460	AT1G22190	AT3G19710
	AT1G75750	AT3G12020	AT3G12280	AT2G25460	AT1G69490	AT4G15960	AT1G12820	AT1G13600	AT1G22280	AT1G64670
	AT1G75960	AT1G77590	AT5G46910	AT2G26150	AT5G27920	AT1G53940	AT1G12845	AT1G13640	AT1G22330	AT4G36540
	AT1G76620	AT1G55490	AT5G04250	AT2G26330	AT4G23500	AT5G15970	AT1G12880	AT1G13810	AT1G22490	AT1G73830
	AT1G77180	AT4G02130	AT5G06320	AT2G26910	AT4G14740	AT1G72970	AT1G12950	AT1G13910	AT1G22510	AT5G41410
	AT1G77200	AT3G47470	AT4G01390	AT2G27360	AT4G14210	AT4G15390	AT1G13080	AT1G14040	AT1G22530	AT2G47770
	AT1G77780	AT4G10340	AT5G58670	AT2G27385	AT5G48110	AT3G01290	AT1G13100	AT1G14060	AT1G22885	AT2G40330
	AT1G77980	AT2G39900	AT2G41870	AT2G28780	AT1G33700	AT4G28780	AT1G13150	AT1G14070	AT1G23080	AT4G23460
	AT1G79460	AT3G14220	AT1G14200	AT2G29440	AT1G56220	AT4G31800	AT1G13210	AT1G14080	AT1G23120	AT5G42100
	AT1G79670	AT5G45670	AT2G17840	AT2G29450	AT5G21170	AT3G02730	AT1G13260	AT1G14120	AT1G23205	AT3G52840
	AT1G80100	AT3G47560	AT4G11600	AT2G29500	AT3G18560	AT1G56650	AT1G13270	AT1G14220	AT1G23450	AT4G36360
	AT1G80740	AT1G29670	AT1G24600	AT2G30362	AT5G58320	AT1G73300	AT1G13300	AT1G14280	AT1G23710	AT1G45130
	AT1G80770	AT3G16370	ATMG00500	AT2G30870	AT5G65970	AT1G12845	AT1G13340	AT1G14350	AT1G23760	AT5G63810
	AT2G01300	AT1G55260	AT1G16130	AT2G31990	AT2G01950	AT2G26440	AT1G13400	AT1G14370	AT1G24020	AT1G02850
	AT2G01735	AT3G02170	AT1G20450	AT2G33060	AT1G17650	AT3G53200	AT1G13420	AT1G14687	AT1G24170	AT2G44450
	AT2G01790	AT1G18250	AT4G01030	AT2G33160	AT3G27400	AT5G17010	AT1G13600	AT1G14700	AT1G24260	AT2G18300
	AT2G02470	AT1G33590	AT4G30470	AT2G33700	AT1G77870	AT5G20140	AT1G13640	AT1G14730	AT1G24360	AT2G24260
	AT2G02590	AT3G15410	AT5G65470	AT2G34020	AT1G69360	AT1G31800	AT1G13750	AT1G14900	AT1G24430	AT5G57150
	AT2G02650	AT5G16590	AT5G56080	AT2G34420	AT4G30993	AT3G52180	AT1G13910	AT1G14960	AT1G24575	AT1G51070
	AT2G02740	AT2G42610	AT3G53960	AT2G34930	AT2G42130	AT3G11930	AT1G13940	AT1G15010	AT1G24600	AT2G40200
	AT2G02740	AT2G15050	AT2G29440	AT2G35170	AT1G27450	AT2G38800	AT1G14040	AT1G15100	AT1G25230	AT1G05805
	AT2G02760	AT2G10940	AT3G11410	AT2G35260	AT5G14940	AT3G56360	AT1G14060	AT1G15130	AT1G25400	AT3G23210
	AT2G03520	AT4G22490	AT4G01040	AT2G35300	AT5G28080	AT1G77885	AT1G14080	AT1G15210	AT1G25550	AT1G22490
	AT2G04360	AT2G38540	AT3G48510	AT2G35743	AT2G23130	AT3G04570	AT1G14220	AT1G15250	AT1G26570	AT5G65640
	AT2G07200	AT3G08770	AT4G39640	AT2G35750	AT1G29980	AT2G35743	AT1G14270	AT1G15290	AT1G26650	AT5G47120
	AT2G10920	AT1G27950	AT2G46170	AT2G36400	AT5G20820	AT1G55610	AT1G14280	AT1G15350	AT1G26660	AT2G26900
	AT2G14580	AT1G23280	AT1G49450	AT2G38120	AT5G35630	AT2G18196	AT1G14350	AT1G15370	AT1G26770	AT1G60070
	AT2G15630	AT5G23010	AT3G23990	AT2G38380	AT4G39510	AT5G44110	AT1G14370	AT1G15380	AT1G26800	AT1G19690
	AT2G16340	AT5G23020	AT1G70260	AT2G38470	AT5G06850	AT4G37770	AT1G14640	AT1G15400	AT1G26850	AT4G14920
	AT2G16700	AT4G26760	AT4G36990	AT2G39050	AT4G24230	AT1G17650	AT1G14680	AT1G15410	AT1G27210	AT5G02240
	AT2G17070	AT4G14965	AT3G56090	AT2G39350	AT1G79720	AT3G27400	AT1G14687	AT1G15420	AT1G27400	AT4G15830
	AT2G17140	AT2G07690	AT1G08930	AT2G39650	AT1G31230	AT5G65970	AT1G14700	AT1G15470	AT1G27450	AT5G62580
	AT2G17230	AT5G45800	AT1G56170	AT2G39681	AT4G33420	AT4G11320	AT1G14730	AT1G15640	AT1G27690	AT1G80130
	AT2G17570	AT2G23610	AT4G00910	AT2G39700	AT3G20640	AT3G48350	AT1G14800	AT1G15700	AT1G27730	AT1G27210
	AT2G17870	AT3G12710	AT4G35560	AT2G39980	AT5G13110	AT5G25160	AT1G14960	AT1G15730	AT1G28190	AT1G52670
	AT2G18340	AT5G57280	AT3G50910	AT2G41100	AT1G67870	AT5G28080	AT1G15170	AT1G15780	AT1G28230	AT2G16400
	AT2G18340	AT3G61990	AT2G39650	AT2G41850	AT3G20250	AT1G55320	AT1G15210	AT1G15860	AT1G28240	AT3G54810
	AT2G18750	AT4G39320	AT1G68880	AT2G41870	AT2G08760	AT4G37220	AT1G15250	AT1G16060	AT1G28290	AT5G55700
	AT2G19270	AT4G26670	AT5G17270	AT2G41940	AT4G40070	AT4G18340	AT1G15350	AT1G16130	AT1G28370	AT5G57700
	AT2G19470	AT1G70890	AT3G08720	AT2G42170	AT4G15960	AT3G09220	AT1G15360	AT1G16180	AT1G28380	AT3G06190
	AT2G19800	AT1G24020	AT5G41040	AT2G42570	AT3G10520	AT4G08870	AT1G15380	AT1G16310	AT1G28390	AT2G39760
	AT2G20030	AT3G16480	AT4G34230	AT2G43020	AT5G23050	AT5G64110	AT1G15410	AT1G16340	AT1G28400	AT3G50750
	AT2G20260	AT4G37280	AT5G58120	AT2G43375	AT4G39330	AT1G05700	AT1G15460	AT1G16500	AT1G28440	AT3G61460
	AT2G20430	AT5G01290	AT5G01380	AT2G44670	AT1G30760	AT2G42130	AT1G15490	AT1G16540	AT1G28540	AT3G47650
	AT2G20560	AT3G15353	AT4G25760	AT2G44940	AT3G61060	AT2G24260	AT1G15520	AT1G16730	AT1G29050	AT1G21780
	AT2G20620	AT5G15460	AT1G15460	AT2G45050	AT4G16790	AT5G21100	AT1G15640	AT1G16880	AT1G29310	AT3G49900
	AT2G20760	AT5G45420	AT3G55990	AT2G45190	AT5G51560	AT2G40320	AT1G15700	AT1G16970	AT1G29330	AT1G55760
	AT2G21160	AT2G02820	AT1G72500	AT2G45970	AT1G50040	AT2G06200	AT1G15780	AT1G17020	AT1G29395	AT4G23630
	AT2G21950	AT1G14350	AT5G65110	AT2G46192	AT1G54100	AT3G01970	AT1G15820	AT1G17060	AT1G29470	AT4G11220
	AT2G22030	AT3G13190	AT3G19030	AT2G46240	AT3G48390	AT5G13140	AT1G16060	AT1G17140	AT1G29510	AT1G70370
	AT2G22470	AT2G37080	AT5G13190	AT2G46660	AT1G53940	AT2G47010	AT1G16080	AT1G17160	AT1G29660	AT1G60390
	AT2G22475	AT1G33040	AT5G59220	AT2G46720	AT2G05440	AT5G47740	AT1G16180	AT1G17170	AT1G30120	AT1G68880
	AT2G22475	ATMG00650	AT3G49530	AT2G47770	AT4G31910	AT5G15780	AT1G16290	AT1G17180	AT1G30210	AT1G77920
	AT2G22660	AT5G13390	AT4G30850	AT2G47780	AT2G31810	AT4G39675	AT1G16310	AT1G17190	AT1G30330	AT1G58110
	AT2G22660	AT1G19520	AT5G10625	AT3G02110	AT5G09220	AT1G33811	AT1G16540	AT1G17220	AT1G30440	AT1G32150
	AT2G22810	AT1G70280	AT2G16900	AT3G02140	AT5G16370	AT3G63380	AT1G16710	AT1G17380	AT1G30510	AT2G42380
	AT2G23060	AT4G16265	AT3G46230	AT3G02480	AT5G17660	AT2G45830	AT1G16730	AT1G17430	AT1G30520	AT1G42990
	AT2G23810	AT3G46210	AT4G12430	AT3G02850	AT1G15040	AT3G22840	AT1G16750	AT1G17500	AT1G30530	AT3G58120
	AT2G24550	AT4G37510	AT1G78070	AT3G02990	AT4G01600	AT1G77870	AT1G16850	AT1G17580	AT1G30600	AT5G24800
	AT2G24780	AT2G40410	AT1G61590	AT3G03170	AT4G32780	AT5G23940	AT1G16880	AT1G17590	AT1G30750	AT5G64620
	AT2G25990	AT5G01780	AT5G04340	AT3G03240	AT2G38540	AT5G20820	AT1G16900	AT1G17700	AT1G30820	AT3G59660
	AT2G26150	AT4G02580	AT2G15970	AT3G03341	AT4G20960	AT1G01070	AT1G16910	AT1G17750	AT1G31150	AT1G63220
	AT2G27410	AT3G29250	AT3G05580	AT3G03680	AT5G04885	AT2G32150	AT1G16970	AT1G17760	AT1G31420	AT1G51570
	AT2G27450	AT2G17720	AT3G29575	AT3G04070	AT5G20410	AT5G06570	AT1G17020	AT1G17790	AT1G31650	AT4G34150
	AT2G27510	AT1G35720	AT1G49900	AT3G04710	AT1G69700	AT2G20570	AT1G17100	AT1G17970	AT1G31710	AT3G57880
	AT2G28350	AT2G22420	AT5G60790	AT3G05630	AT5G39660	AT2G38540	AT1G17145	AT1G18030	AT1G31770	AT5G37740
	AT2G28640	AT1G16470	AT1G55320	AT3G05727	AT5G23940	AT3G23530	AT1G17160	AT1G18100	AT1G32120	AT5G16390
	AT2G28840	AT3G16500	AT1G55530	AT3G06030	AT4G13130	AT5G06740	AT1G17170	AT1G18140	AT1G32150	AT5G35360
	AT2G28970	AT2G27190	AT3G05630	AT3G06070	AT2G36870	AT3G13470	AT1G17180	AT1G18150	AT1G32560	AT4G39330
	AT2G29260	AT2G29570	AT2G28780	AT3G06150	AT5G14880	AT4G12870	AT1G17190	AT1G18170	AT1G32920	AT4G38810
	AT2G29420	AT5G08000	AT4G34150	AT3G06500	AT5G08640	AT3G53900	AT1G17200	AT1G18210	AT1G33040	AT5G44090
	AT2G29995	AT2G42840	AT2G28470	AT3G07090	AT2G39855	AT1G67105	AT1G17250	AT1G18250	AT1G33055	AT5G08580
	AT2G30000	AT1G30120	AT5G64750	AT3G08970	AT5G23660	AT2G28270	AT1G17340	AT1G18260	AT1G33170	AT1G53210
	AT2G30630	AT1G35620	AT5G52310	AT3G09160	AT4G32870	AT3G56980	AT1G17430	AT1G18270	AT1G33240	AT3G10190
	AT2G31250	AT1G04980	AT1G08090	AT3G09162	AT1G53520	AT3G48720	AT1G17590	AT1G18330	AT1G33790	AT3G43810
	AT2G32430	AT5G63180	AT1G31770	AT3G09350	AT4G02700	AT5G65210	AT1G17700	AT1G18390	AT1G34020	AT2G41010
	AT2G33170	AT5G48900	AT3G12300	AT3G09440	AT2G47860	AT5G53320	AT1G17730	AT1G18400	AT1G34430	AT3G62360
	AT2G33380	AT4G23820	AT5G65660	AT3G09580	AT4G37340	AT1G74930	AT1G17750	AT1G18470	AT1G34670	AT1G20630
	AT2G33380	AT3G62110	AT5G23950	AT3G10190	AT2G26440	AT1G11790	AT1G17870	AT1G18500	AT1G34760	AT4G35090
	AT2G34320	AT3G49220	AT4G13580	AT3G10910	AT5G06710	AT1G51790	AT1G17970	AT1G18880	AT1G35340	AT3G53180
	AT2G34880	AT5G10480	AT5G63130	AT3G11410	AT1G20160	AT1G66940	AT1G18150	AT1G18970	AT1G35510	AT5G26010
	AT2G34960	AT5G62150	AT3G22830	AT3G11840	AT3G51240	AT3G53980	AT1G18170	AT1G18980	AT1G35720	AT3G51860
	AT2G35450	AT5G62890	AT1G60190	AT3G12300	AT2G45830	AT4G39795	AT1G18210	AT1G19050	AT1G35780	AT5G55990
	AT2G35600	AT4G36430	AT2G27550	AT3G12320	AT1G65340	AT5G15130	AT1G18330	AT1G19170	AT1G36060	AT5G17770
	AT2G35910	AT5G64110	AT1G77000	AT3G12345	AT5G19120	AT3G28460	AT1G18390	AT1G19430	AT1G36940	ATMG00110
	AT2G37310	AT1G49570	AT4G30530	AT3G12510	AT5G05270	AT1G61750	AT1G18400	AT1G19610	AT1G37130	ATMG00180
	AT2G37360	AT2G26500	AT1G07410	AT3G12580	AT4G22810	AT5G51100	AT1G18620	AT1G19620	AT1G41830	AT2G19810
	AT2G37440	AT3G12780	AT5G50360	AT3G13470	AT5G54280	AT5G15960	AT1G18680	AT1G19740	AT1G42990	AT2G35430
	AT2G37840	AT3G28860	AT1G05340	AT3G13790	AT2G46420	AT5G53420	AT1G18730	AT1G19835	AT1G43130	AT3G56240
	AT2G38320	AT4G03280	AT2G26160	AT3G14200	AT1G24020	AT2G23030	AT1G18880	AT1G19850	AT1G43710	AT3G24070
	AT2G38320	AT2G34710	AT5G54860	AT3G14620	AT1G52150	AT4G37850	AT1G18970	AT1G19900	AT1G44110	AT3G26740
	AT2G38470	AT3G54040	AT5G19900	AT3G14630	AT3G02850	AT2G47780	AT1G18980	AT1G20010	AT1G44760	AT3G09780
	AT2G38910	AT2G47590	AT1G66080	AT3G15670	AT2G26550	AT3G49570	AT1G19050	AT1G20090	AT1G44990	AT5G22250
	AT2G39300	AT1G70940	AT4G36500	AT3G16050	AT4G20760	AT2G44010	AT1G19170	AT1G20160	AT1G45130	AT2G31270
	AT2G39300	AT2G02950	AT5G62470	AT3G16140	AT5G65010	AT5G59090	AT1G19390	AT1G20280	AT1G45145	AT3G50260
	AT2G39560	AT2G45790	AT1G01720	AT3G16570	AT3G02870	AT2G15960	AT1G19440	AT1G20330	AT1G45688	AT1G70710
	AT2G39660	AT1G52190	AT3G18440	AT3G17040	AT2G33530	AT5G52790	AT1G19620	AT1G20380	AT1G46768	AT4G39350
	AT2G40316	AT3G16180	AT3G19580	AT3G17070	AT4G18290	AT5G56870	AT1G19850	AT1G20520	AT1G47210	AT4G29820
	AT2G41000	AT5G25510	AT1G01190	AT3G17110	AT1G67110	AT3G58810	AT1G19950	AT1G20630	AT1G47240	AT5G43260
	AT2G41070	AT4G19840	AT1G73390	AT3G17130	AT3G13560	AT5G11450	AT1G20010	AT1G20650	AT1G47530	AT3G07370
	AT2G41200	AT1G10430	AT4G15410	AT3G17360	AT4G12870	AT5G23020	AT1G20160	AT1G20700	AT1G47610	AT4G01700
	AT2G41290	AT5G09650	AT3G14620	AT3G18010	AT3G26220	AT4G36040	AT1G20310	AT1G20850	AT1G47670	AT4G18480
	AT2G41410	AT3G04530	AT2G32930	AT3G18490	AT3G28760	AT2G18700	AT1G20380	AT1G20900	AT1G47740	AT2G37400
	AT2G41800	AT4G35850	AT1G10280	AT3G18530	AT5G45390	AT4G02700	AT1G20490	AT1G20950	AT1G47900	AT1G09750
	AT2G42200	AT4G36680	AT1G49580	AT3G18930	AT3G61770	AT4G31110	AT1G20520	AT1G20980	AT1G48230	AT1G05490
	AT2G42350	AT1G17700	AT1G72240	AT3G19580	AT1G45010	AT4G05390	AT1G20560	AT1G21000	AT1G48240	AT2G33590
	AT2G42920	AT2G13690	AT3G52450	AT3G20015	AT5G63850	AT5G48470	AT1G20630	AT1G21050	AT1G48430	AT1G71697
	AT2G43180	AT1G15730	AT5G41590	AT3G20395	AT1G54010	AT5G14450	AT1G20640	AT1G21065	AT1G48480	AT4G17640
	AT2G43320	AT4G29510	AT1G03457	AT3G20820	AT3G25700	AT4G13420	AT1G20650	AT1G21090	AT1G48610	AT1G75450
	AT2G43760	AT1G01300	AT3G04240	AT3G21090	AT2G41800	AT2G32230	AT1G20700	AT1G21140	AT1G48630	AT3G18940
	AT2G43890	AT1G03370	AT4G14370	AT3G21330	AT3G52720	AT3G10840	AT1G20760	AT1G21190	AT1G48750	AT5G05010
	AT2G44190	AT5G61240	AT4G20140	AT3G21690	AT1G22065	AT3G03820	AT1G20840	AT1G21270	AT1G48840	AT4G18060
	AT2G44240	AT4G31040	AT5G15450	AT3G22370	AT3G23400	AT2G16430	AT1G20850	AT1G21360	AT1G49230	AT3G27170
	AT2G44810	AT4G00760	AT3G57540	AT3G22830	AT5G57480	AT1G45201	AT1G20900	AT1G21440	AT1G49240	AT4G18510
	AT2G45380	AT1G71695	AT4G18197	AT3G23820	AT5G24850	AT3G25700	AT1G20930	AT1G21450	AT1G49430	AT2G25140
	AT2G45380	AT1G08380	AT1G67870	AT3G23920	AT4G04630	AT5G06850	AT1G20950	AT1G21600	AT1G49450	AT5G42380
	AT2G45970	AT5G66570	AT2G30550	AT3G23990	AT5G06610	AT2G24580	AT1G20980	AT1G21650	AT1G49470	AT2G46450
	AT2G46570	AT1G79040	AT4G09150	AT3G24140	AT4G02720	AT5G03380	AT1G21050	AT1G21830	AT1G49740	AT3G17700
	AT2G47140	AT2G30570	AT1G63090	AT3G24982	AT2G20570	AT5G10280	AT1G21065	AT1G21890	AT1G49870	AT2G31955
	AT2G47170	AT1G18640	AT1G62280	AT3G25230	AT5G65800	AT1G10640	AT1G21090	AT1G22030	AT1G50010	AT1G62020
	AT2G48070	AT3G56910	AT4G37330	AT3G25770	AT1G17700	AT3G21690	AT1G21140	AT1G22110	AT1G50040	AT3G15980
	AT2G48100	AT3G21110	AT5G17020	AT3G25780	AT3G04570	AT5G67280	AT1G21270	AT1G22270	AT1G50290	AT5G60920
	AT3G01240	AT4G04210	AT3G47510	AT3G26980	AT5G52900	AT3G48730	AT1G21310	AT1G22370	AT1G50380	AT4G16120
	AT3G01400	AT1G20950	AT5G09610	AT3G28210	AT1G32550	AT2G35750	AT1G21360	AT1G22410	AT1G50430	AT5G11980
	AT3G01540	AT3G07410	AT5G12010	AT3G28600	AT1G54030	AT5G02020	AT1G21450	AT1G22440	AT1G50470	AT5G15850
	AT3G02500	AT1G52280	AT1G80120	AT3G28910	AT3G10840	AT5G55340	AT1G21600	AT1G22490	AT1G50490	AT1G31710
	AT3G02500	AT5G22400	AT5G11650	AT3G29810	AT1G72300	AT3G62030	AT1G21830	AT1G22500	AT1G50740	AT1G62810
	AT3G02640	AT2G39670	AT1G76390	AT3G43610	AT5G14070	AT5G54230	AT1G21890	AT1G22540	AT1G50900	AT2G28660
	AT3G02800	AT4G14020	AT1G12840	AT3G43690	AT1G04800	AT1G48100	AT1G22030	AT1G22710	AT1G51060	AT5G24580
	AT3G02810	AT5G06120	AT3G15770	AT3G44050	AT1G04520	AT5G02240	AT1G22070	AT1G22730	AT1G51070	AT1G29395
	AT3G02920	AT1G48570	AT3G05727	AT3G44190	AT2G40475	AT3G48460	AT1G22110	AT1G22740	AT1G51090	AT2G47400
	AT3G03290	AT3G63130	AT3G25560	AT3G44570	AT3G45300	AT1G09090	AT1G22410	AT1G22880	AT1G51540	AT1G76560
	AT3G03570	AT3G15430	AT1G07000	AT3G44990	AT5G03050	AT1G18970	AT1G22440	AT1G22990	AT1G51570	AT3G57530
	AT3G03620	AT5G25610	AT5G49920	AT3G45640	AT1G63610	AT1G80130	AT1G22490	AT1G23000	AT1G51580	AT5G01270
	AT3G03680	AT1G67590	AT3G54820	AT3G46530	AT2G24790	AT1G49430	AT1G22500	AT1G23120	AT1G51680	AT3G56940
	AT3G04230	AT4G36970	AT2G22470	AT3G46550	AT5G49660	AT2G45900	AT1G22670	AT1G23190	AT1G52140	AT2G46310
	AT3G04900	AT1G48350	AT4G39795	AT3G47080	AT1G11260	AT4G30993	AT1G22710	AT1G23205	AT1G52150	AT5G51020
	AT3G05120	AT1G64510	AT5G20230	AT3G48200	AT4G21250	AT5G41040	AT1G22740	AT1G23230	AT1G52190	AT1G56340
	AT3G05210	AT1G64880	AT4G13370	AT3G48460	AT2G01530	AT1G68150	AT1G22880	AT1G23340	AT1G52280	AT3G28180
	AT3G05240	AT3G15190	AT1G11960	AT3G48720	AT4G01330	AT4G18480	AT1G22990	AT1G23410	AT1G52300	AT5G56280
	AT3G05480	AT5G20180	AT3G03670	AT3G49670	AT1G13250	AT2G01950	AT1G23090	AT1G23460	AT1G52420	AT2G42790
	AT3G05790	AT1G15810	AT5G26340	AT3G50330	AT5G25160	AT1G69700	AT1G23190	AT1G23530	AT1G52500	AT1G30820
	AT3G06400	AT2G37710	AT3G55230	AT3G50970	AT1G73850	AT4G29905	AT1G23205	AT1G23560	AT1G52590	AT1G07750
	AT3G06740	AT3G11964	AT2G25460	AT3G51600	AT4G09510	AT5G65410	AT1G23230	AT1G23650	AT1G52670	AT5G18470
	AT3G06890	AT2G21790	AT5G61510	AT3G51910	AT3G55130	AT5G25190	AT1G23340	AT1G23720	AT1G52690	AT3G13790
	AT3G07400	AT3G62030	AT1G07350	AT3G52290	AT2G28810	AT5G20190	AT1G23390	AT1G23730	AT1G52880	AT3G22120
	AT3G07490	AT4G38430	AT3G59020	AT3G53180	AT1G32220	AT3G20940	AT1G23410	AT1G23750	AT1G52890	AT1G44110
	AT3G08870	AT3G44890	AT1G58520	AT3G53230	AT1G18270	AT3G52720	AT1G23460	AT1G23760	AT1G53050	AT1G15570
	AT3G09200	AT3G25920	AT3G25230	AT3G53720	AT5G11450	AT3G24310	AT1G23530	AT1G23800	AT1G53170	AT1G47210
	AT3G09350	AT5G30510	AT5G49665	AT3G53960	AT1G02800	AT1G80050	AT1G23560	AT1G23840	AT1G53210	AT1G70210
	AT3G09350	AT3G45780	AT2G33770	AT3G54150	AT1G55240	AT4G32860	AT1G23610	AT1G23850	AT1G53240	AT4G34160
	AT3G09590	AT1G13730	AT3G04220	AT3G54560	AT1G55320	AT2G29670	AT1G23670	AT1G24020	AT1G53400	AT5G67260
	AT3G09870	AT1G70200	AT2G12462	AT3G55130	AT2G44040	AT2G04530	AT1G23720	AT1G24170	AT1G53500	AT3G63120
	AT3G10020	AT1G03360	AT2G39430	AT3G55485	AT5G17520	AT5G48300	AT1G23730	AT1G24190	AT1G53540	AT2G44740
	AT3G10020	AT3G23810	AT1G53470	AT3G55500	AT5G04860	AT4G32780	AT1G23740	AT1G24210	AT1G53560	AT5G04330
	AT3G11040	AT1G80680	AT2G38470	AT3G55850	AT3G15240	AT3G14210	AT1G23750	AT1G24280	AT1G53670	AT3G44600
	AT3G11060	AT5G51750	AT3G56240	AT3G56090	AT5G51500	AT4G20940	AT1G23760	AT1G24320	AT1G54050	AT1G13110
	AT3G12050	AT3G02110	AT4G10770	AT3G56160	AT3G53900	AT5G20830	AT1G23800	AT1G24360	AT1G54370	AT3G14620
	AT3G12120	AT3G45010	AT2G48130	AT3G56705	AT4G19985	AT4G22810	AT1G23850	AT1G24440	AT1G54460	AT1G13710
	AT3G12580	AT2G27920	AT2G45750	AT3G56825	AT3G27650	AT3G46690	AT1G24020	AT1G24530	AT1G54830	AT2G22330
	AT3G12700	AT5G19200	AT2G40320	AT3G57170	AT1G05260	AT4G36010	AT1G24050	AT1G24575	AT1G55120	AT5G57220
	AT3G12820	AT3G51670	AT1G79360	AT3G57645	AT3G51840	AT1G45010	AT1G24110	AT1G24706	AT1G55210	AT4G37410
	AT3G13220	AT1G08660	AT5G41550	AT3G57765	AT3G62530	AT3G27884	AT1G24150	AT1G24735	AT1G55310	AT4G37310
	AT3G13520	AT5G05670	AT1G17170	AT3G57800	AT2G42890	AT5G55220	AT1G24280	AT1G25320	AT1G55330	AT5G58860
	AT3G13682	AT1G76160	AT5G55090	AT3G59050	AT3G47450	AT1G54010	AT1G24320	AT1G25530	AT1G55360	AT5G23190
	AT3G13784	AT4G12420	AT5G25280	AT3G59070	AT1G52000	AT1G55240	AT1G24440	AT1G25560	AT1G55450	AT3G48520
	AT3G13920	AT4G30330	AT5G27420	AT3G59420	AT5G04140	AT4G01350	AT1G24520	AT1G25570	AT1G55530	AT5G52320
	AT3G14100	AT3G11500	AT5G18360	AT3G60390	AT2G39370	AT5G07080	AT1G24575	AT1G25580	AT1G55590	AT2G40890
	AT3G14250	AT3G62080	AT1G29340	AT3G60530	AT2G34150	AT2G28860	AT1G24625	AT1G26210	AT1G55690	AT4G15330
	AT3G14510	AT2G22990	AT4G11350	AT3G60630	AT4G34930	AT3G01190	AT1G24706	AT1G26320	AT1G55760	AT3G20080
	AT3G14600	AT5G43270	AT1G71697	AT3G61198	ATCG00905	AT3G47510	AT1G24735	AT1G26420	AT1G55840	AT3G20100
	AT3G14900	AT2G33810	AT2G38010	AT3G61460	AT2G31400	AT5G43780	AT1G25320	AT1G26450	AT1G55990	AT2G29090
	AT3G15000	AT2G35840	AT1G25220	AT3G61470	AT5G63890	AT1G67360	AT1G25360	AT1G26460	AT1G56090	AT1G78490
	AT3G15050	AT5G03940	AT5G66390	AT3G61890	AT2G22122	AT4G11460	AT1G25530	AT1G26580	AT1G56170	AT1G67110
	AT3G15080	AT4G37220	AT4G38050	AT3G62150	AT4G17800	AT5G48110	AT1G25540	AT1G26650	AT1G56230	AT3G04940
	AT3G15200	AT1G08470	AT3G10420	AT3G62260	AT3G01510	AT2G26560	AT1G25560	AT1G26800	AT1G56320	AT5G28020
	AT3G15300	AT3G57030	AT4G01450	AT3G62820	AT4G02590	AT3G51820	AT1G25580	AT1G26930	AT1G56340	AT3G19400
	AT3G15400	AT5G08620	AT3G17010	AT3G63052	AT1G12780	AT2G42060	AT1G26160	AT1G26940	AT1G56500	AT2G31980
	AT3G15400	AT3G14240	AT1G05100	AT3G63060	AT1G29280	AT3G20640	AT1G26240	AT1G27030	AT1G56600	AT4G10040
	AT3G15650	AT4G30020	AT1G17870	AT4G00030	AT3G14220	AT3G49780	AT1G26320	AT1G27060	AT1G56660	AT3G15640
	AT3G15730	AT2G05920	AT4G10955	AT4G00040	AT4G22830	AT5G28500	AT1G26390	AT1G27140	AT1G56720	AT5G08535
	AT3G16050	AT5G55480	AT5G15190	AT4G00150	AT1G06360	AT4G14630	AT1G26410	AT1G27300	AT1G57820	AT2G35520
	AT3G16080	AT3G24350	AT3G47540	AT4G00180	AT1G77590	AT2G23910	AT1G26420	AT1G27380	AT1G58110	AT3G61850
	AT3G16120	AT3G05710	AT2G22880	AT4G00330	AT1G23150	AT2G47590	AT1G26450	AT1G27440	AT1G58340	AT4G13130
	AT3G16170	AT1G08560	AT1G10480	AT4G00430	AT4G00780	AT2G14100	AT1G26560	AT1G27620	AT1G58470	AT2G21830
	AT3G16600	AT1G69690	AT3G47950	AT4G00910	AT1G30900	AT3G63160	AT1G26800	AT1G27630	AT1G59900	AT4G05420
	AT3G16910	AT3G10040	AT4G01550	AT4G01010	AT4G01450	AT5G20410	AT1G26900	AT1G27670	AT1G60010	AT1G26850
	AT3G17020	AT2G43060	AT4G11290	AT4G01026	AT5G61310	AT4G20110	AT1G26930	AT1G27760	AT1G60070	AT4G18030
	AT3G17140	AT1G66150	AT3G54950	AT4G01030	AT5G49330	AT3G61630	AT1G27030	AT1G28110	AT1G60190	AT2G34300
	AT3G17390	AT1G64220	AT4G26690	AT4G01037	AT1G12010	AT3G16770	AT1G27090	AT1G28130	AT1G60200	AT5G64030
	AT3G17810	AT3G20000	AT1G66500	AT4G01040	AT4G39700	AT1G14440	AT1G27300	AT1G28230	AT1G60390	AT1G04430
	AT3G18120	AT4G37210	AT4G18130	AT4G01550	AT5G02810	AT5G23310	AT1G27380	AT1G28290	AT1G60660	AT1G33170
	AT3G18130	AT1G01320	AT4G14368	AT4G01703	AT5G56870	AT2G44040	AT1G27440	AT1G28340	AT1G60800	AT1G29470
	AT3G18250	AT1G72090	AT2G37870	AT4G02970	AT3G58810	AT4G02790	AT1G27620	AT1G28395	AT1G60810	AT4G00740
	AT3G18780	AT2G40360	AT2G47190	AT4G04020	AT5G57655	AT4G17800	AT1G27630	AT1G28400	AT1G61160	AT2G43200
	AT3G19220	AT2G47790	AT4G30960	AT4G04409	AT4G27720	AT1G09750	AT1G27670	AT1G28440	AT1G61340	AT5G06050
	AT3G19610	AT5G08500	AT4G21570	AT4G05010	AT1G11450	AT3G19970	AT1G27760	AT1G28470	AT1G61870	AT2G40280
	AT3G19720	AT1G34020	AT3G47550	AT4G05020	AT3G21530	AT1G78110	AT1G27910	AT1G28490	AT1G62020	AT2G39750
	AT3G19940	AT5G54750	AT5G57610	AT4G05100	AT1G07600	AT4G16140	AT1G27980	AT1G28600	AT1G62045	AT4G39130
	AT3G20250	AT5G26880	AT5G18636	AT4G05631	AT2G28900	AT1G49470	AT1G28070	AT1G28960	AT1G62300	AT5G64170
	AT3G20480	AT3G62120	AT4G23700	AT4G06477	AT5G18130	AT4G37800	AT1G28100	AT1G29050	AT1G62360	AT4G04860
	AT3G20970	AT1G17140	AT4G14365	AT4G08300	AT5G43780	AT1G49570	AT1G28110	AT1G29070	AT1G62480	AT5G54510
	AT3G21170	AT3G51030	AT2G40130	AT4G08950	AT5G27000	AT1G65900	AT1G28130	AT1G29160	AT1G62500	AT5G63770
	AT3G21180	AT3G54640	AT1G28380	AT4G10040	AT3G04290	AT3G49260	AT1G28230	AT1G29180	AT1G62570	AT2G45440
	AT3G21270	AT1G04820	AT5G24380	AT4G10960	AT5G12860	AT2G46970	AT1G28290	AT1G29240	AT1G62790	AT4G39980
	AT3G21280	AT2G29550	AT5G22500	AT4G11220	AT1G01070	AT5G19120	AT1G28400	AT1G29260	AT1G62800	AT3G13930
	AT3G21550	AT5G15400	AT3G49760	AT4G11320	AT1G23390	AT1G29280	AT1G28440	AT1G29280	AT1G62810	AT4G16155
	AT3G21620	AT2G22500	AT4G14510	AT4G11570	AT3G25470	AT3G48390	AT1G28490	AT1G29390	AT1G63100	AT5G48485
	AT3G22070	AT3G21640	AT2G01150	AT4G11600	AT1G18170	AT5G65010	AT1G28600	AT1G29395	AT1G63220	AT4G11190
	AT3G22540	AT1G26570	AT3G10020	AT4G11610	AT1G31760	AT3G60290	AT1G28960	AT1G29520	AT1G63690	AT4G23690
	AT3G22770	AT3G16520	AT2G17480	AT4G12000	AT3G49570	AT1G34640	AT1G29050	AT1G29660	AT1G63720	AT2G39430
	AT3G22800	AT1G44760	AT5G01040	AT4G12400	AT4G05390	AT5G55730	AT1G29070	AT1G29790	AT1G63940	AT3G13650
	AT3G23010	AT2G35020	AT2G39370	AT4G12800	AT5G55340	AT4G14580	AT1G29110	AT1G29820	AT1G64040	AT1G55210
	AT3G23250	AT5G11150	AT3G63300	AT4G13510	AT1G32700	AT1G74770	AT1G29160	AT1G29980	AT1G64090	AT5G24530
	AT3G23680	AT5G02030	AT3G62270	AT4G13840	AT2G29330	AT5G51460	AT1G29240	AT1G29990	AT1G64110	AT5G62260
	AT3G23710	AT4G24510	AT1G59820	AT4G14010	AT4G30020	AT5G07650	AT1G29260	AT1G30080	AT1G64330	AT2G16440
	AT3G24080	AT2G01950	AT5G27010	AT4G14140	AT1G29390	AT3G53560	AT1G29280	AT1G30090	AT1G64370	AT3G61310
	AT3G24080	AT1G06210	AT5G25930	AT4G14365	AT1G75350	AT5G45390	AT1G29390	AT1G30110	AT1G64390	AT3G15590
	AT3G24280	AT1G28520	AT2G22000	AT4G14368	AT5G47050	AT4G18810	AT1G29395	AT1G30135	AT1G64490	AT3G11580
	AT3G24503	AT4G27690	AT2G45050	AT4G14370	AT2G39300	AT5G46580	AT1G29500	AT1G30260	AT1G64640	AT2G47440
	AT3G24630	AT3G51310	AT3G13870	AT4G14480	AT3G28460	AT2G20670	AT1G29510	AT1G30400	AT1G64650	AT2G20560
	AT3G24800	AT3G63410	AT4G36980	AT4G14870	AT4G19710	AT5G49770	AT1G29520	AT1G30490	AT1G64670	AT2G20550
	AT3G24982	AT1G17840	AT4G03320	AT4G15990	AT4G28300	AT4G29400	AT1G29660	AT1G30530	AT1G64680	AT3G14200
	AT3G25020	AT1G80600	AT3G09830	AT4G16442	AT5G10100	AT2G22860	AT1G29750	AT1G30600	AT1G64690	AT5G18140
	AT3G25060	AT4G03210	AT1G02390	AT4G16980	AT1G19530	AT1G56580	AT1G29770	AT1G30610	AT1G65010	AT5G51990
	AT3G25220	AT1G65310	AT1G07135	AT4G17230	AT4G34160	AT1G52140	AT1G29820	AT1G30620	AT1G65270	AT5G05410
	AT3G25230	AT4G14130	AT1G48840	AT4G17245	AT4G31730	AT1G52200	AT1G30020	AT1G30760	AT1G65295	AT3G12610
	AT3G25400	AT1G68560	AT5G11740	AT4G17550	AT5G55730	AT4G36110	AT1G30080	AT1G30810	AT1G65590	AT5G19760
	AT3G25600	AT1G67730	AT3G52820	AT4G18205	AT5G41460	AT3G04790	AT1G30120	AT1G30820	AT1G65960	AT2G35680
	AT3G25660	AT2G14835	AT5G67340	AT4G19170	AT1G03840	AT1G03850	AT1G30130	AT1G30840	AT1G66080	AT1G59900
	AT3G26110	AT1G68520	AT5G15930	AT4G19230	AT4G28680	AT1G23740	AT1G30160	AT1G30870	AT1G66140	AT4G16210
	AT3G27170	AT5G65930	AT3G23170	AT4G21440	AT2G18969	AT1G20020	AT1G30210	AT1G30900	AT1G66150	AT1G79270
	AT3G27640	AT1G24260	AT2G37940	AT4G22485	AT5G02880	AT3G47340	AT1G30400	AT1G31020	AT1G66430	AT2G48140
	AT3G27820	AT4G30620	AT5G18470	AT4G22590	AT4G18480	AT3G55130	AT1G30455	AT1G31040	AT1G66940	AT4G13235
	AT3G28460	AT5G49100	AT2G36100	AT4G22690	AT2G24580	AT4G36910	AT1G30490	AT1G31050	AT1G66970	AT1G76810
	AT3G29110	NA	AT2G44670	AT4G23420	AT4G01350	AT1G04800	AT1G30530	AT1G31200	AT1G67110	AT1G72730
	AT3G30300	AT3G61100	AT4G20830	AT4G24960	AT4G28780	AT1G13420	AT1G30540	AT1G31320	AT1G67280	AT1G72630
	AT3G32040	AT3G19515	AT1G59740	AT4G25433	AT5G47740	AT3G16250	AT1G30600	AT1G31440	AT1G67310	AT1G69410
	AT3G32120	AT5G09960	AT5G07920	AT4G27300	AT1G19660	AT5G45960	AT1G30610	AT1G31460	AT1G67430	AT4G37980
	AT3G32400	AT3G54260	AT2G46270	AT4G27520	AT1G55200	AT2G28900	AT1G30620	AT1G31470	AT1G67590	AT1G12090
	AT3G43110	AT3G13510	AT4G17230	AT4G28080	AT5G61130	AT1G15002	AT1G30700	AT1G31580	AT1G67700	AT1G43710
	AT3G43160	AT4G35980	AT4G19220	AT4G28140	AT5G46690	AT3G02670	AT1G30760	AT1G31600	AT1G67720	AT3G48930
	AT3G44720	AT1G79660	AT3G12050	AT4G28720	AT3G11945	AT2G37660	AT1G30810	AT1G31690	AT1G67730	AT1G48850
	AT3G45460	AT1G19130	AT5G47420	AT4G29190	AT3G57410	AT5G35580	AT1G30820	AT1G31710	AT1G67740	AT5G48230
	AT3G45480	AT3G45160	AT4G23570	AT4G30140	AT3G15030	AT1G72520	AT1G30840	AT1G31770	AT1G67750	AT1G78630
	AT3G45810	AT2G33570	AT1G27200	AT4G30280	AT2G27430	AT3G20960	AT1G30850	AT1G31820	AT1G67860	AT1G11680
	AT3G45970	AT4G08310	AT3G45640	AT4G30490	AT4G36360	AT1G78070	AT1G30870	AT1G31950	AT1G67865	AT3G04400
	AT3G46000	AT1G12330	AT4G33930	AT4G30530	AT2G18196	AT5G23980	AT1G30900	AT1G32100	AT1G67920	AT1G02780
	AT3G46060	AT3G48550	AT1G76970	AT4G30993	AT1G74710	AT4G04840	AT1G31040	AT1G32200	AT1G67950	AT1G05190
	AT3G46240	AT5G27330	AT3G01990	AT4G31100	AT2G45900	AT5G49030	AT1G31050	AT1G32340	AT1G68140	AT1G34430
	AT3G46490	AT5G62550	AT5G42650	AT4G31800	AT4G23990	AT5G13400	AT1G31070	AT1G32450	AT1G68360	AT5G10360
	AT3G46700	AT5G49550	AT1G77450	AT4G32290	AT5G59090	AT1G58190	AT1G31230	AT1G32540	AT1G68520	AT1G55450
	AT3G47120	AT3G21190	AT1G15430	AT4G33467	AT2G01770	AT3G46900	AT1G31280	AT1G32580	AT1G68560	AT2G41380
	AT3G47160	AT1G64490	AT4G29700	AT4G33920	AT5G50120	AT5G50250	AT1G31330	AT1G32700	AT1G68620	AT5G25100
	AT3G47340	AT5G02220	AT5G03030	AT4G33930	AT4G37250	AT1G61560	AT1G31410	AT1G32730	AT1G68840	AT1G14670
	AT3G47840	AT2G25720	AT4G33905	AT4G34150	AT1G05190	AT3G61870	AT1G31460	AT1G32920	AT1G68880	AT5G10840
	AT3G48480	AT1G22790	AT2G17120	AT4G34250	AT3G23530	AT5G22890	AT1G31500	AT1G32930	AT1G69030	AT1G10950
	AT3G49240	AT4G30996	AT4G27410	AT4G35560	AT1G80130	AT2G32990	AT1G31520	AT1G32990	AT1G69160	AT3G46540
	AT3G49530	AT1G56580	AT2G39700	AT4G36250	AT4G37770	AT5G04140	AT1G31690	AT1G33050	AT1G69410	AT5G58550
	AT3G49845	AT1G70480	AT3G10800	AT4G36500	AT5G59690	AT4G34950	AT1G31770	AT1G33110	AT1G69420	AT1G29330
	AT3G49845	AT5G65810	AT3G02140	AT4G36648	AT3G22880	AT5G14660	AT1G31820	AT1G33240	AT1G69480	AT4G19120
	AT3G50380	AT5G43830	AT2G32190	AT4G36670	AT2G05400	AT1G13080	AT1G31930	AT1G33340	AT1G69530	AT2G17840
	AT3G50380	AT2G25950	AT3G26932	AT4G36880	AT5G41070	AT3G11660	AT1G31950	AT1G33400	AT1G69600	AT1G79940
	AT3G50870	AT1G12080	AT5G47120	AT4G36930	AT1G76990	AT4G02530	AT1G32080	AT1G33440	AT1G69620	AT3G15210
	AT3G51200	AT3G18050	AT5G63290	AT4G36990	AT4G08390	AT4G00975	AT1G32100	AT1G33700	AT1G69640	AT1G53170
	AT3G51550	AT1G10910	AT1G18460	AT4G37540	AT3G47750	AT5G18070	AT1G32200	AT1G33750	AT1G69780	AT1G28370
	AT3G51880	AT5G38720	AT1G10380	AT4G37580	AT1G76460	AT3G17790	AT1G32290	AT1G33790	AT1G69840	AT2G40940
	AT3G51890	AT5G26850	AT1G01480	AT4G37740	AT5G07680	AT4G35190	AT1G32330	AT1G33800	AT1G69890	AT1G05710
	AT3G51910	AT3G19540	AT4G30710	AT4G38420	AT3G61700	AT2G25830	AT1G32450	AT1G33810	AT1G69920	AT4G29100
	AT3G52400	AT5G26731	AT5G59480	AT4G38430	AT2G42990	AT1G17700	AT1G32540	AT1G33970	AT1G70210	AT5G61600
	AT3G52690	AT1G04590	AT5G42180	AT4G38580	AT4G11100	AT2G03750	AT1G32550	AT1G33980	AT1G70280	AT3G23150
	AT3G52930	AT5G25170	AT4G12000	AT4G39363	AT4G31760	AT5G46690	AT1G32580	AT1G34110	AT1G70370	AT5G54940
	AT3G52970	AT2G04280	AT1G05020	AT4G39670	AT3G54400	AT2G24762	AT1G32700	AT1G34300	AT1G70420	AT5G13870
	AT3G53230	AT4G17486	AT4G21500	AT4G39795	AT3G50890	AT5G60520	AT1G32930	AT1G34420	AT1G70470	AT1G69530
	AT3G53360	AT4G22510	AT3G01260	AT4G39890	AT4G38530	AT1G26250	AT1G33030	AT1G34430	AT1G70560	AT2G37640
	AT3G53500	AT1G28120	AT3G54620	AT5G01075	AT3G07350	AT3G47450	AT1G33050	AT1G34510	AT1G70710	AT2G40610
	AT3G53920	AT3G51620	AT1G61360	AT5G01240	AT2G43610	AT4G23940	AT1G33110	AT1G34630	AT1G70850	AT5G02260
	AT3G54080	AT5G38980	ATMG00370	AT5G01380	AT3G28345	AT5G67385	AT1G33240	AT1G34670	AT1G70940	AT1G26770
	AT3G54210	AT1G21830	AT2G45440	AT5G01790	AT1G72970	AT1G80640	AT1G33290	AT1G34760	AT1G70990	AT1G20190
	AT3G54640	AT5G22580	AT5G63300	AT5G02490	AT5G10280	AT1G53520	AT1G33340	AT1G34770	AT1G71010	AT2G39700
	AT3G55780	AT2G04340	AT1G80110	AT5G02540	AT4G37260	AT1G31230	AT1G33520	AT1G34780	AT1G71040	AT2G28950
	AT3G55790	AT5G25460	AT1G44090	AT5G02760	AT1G55610	AT4G39730	AT1G33600	AT1G35040	AT1G71250	AT4G28250
	AT3G56040	AT1G28540	AT2G48140	AT5G02890	AT2G38800	AT4G12050	AT1G33700	AT1G35140	AT1G71380	AT4G17030
	AT3G56310	AT1G11060	AT3G01640	AT5G03210	AT5G17050	AT3G02830	AT1G33750	AT1G35190	AT1G71697	AT1G69480
	AT3G56640	AT1G67700	AT1G51500	AT5G03552	AT1G21920	AT3G52490	AT1G33790	AT1G35260	AT1G71830	AT2G06850
	AT3G56980	AT4G37820	AT4G13310	AT5G03700	AT3G21770	AT5G56100	AT1G33800	AT1G35320	AT1G71880	AT1G78040
	AT3G57100	AT3G60450	AT5G12030	AT5G04340	AT3G10060	AT4G13620	AT1G33810	AT1G35330	AT1G71960	AT2G43150
	AT3G57260	AT1G67865	AT3G28910	AT5G04530	AT5G59790	AT1G63610	AT1G33950	AT1G35780	AT1G72000	AT1G61340
	AT3G57270	AT3G47250	AT5G37450	AT5G04770	AT4G13530	AT1G72360	AT1G33980	AT1G36050	AT1G72090	AT4G39570
	AT3G57290	AT4G23870	AT5G46420	AT5G04870	AT2G08770	AT2G04030	AT1G34110	AT1G36150	AT1G72190	AT1G80440
	AT3G57450	AT2G29180	AT1G77740	AT5G05410	AT5G49910	AT1G03630	AT1G34130	AT1G36320	AT1G72230	AT1G55590
	AT3G57710	AT1G28070	AT3G03341	AT5G06165	AT5G44790	AT5G10100	AT1G34170	AT1G36380	AT1G72240	AT3G58530
	AT3G57720	AT2G18220	AT1G63010	AT5G06530	AT4G21590	AT1G13300	AT1G34300	AT1G36940	AT1G72430	AT1G10780
	AT3G57830	AT4G32340	AT2G47160	AT5G06610	AT1G04940	AT1G18250	AT1G34310	AT1G41830	AT1G72500	AT4G21510
	AT3G57870	AT5G04320	AT4G31800	AT5G06760	AT3G56310	AT2G40475	AT1G34430	AT1G42470	AT1G72610	AT3G61340
	AT3G58540	AT5G41190	AT3G50260	AT5G09220	AT5G43180	AT2G26580	AT1G34510	AT1G42700	AT1G72630	AT5G04750
	AT3G58620	AT1G80500	AT4G22513	AT5G09585	AT5G08260	AT4G39510	AT1G34540	AT1G43140	AT1G72730	AT3G12120
	AT3G58660	AT4G24760	AT2G18790	AT5G09590	AT2G35170	AT5G12330	AT1G34670	AT1G43650	AT1G72790	AT2G29980
	AT3G58780	AT4G18400	AT2G28671	AT5G10300	AT4G33680	AT1G55480	AT1G34760	AT1G43700	AT1G73170	AT4G36220
	AT3G59810	AT2G32980	AT4G30600	AT5G10340	AT3G59650	AT1G51830	AT1G34780	AT1G43790	AT1G73230	AT4G20870
	AT3G59830	AT3G51720	AT2G34930	AT5G10572	AT2G19940	AT1G63570	AT1G35190	AT1G43910	AT1G73250	AT3G25110
	AT3G59940	AT3G05730	AT4G23630	AT5G10580	AT3G17790	AT1G80180	AT1G35220	AT1G44090	AT1G73260	AT1G80570
	AT3G60060	AT5G60210	AT5G39030	AT5G10625	AT5G44160	AT2G41950	AT1G35260	AT1G44110	AT1G73380	AT1G31420
	AT3G60280	AT5G14970	AT1G14530	AT5G11110	AT2G25830	AT5G48450	AT1G35330	AT1G44160	AT1G73480	AT2G35620
	AT3G60560	AT4G21720	AT3G02850	AT5G11420	AT4G24015	AT5G59680	AT1G35420	AT1G44414	AT1G73500	AT3G56090
	AT3G61230	AT1G79200	AT2G27370	AT5G11650	AT3G21730	AT3G18080	AT1G35515	AT1G44750	AT1G73640	AT3G07540
	AT3G61720	AT1G68660	AT4G20070	AT5G12030	AT5G14910	AT5G04885	AT1G35660	AT1G44770	AT1G73740	AT3G05470
	AT3G61980	AT5G14410	AT1G73480	AT5G13200	AT3G25710	AT5G44650	AT1G35670	AT1G44800	AT1G73830	AT2G43800
	AT3G62170	AT4G28760	AT1G73380	AT5G13630	AT3G62030	AT5G66470	AT1G35780	AT1G44920	AT1G73850	AT5G48360
	AT3G63110	AT1G08040	AT2G31880	AT5G14740	AT5G57620	AT5G44005	AT1G36150	AT1G45130	AT1G73930	AT2G28670
	AT3G63520	AT5G13140	AT1G54050	AT5G15190	AT3G22750	AT1G62780	AT1G36320	AT1G46264	AT1G74300	AT4G26700
	AT4G00080	AT4G15640	AT3G29810	AT5G15210	AT1G14410	AT3G52150	AT1G36756	AT1G47200	AT1G74310	AT3G25220
	AT4G00231	AT3G04890	AT5G52790	AT5G16010	AT5G67385	AT4G31875	AT1G36940	AT1G47330	AT1G74360	AT5G48580
	AT4G00860	AT1G21370	AT5G61900	AT5G17460	AT5G25770	AT3G47860	AT1G41830	AT1G47380	AT1G74460	AT1G07110
	AT4G01090	AT1G72390	AT4G39030	AT5G17820	AT1G33811	AT2G48130	AT1G42470	AT1G47400	AT1G74660	AT5G55730
	AT4G01210		AT3G47960	AT5G18404	AT1G14840	AT4G04610	AT1G42550	AT1G47410	AT1G74880	AT4G12730
	AT4G01730		AT1G77170	AT5G18470	AT1G73270	AT2G34150	AT1G43140	AT1G47670	AT1G74940	AT2G04780
	AT4G01850		AT1G07150	AT5G18550	AT1G65970	AT2G04039	AT1G43160	AT1G47730	AT1G74960	AT2G45470
	AT4G03156		AT5G65990	AT5G18633	AT3G48530	AT3G27160	AT1G43170	AT1G47740	AT1G74970	AT1G03870
	AT4G03260		AT2G15830	AT5G19290	AT4G08300	AT3G27150	AT1G43640	AT1G47840	AT1G75280	AT5G03170
	AT4G03550		AT5G49630	AT5G19875	AT3G27150	AT4G36430	AT1G43650	AT1G47900	AT1G75400	AT5G60490
	AT4G03600		AT1G21050	AT5G20230	AT1G68880	AT1G78570	AT1G43700	AT1G47960	AT1G75450	AT2G35860
	AT4G03940		AT3G49210	AT5G20630	AT4G34250	AT4G17600	AT1G43910	AT1G47970	AT1G75500	AT3G11700
	AT4G04370		AT4G12070	AT5G21280	AT1G32200	AT1G48520	AT1G44050	AT1G48160	AT1G75590	AT5G10140
	AT4G04610		AT1G19770	AT5G22090	AT3G52750	AT5G62220	AT1G44085	AT1G48200	AT1G75680	AT4G36920
	AT4G04980		AT5G59520	AT5G22500	AT3G02730	AT1G56050	AT1G44110	AT1G48260	AT1G75710	AT1G75820
	AT4G04980		AT2G41160	AT5G23955	AT5G30510	AT2G46690	AT1G44170	AT1G48270	AT1G75770	AT5G46330
	AT4G05030		AT1G18570	AT5G24065	AT1G31120	AT3G55150	AT1G44350	AT1G48410	AT1G75780	AT5G63590
	AT4G05070		AT3G11550	AT5G25250	AT4G01580	AT4G00080	AT1G44414	AT1G48550	AT1G75820	AT1G62570
	AT4G05080		AT1G56210	AT5G25450	AT5G44005	AT5G49170	AT1G44446	AT1G48610	AT1G75860	AT4G17190
	AT4G05210		AT4G34250	AT5G25560	AT1G03010	AT2G05510	AT1G44800	AT1G48620	AT1G76010	AT1G55120
	AT4G08950		AT5G16830	AT5G26000	AT3G25560	AT4G14250	AT1G44830	AT1G48690	AT1G76070	AT3G52930
	AT4G09030		AT2G22010	AT5G26150	AT1G72850	AT4G28040	AT1G44920	AT1G48750	AT1G76100	AT2G36460
	AT4G09880		AT5G65300	AT5G26340	AT3G51895	AT1G29980	AT1G45145	AT1G48780	AT1G76160	AT4G25100
	AT4G10100		AT2G16750	AT5G27120	AT2G19620	AT1G32900	AT1G45474	AT1G48870	AT1G76270	AT1G06430
	AT4G10310		AT5G65600	AT5G27390	AT1G15730	AT4G34290	AT1G46264	AT1G48930	AT1G76400	AT5G53170
	AT4G10760		AT5G65040	AT5G27890	AT5G04160	AT3G01510	AT1G46696	AT1G49050	AT1G76560	AT4G34260
	AT4G10880		AT3G54460	AT5G28145	AT1G20020	AT1G07590	AT1G47270	AT1G49200	AT1G76590	AT5G13840
	AT4G10910		AT3G24840	AT5G38410	AT4G01690	AT3G21530	AT1G47290	AT1G49230	AT1G76790	AT1G15550
	AT4G11400		AT5G53750	AT5G38930	AT1G64780	AT1G23760	AT1G47340	AT1G49310	AT1G76810	AT5G17330
	AT4G11660		AT3G53620	AT5G39030	AT4G37040	AT4G39330	AT1G47400	AT1G49400	AT1G76990	AT1G65960
	AT4G11770		AT1G78990	AT5G39080	AT4G23790	AT1G03310	AT1G47660	AT1G49470	AT1G77060	AT3G23820
	AT4G12220		AT2G47730	AT5G40390	AT5G57840	AT4G32870	AT1G47670	AT1G49480	AT1G77120	AT2G22900
	AT4G12400		AT1G55450	AT5G41040	AT2G05380	AT1G13270	AT1G47740	AT1G49500	AT1G77380	AT5G66510
	AT4G13610		AT5G42500	AT5G41590	AT4G23410	AT5G49660	AT1G47840	AT1G49570	AT1G77450	AT1G13440
	AT4G13940		AT1G08190	AT5G43540	AT5G15970	AT5G05740	AT1G47890	AT1G49580	AT1G77550	AT5G15230
	AT4G15470		AT3G26980	AT5G44070	AT3G12780	AT5G05790	AT1G47900	AT1G49630	AT1G77590	AT3G02350
	AT4G15550		AT4G28890	AT5G44260	AT1G07167	AT5G35630	AT1G47940	AT1G49740	AT1G77610	AT2G46270
	AT4G15660		AT4G31750	AT5G44417	AT1G09460	AT4G14980	AT1G47960	AT1G49750	AT1G77680	AT5G60790
	AT4G15850		AT4G37640	AT5G44660	AT5G55860	AT3G13560	AT1G47980	AT1G49860	AT1G77690	AT4G31730
	AT4G16280		AT3G12920	AT5G45350	AT2G30424	AT1G33040	AT1G48090	AT1G49960	AT1G77750	AT4G25760
	AT4G16500		AT5G01260	AT5G45800	AT1G76410	AT1G74730	AT1G48160	AT1G50030	AT1G77920	AT2G24762
	AT4G16890		AT5G59190	AT5G46110	AT1G14440	AT2G47240	AT1G48180	AT1G50040	AT1G77940	AT1G73250
	AT4G16950		AT1G21670	AT5G46240	AT2G06200	AT5G47190	AT1G48210	AT1G50110	AT1G78020	AT3G10080
	AT4G16990		AT1G73165	AT5G46590	AT1G78110	AT3G52960	AT1G48260	AT1G50140	AT1G78040	AT3G05950
	AT4G17090		AT3G62950	AT5G46800	AT5G01790	AT2G45190	AT1G48270	AT1G50160	AT1G78070	AT4G39640
	AT4G17160		AT5G57510	AT5G47110	AT5G48470	AT2G30840	AT1G48410	AT1G50460	AT1G78080	AT2G23170
	AT4G17200		AT4G15120	AT5G47380	AT4G11460	AT3G15240	AT1G48550	AT1G50520	AT1G78110	AT1G71380
	AT4G17760		AT2G05810	AT5G48485	AT4G22790	AT1G32550	AT1G48620	AT1G50580	AT1G78300	AT1G75680
	AT4G18530		AT5G15430	AT5G48570	AT3G46320	AT2G31750	AT1G48690	AT1G50600	AT1G78370	AT4G02290
	AT4G18530		AT5G62520	AT5G49900	AT3G22740	AT1G68740	AT1G48750	AT1G50610	AT1G78490	AT1G64390
	AT4G19600		AT5G09800	AT5G51210	AT5G25620	AT4G29270	AT1G48760	AT1G50970	AT1G78600	AT2G36270
	AT4G19610		AT4G37740	AT5G51440	AT1G69390	AT5G59480	AT1G48930	AT1G51070	AT1G78630	AT2G14900
	AT4G19640		AT4G31910	AT5G51750	AT4G15390	AT2G30400	AT1G48950	AT1G51140	AT1G78780	AT3G05120
	AT4G19720		AT3G14260	AT5G52300	AT4G02790	AT5G53740	AT1G48970	AT1G51270	AT1G78815	AT5G27320
	AT4G20090		AT2G32430	AT5G52310	AT5G47040	AT5G61520	AT1G49015	AT1G51420	AT1G79040	AT1G01160
	AT4G20380		AT1G18300	AT5G52640	AT2G23630	AT5G07680	AT1G49050	AT1G51500	AT1G79110	AT2G41880
	AT4G20380		AT5G48400	AT5G52750	AT5G63930	AT5G09650	AT1G49200	AT1G51550	AT1G79160	AT3G17820
	AT4G20770		AT5G54165	AT5G53660	AT1G34640	AT2G31070	AT1G49230	AT1G51580	AT1G79260	AT1G72610
	AT4G21550		AT5G53150	AT5G53740	AT3G55720	AT4G31760	AT1G49310	AT1G51590	AT1G79270	AT1G09460
	AT4G21780		AT1G01560	AT5G53750	AT3G53480	AT3G26210	AT1G49350	AT1G51680	AT1G79430	AT3G29320
	AT4G22940		AT2G37180	AT5G53902	AT5G04770	AT2G24820	AT1G49470	AT1G51710	AT1G79500	AT1G77610
	AT4G23100		AT5G35732	AT5G53990	AT5G47720	AT3G54400	AT1G49500	AT1G51790	AT1G79620	AT2G36870
	AT4G23200		AT1G54560	AT5G54075	AT5G57090	AT4G23410	AT1G49520	AT1G51805	AT1G79650	AT3G23730
	AT4G23470		AT1G08050	AT5G54190	AT5G14740	AT5G20960	AT1G49570	AT1G51830	AT1G79690	AT5G49690
	AT4G23510		AT2G29500	AT5G54200	AT3G18780	AT5G59500	AT1G49580	AT1G51850	AT1G79850	AT5G65730
	AT4G23520		AT2G30360	AT5G54510	AT5G51100	AT5G21170	AT1G49650	AT1G51860	AT1G79940	AT1G11545
	AT4G23980		AT3G27960	AT5G54940	AT4G32860	AT3G06730	AT1G49740	AT1G51890	AT1G80050	AT2G30150
	AT4G24180		AT3G27884	AT5G55390	AT5G17800	AT4G00780	AT1G49750	AT1G51980	AT1G80130	AT4G37800
	AT4G24180		AT4G20320	AT5G56010	AT5G05160	AT5G05580	AT1G49830	AT1G52050	AT1G80160	AT5G04140
	AT4G24260		AT4G01010	AT5G56030	AT3G10525	AT5G44610	AT1G49850	AT1G52060	AT1G80280	AT1G15040
	AT4G24570		AT4G32200	AT5G56080	AT5G51210	AT2G41090	AT1G49940	AT1G52070	AT1G80380	AT2G30540
	AT4G24650		AT1G73750	AT5G57240	AT5G12330	AT4G13130	AT1G49970	AT1G52140	AT1G80440	AT5G63030
	AT4G25970		AT5G44060	AT5G57685	AT3G60750	AT4G25050	AT1G50000	AT1G52150	AT1G80560	AT5G03870
	AT4G26470		AT3G14440	AT5G57830	AT2G37660	AT4G37340	AT1G50030	AT1G52180	AT1G80570	AT5G44000
	AT4G26590		AT5G09220	AT5G57890	AT1G12250	AT2G02820	AT1G50040	AT1G52220	AT1G80750	AT2G30860
	AT4G26980		AT5G19970	AT5G59190	AT3G10370	AT3G01670	AT1G50110	AT1G52290	AT1G80940	AT2G31350
	AT4G27280		AT5G50200	AT5G59220	AT4G12080	AT1G30900	AT1G50290	AT1G52310	AT2G01080	AT2G35120
	AT4G27380		AT5G17040	AT5G60408	AT2G45190	AT5G02200	AT1G50300	AT1G52340	AT2G01120	AT4G33610
	AT4G27540		AT4G04020	AT5G61455	AT1G30270	AT5G64100	AT1G50430	AT1G52540	AT2G01180	AT4G29030
	AT4G29200		AT4G26910	AT5G62070	AT4G18260	AT2G46750	AT1G50580	AT1G52720	AT2G01250	AT1G55990
	AT4G29620		AT3G46700	AT5G62280	AT1G77060	AT1G27460	AT1G50600	AT1G52760	AT2G01420	AT4G29020
	AT4G29640		AT5G54300	AT5G62430	AT1G08465	AT5G01790	AT1G50720	AT1G52870	AT2G01450	AT3G04640
	AT4G29800		AT3G11840	AT5G62470	AT1G23090	AT1G48660	AT1G50970	AT1G52910	AT2G01520	AT2G05540
	AT4G30280		AT5G44550	AT5G62720	AT5G13930	AT2G48140	AT1G51060	AT1G52920	AT2G01820	AT3G09070
	AT4G30540		AT4G03430	AT5G63130	AT5G46290	AT1G76620	AT1G51070	AT1G53000	AT2G01830	AT5G47020
	AT4G30620		AT2G39800	AT5G63650	AT1G72150	AT4G38080	AT1G51140	AT1G53030	AT2G01890	AT4G18280
	AT4G31080		AT4G39675	AT5G63850	AT5G16110	AT1G54030	AT1G51310	AT1G53035	AT2G01950	AT2G22510
	AT4G31120		AT5G59780	AT5G64310	AT1G07560	AT5G14880	AT1G51400	AT1G53090	AT2G02070	AT4G38080
	AT4G31800		AT3G62590	AT5G64510	AT4G31100	AT5G54080	AT1G51420	AT1G53240	AT2G02100	AT5G09520
	AT4G31870		AT1G72360	AT5G64750	AT1G22930	AT3G05730	AT1G51500	AT1G53310	AT2G02390	AT1G72790
	AT4G31970		AT1G11210	AT5G65040	AT1G45207	AT5G23060	AT1G51550	AT1G53340	AT2G02880	AT3G02120
	AT4G32230		AT5G62630	AT5G65533	AT1G22990	AT5G58350	AT1G51580	AT1G53440	AT2G02950	AT5G09530
	AT4G32400		AT2G01300	AT5G65660	AT4G25420	AT2G24090	AT1G51590	AT1G53460	AT2G03200	AT5G09480
	AT4G32450		AT1G03070	AT5G66330	AT5G14450	AT2G27660	AT1G51620	AT1G53540	AT2G03350	AT1G14710
	AT4G32710		AT5G58430	AT5G66560	AT1G68740	AT3G24590	AT1G51680	AT1G53580	AT2G04280	AT2G39795
	AT4G33040		AT1G15100	AT5G67280	AT3G51820	AT4G27720	AT1G51720	AT1G53590	AT2G04350	AT3G26910
	AT4G33150		AT5G09530	AT5G67340	AT1G33040	AT1G11185	AT1G51790	AT1G53645	AT2G04780	AT3G56590
	AT4G33680		AT4G00880	ATCG00080	AT2G26340	AT1G11450	AT1G51830	AT1G53680	AT2G05540	AT4G28300
	AT4G33810		AT5G17760	ATCG00510	AT1G31950	AT4G19710	AT1G51850	AT1G53690	AT2G05620	AT4G16790
	AT4G34450		AT5G59200	ATCG00690	AT3G47200	AT5G04160	AT1G51860	AT1G53770	AT2G05790	AT1G19710
	AT4G34840		AT1G71970	ATCG00920	AT3G06730	AT1G14410	AT1G51890	AT1G53830	AT2G05920	AT1G52420
	AT4G34850		AT5G60210	ATCG01210	AT4G10510	AT3G55230	AT1G51940	AT1G53920	AT2G05990	AT1G73740
	AT4G35070		AT3G57530	ATMG01000	AT3G17390	AT5G01220	AT1G51980	AT1G53940	AT2G06850	AT3G24040
	AT4G35070		AT1G49230	ATMG01380	AT3G06850	AT1G52100	AT1G52060	AT1G54120	AT2G06925	AT1G10400
	AT4G35120		AT5G18370	AT1G01390	AT5G41050	AT5G62230	AT1G52070	AT1G54130	AT2G07690	AT2G28080
	AT4G35320		AT1G03220	AT1G06590	AT4G34090	AT5G23990	AT1G52080	AT1G54160	AT2G07705	AT1G80160
	AT4G35370		AT1G18990	AT1G15820	AT3G01290	AT3G02870	AT1G52140	AT1G54170	AT2G10940	AT2G32090
	AT4G35510		AT3G54130	AT1G20440	AT1G13440	AT3G54090	AT1G52150	AT1G54220	AT2G13360	AT1G67280
	AT4G35987		AT4G33467	AT1G24400	AT5G40980	AT5G06610	AT1G52190	AT1G54290	AT2G13560	AT5G66280
	AT4G37120		AT4G14746	AT1G49450	AT1G04110	AT3G21730	AT1G52220	AT1G54410	AT2G13820	AT5G22830
	AT4G37230		AT1G68230	AT1G49470	AT1G23760	AT3G10740	AT1G52240	AT1G54460	AT2G14460	AT2G47180
	AT4G37260		AT5G48000	AT1G61360	AT4G29400	AT3G30875	AT1G52320	AT1G54500	AT2G14890	AT1G56600
	AT4G37660		AT2G26135	AT1G61590	AT3G46940	AT3G52820	AT1G52340	AT1G54510	AT2G14900	AT1G01610
	AT4G37670		AT4G01670	AT1G65940	AT4G36730	AT5G55970	AT1G52540	AT1G54540	AT2G15050	AT4G00400
	AT4G37990		ATMG01275	AT1G67090	AT1G03380	AT3G45300	AT1G52550	AT1G54560	AT2G15090	AT3G17420
	AT4G38420		AT2G23810	AT1G74490	AT4G04350	AT3G22880	AT1G52670	AT1G54610	AT2G15580	AT5G13200
	AT4G38600		AT3G02800	AT2G02170	AT1G26450	AT1G22065	AT1G52720	AT1G54680	AT2G15970	AT5G08350
	AT4G38680		AT3G59080	AT2G05100	AT5G65980	AT4G21770	AT1G52760	AT1G54850	AT2G16060	AT1G78300
	AT4G39620		AT1G75860	AT2G20630	AT5G15050	AT1G12800	AT1G52910	AT1G54890	AT2G16280	AT1G34760
	AT4G39630		AT5G43840	AT2G26440	AT1G06090	AT5G08260	AT1G53000	AT1G54970	AT2G16400	AT4G03190
	AT4G39960		AT5G40540	AT2G45160	AT5G02020	AT5G40950	AT1G53035	AT1G55110	AT2G16440	AT2G21660
	AT5G01470		AT3G50410	AT2G46410	AT4G13235	AT5G38100	AT1G53090	AT1G55210	AT2G16630	AT5G57440
	AT5G01540		AT3G20330	AT2G46740	AT4G32650	AT2G02500	AT1G53120	AT1G55260	AT2G16750	AT5G35630
	AT5G01610		AT5G45990	AT2G47870	AT4G16140	AT2G19130	AT1G53240	AT1G55265	AT2G16900	AT1G06390
	AT5G01650		AT4G38690	AT3G01860	AT5G10210	AT3G55400	AT1G53310	AT1G55325	AT2G17440	AT3G59100
	AT5G01650		AT2G44060	AT3G05070	AT2G33255	AT2G28630	AT1G53460	AT1G55350	AT2G17760	AT5G13000
	AT5G01820		AT4G09830	AT3G07570	AT5G65410	AT3G01420	AT1G53560	AT1G55530	AT2G17800	AT5G62480
	AT5G02030		AT1G08670	AT3G10180	AT3G27160	AT5G57480	AT1G53580	AT1G55580	AT2G17820	AT2G02390
	AT5G02210		AT1G61370	AT3G10290	AT5G04080	AT2G27550	AT1G53670	AT1G55610	AT2G17840	AT1G02950
	AT5G02230		AT3G14630	AT3G15580	AT3G52150	AT2G41680	AT1G53680	AT1G55660	AT2G18040	AT2G29450
	AT5G02390		AT3G06720	AT3G15820	AT2G31350	AT3G20370	AT1G53700	AT1G55690	AT2G18050	AT1G69920
	AT5G02390		AT3G56980	AT3G21560	AT3G49690	AT3G61700	AT1G53830	AT1G55740	AT2G18060	AT1G78370
	AT5G02770		AT2G21180	AT3G23020	AT5G13410	AT2G36950	AT1G53920	AT1G55760	AT2G18270	AT1G33240
	AT5G03380		AT1G80720	AT3G27960	AT1G12850	AT4G23680	AT1G53940	AT1G55805	AT2G18300	AT5G13630
	AT5G03455		AT4G15330	AT3G33004	AT3G48730	AT4G24230	AT1G53990	AT1G55880	AT2G18360	AT4G17460
	AT5G03455		AT2G22430	AT3G49140	AT1G21070	AT5G50760	AT1G54110	AT1G56010	AT2G18370	AT3G60390
	AT5G03470		AT1G13210	AT3G49210	AT1G70940	AT2G30424	AT1G54170	AT1G56090	AT2G18400	AT4G16780
	AT5G04050		AT4G00550	AT3G53750	AT1G48350	AT4G26370	AT1G54220	AT1G56210	AT2G18960	AT5G06710
	AT5G04330		AT1G55760	AT3G54890	AT4G11175	AT2G21530	AT1G54290	AT1G56230	AT2G19170	AT3G28920
	AT5G04340		AT1G69480	AT3G59068	AT4G33500	AT1G23870	AT1G54500	AT1G56340	AT2G19590	AT5G48930
	AT5G04410		ATMG00060	AT4G11850	AT4G24480	AT5G63310	AT1G54510	AT1G56660	AT2G19680	AT4G33470
	AT5G05410		AT5G62020	AT4G12432	AT5G18070	AT2G34170	AT1G54540	AT1G56680	AT2G19720	AT2G27140
	AT5G06000		AT1G06800	AT4G21910	AT2G17972	AT1G04520	AT1G54550	AT1G56700	AT2G19730	AT5G19090
	AT5G06320		AT5G26860	AT4G30470	AT1G23740	AT1G18860	AT1G54710	AT1G57790	AT2G19810	AT5G02600
	AT5G06490		AT5G02430	AT4G36850	AT5G60450	AT4G19985	AT1G54720	AT1G57943	AT2G19900	AT1G51090
	AT5G06720		AT3G17360	AT4G38280	AT3G56870	AT5G07475	AT1G54780	AT1G58110	AT2G20300	AT1G09940
	AT5G07190		AT4G00305	AT5G01170	AT3G12730	AT3G14220	AT1G54970	AT1G58170	AT2G20550	AT1G65590
	AT5G07640		AT1G08510	AT5G12440	AT3G06880	AT3G48420	AT1G54990	AT1G58230	AT2G20560	AT3G52470
	AT5G07780		AT1G67120	AT5G14370	AT4G08870	AT2G42990	AT1G55110	AT1G58250	AT2G20610	AT2G18050
	AT5G08340		AT3G44703	AT5G19580	AT1G49160	AT3G18110	AT1G55240	AT1G58340	AT2G20780	AT2G28740
	AT5G09370		AT5G64870	AT5G45960	AT1G73220	AT1G67030	AT1G55260	AT1G58370	AT2G20880	AT5G65360
	AT5G09590		AT1G22190	AT5G46450	AT1G58080	AT2G23630	AT1G55265	AT1G59670	AT2G20930	AT5G10390
	AT5G09980		AT2G42790	AT5G48030	AT3G03980	AT4G04990	AT1G55350	AT1G59700	AT2G21050	AT1G09200
	AT5G10270		AT5G18780	AT5G57510	AT1G74770	AT5G38980	AT1G55390	AT1G59830	AT2G21180	AT3G53730
	AT5G10420		AT5G62460	AT5G59520	AT4G27760	AT1G44760	AT1G55430	AT1G59940	AT2G21210	AT5G54250
	AT5G10800		AT5G02760	AT5G62440	AT1G15400	AT3G22800	AT1G55530	AT1G59970	AT2G21380	AT4G23800
	AT5G10920		AT5G25440	AT5G67060	AT1G30080	AT2G14880	AT1G55600	AT1G60010	AT2G21520	AT5G23420
	AT5G10960		AT4G28350	AT5G67600	AT2G39190	AT1G28570	AT1G55610	AT1G60070	AT2G21560	AT5G21060
	AT5G11570		AT3G12810	ATMG00570	AT2G36120	AT1G27620	AT1G55660	AT1G60140	AT2G21660	AT2G26150
	AT5G11650		AT3G27380	AT1G03106	AT1G08640	AT3G25190	AT1G55760	AT1G60190	AT2G21780	AT5G43840
	AT5G11740		AT1G13740	AT1G13250	AT1G70850	AT4G37930	AT1G55790	AT1G60200	AT2G21790	AT3G22830
	AT5G12220		AT5G59570	AT1G15180	AT4G00810	AT1G61360	AT1G55920	AT1G60260	AT2G21820	AT4G11660
	AT5G13020		AT2G31930	AT1G15570	AT1G03310	AT3G53100	AT1G55960	AT1G60390	AT2G21830	AT1G28440
	AT5G13650		AT3G26840	AT1G25560	AT1G66670	AT1G75710	AT1G56010	AT1G60490	AT2G21960	AT3G46230
	AT5G14430		AT5G51630	AT1G33612	AT1G31190	AT4G25580	AT1G56030	AT1G60550	AT2G22170	AT1G54050
	AT5G14800		AT3G53200	AT1G44760	AT3G52820	AT1G60750	AT1G56090	AT1G60660	AT2G22330	AT5G12030
	AT5G15170		AT5G17400	AT1G62030	AT5G08720	AT1G08640	AT1G56170	AT1G60680	AT2G22420	AT1G53540
	AT5G15320		AT2G35170	AT1G66780	AT2G39930	AT1G65690	AT1G56210	AT1G60780	AT2G22470	AT5G12020
	AT5G15350		AT3G25610	AT1G74160	AT5G62790	AT2G46192	AT1G56230	AT1G60800	AT2G22510	AT5G51440
	AT5G15560		ATMG01360	AT1G75860	AT2G01190	AT4G32785	AT1G56320	AT1G60810	AT2G22540	AT3G12580
	AT5G15750		AT5G04870	AT2G04570	AT3G24590	AT5G53048	AT1G56340	AT1G60860	AT2G22610	AT4G16660
	AT5G16200		AT2G38820	AT2G21180	AT5G55220	AT5G62770	AT1G56680	AT1G60870	AT2G22670	AT3G09440
	AT5G16270		AT5G58160	AT2G21820	AT5G44610	AT4G23000	AT1G56720	AT1G61160	AT2G22880	AT1G16030
	AT5G16430		AT1G30900	AT2G27400	AT5G03420	AT3G11945	AT1G57670	AT1G61240	AT2G22900	AT2G32120
	AT5G17260		AT1G45145	AT2G32100	AT1G27620	AT3G48020	AT1G57790	AT1G61360	AT2G23110	AT5G52640
	AT5G17440		AT5G64170	AT2G32430	AT4G31990	AT5G15830	AT1G58030	AT1G61560	AT2G23120	AT1G74310
	AT5G17600		AT1G49470	AT2G43610	AT4G17040	AT1G26290	AT1G58110	AT1G61590	AT2G23170	AT2G40000
	AT5G18220		AT5G57685	AT2G44570	AT1G18250	AT1G27480	AT1G58250	AT1G61630	AT2G23540	AT5G59870
	AT5G18475		AT5G06610	AT2G45590	AT5G35220	AT4G25070	AT1G58270	AT1G61660	AT2G23700	AT2G38810
	AT5G19340		AT2G46790	AT2G46790	AT4G29450	AT1G79320	AT1G58340	AT1G61810	AT2G24230	AT1G51060
	AT5G19980		AT4G31730	AT3G02800	AT2G23930	AT3G03670	AT1G58370	AT1G61820	AT2G24260	AT5G22880
	AT5G20140		AT1G10370	AT3G11020	AT1G80640	AT3G25480	AT1G58470	AT1G62020	AT2G24762	AT4G24960
	AT5G20140		AT2G31110	AT3G15356	AT3G11170	AT2G35500	AT1G59680	AT1G62040	AT2G25060	AT1G80280
	AT5G20700		AT2G22475	AT3G16990	AT3G51410	AT2G17972	AT1G59700	AT1G62085	AT2G25090	AT2G05790
	AT5G20790		AT3G51950	AT3G22120	AT3G29185	AT5G03650	AT1G59850	AT1G62130	AT2G25140	AT1G68620
	AT5G20920		AT3G53540	AT3G50930	AT2G26580	AT1G03010	AT1G59940	AT1G62180	AT2G25210	AT4G29360
	AT5G22530		AT5G47230	AT3G57720	AT1G61750	AT1G79850	AT1G59970	AT1G62280	AT2G25450	AT3G62040
	AT5G23540		AT5G53250	AT3G60070	AT3G46100	AT5G45930	AT1G59980	AT1G62300	AT2G25790	AT1G73480
	AT5G23650		AT1G71695	AT4G10340	AT2G23050	AT4G33610	AT1G60160	AT1G62360	AT2G26150	AT3G13560
	AT5G24100		AT3G55410	AT4G14150	AT3G52990	AT1G32470	AT1G60260	AT1G62422	AT2G26440	AT5G13980
	AT5G24313		AT2G18500	AT4G15540	AT4G36110	AT2G30340	AT1G60390	AT1G62430	AT2G26500	AT5G20950
	AT5G24320		AT5G03020	AT4G19520	AT5G18240	AT2G32430	AT1G60400	AT1G62480	AT2G26640	AT5G11650
	AT5G24450		AT3G52400	AT4G21390	AT2G32990	AT5G56320	AT1G60490	AT1G62510	AT2G26650	AT2G18360
	AT5G24690		AT5G64310	AT4G33905	AT3G61870	AT1G71880	AT1G60550	AT1G62540	AT2G26680	AT3G56310
	AT5G24890		AT2G03500	AT5G03030	AT2G30080	AT5G03190	AT1G60570	AT1G62560	AT2G26730	AT2G36290
	AT5G24900		AT5G53990	AT5G14880	AT1G67710	AT2G42800	AT1G60680	AT1G62710	AT2G26900	AT1G56500
	AT5G25590		AT3G45980	AT5G18370	AT4G37730	AT3G23400	AT1G60750	AT1G62730	AT2G27040	AT4G24140
	AT5G25640		AT4G14150	AT5G25440	AT3G59970	AT2G31110	AT1G60810	AT1G62740	AT2G27140	AT5G13800
	AT5G25750		AT1G21130	AT5G40740	AT1G31180	AT1G19670	AT1G60870	AT1G62760	AT2G27530	AT2G22670
	AT5G27430		AT1G22510	AT5G41070	AT5G59500	AT5G04860	AT1G60890	AT1G62980	AT2G27900	AT1G04550
	AT5G27720		AT1G22710	AT5G46330	AT3G51000	AT3G49670	AT1G61040	AT1G63050	AT2G27920	AT1G19220
	AT5G27840		AT5G56190	AT5G46420	AT5G24300	AT1G13250	AT1G61120	AT1G63120	AT2G28080	AT5G67100
	AT5G28050		AT1G60470	AT5G54810	AT4G39675	AT2G33530	AT1G61130	AT1G63260	AT2G28200	AT1G52150
	AT5G28640		AT5G62920	AT5G59490	AT5G53190	AT1G02520	AT1G61160	AT1G63310	AT2G28400	AT2G02070
	AT5G28640		AT3G09760	AT5G60970	AT2G24560	AT3G17609	AT1G61240	AT1G63420	AT2G28410	AT3G51740
	AT5G34830		AT2G22900	ATMG01090	AT5G56320	AT2G27402	AT1G61290	AT1G63430	AT2G28660	AT4G20390
	AT5G34850		AT2G46740	AT1G13340	AT1G18440	AT4G37510	AT1G61360	AT1G63440	AT2G28670	AT2G36100
	AT5G37310		AT4G27300	AT1G20060	AT1G77885	AT5G30510	AT1G61520	AT1G63450	AT2G28740	AT3G11550
	AT5G37370		AT3G55130	AT1G21130	AT5G43750	AT4G11175	AT1G61560	AT1G63460	AT2G28790	AT3G06390
	AT5G37370		AT5G04760	AT1G25098	AT1G74458	AT5G40160	AT1G61590	AT1G63470	AT2G28810	AT5G44550
	AT5G37590		AT3G22100	AT1G33813	AT4G11010	AT3G17840	AT1G61620	AT1G63690	AT2G28870	AT5G54980
	AT5G38140		AT3G09162	AT1G54870	AT3G16857	AT2G47940	AT1G61660	AT1G63700	AT2G28900	AT3G55390
	AT5G38290		AT4G22520	AT1G61580	AT1G72220	AT1G63440	AT1G61810	AT1G63840	AT2G28930	AT5G62720
	AT5G38300		AT4G33985	AT1G76970	AT1G71880	AT5G17170	AT1G61820	AT1G63940	AT2G28950	AT5G10820
	AT5G38450		AT5G63650	AT2G01080	AT1G26880	AT5G62140	AT1G62020	AT1G64060	AT2G29090	AT5G27490
	AT5G39580		AT2G38250	AT2G19460	AT4G29690	AT4G24350	AT1G62045	AT1G64190	AT2G29380	AT1G72500
	AT5G39710		AT1G27910	AT2G28400	AT1G52310	AT1G21360	AT1G62180	AT1G64220	AT2G29450	AT1G23205
	AT5G39940		AT5G43420	AT2G34070	AT5G01220	AT3G12930	AT1G62280	AT1G64330	AT2G29550	AT4G25260
	AT5G40730		AT3G06010	AT2G36220	AT4G13505	AT5G39150	AT1G62300	AT1G64370	AT2G29890	AT1G72000
	AT5G40780		AT2G26650	AT3G12610	AT4G17080	AT1G67040	AT1G62360	AT1G64380	AT2G29980	AT5G42810
	AT5G40910		AT1G17190	AT3G12820	AT5G25280	AT3G11280	AT1G62422	AT1G64405	AT2G30150	AT3G63110
	AT5G41330		AT2G45160	AT3G22640	AT2G45270	AT5G19370	AT1G62430	AT1G64440	AT2G30210	AT5G20040
	AT5G41660		AT3G25240	AT3G43850	AT1G33810	AT1G30840	AT1G62510	AT1G64470	AT2G30250	AT5G03040
	AT5G42050		AT4G12520	AT3G50560	AT4G28050	AT5G04080	AT1G62560	AT1G64490	AT2G30360	AT4G00820
	AT5G42480		AT1G18970	AT3G61830	AT1G09750	AT1G48300	AT1G62710	AT1G64530	AT2G30520	AT1G01110
	AT5G42480		AT1G08810	AT4G01250	AT5G23020	AT5G48430	AT1G62760	AT1G64590	AT2G30540	AT1G75280
	AT5G42600		AT5G65950	AT4G04408	AT4G18030	AT2G27430	AT1G62960	AT1G64620	AT2G30550	AT4G39230
	AT5G43000		AT5G42380	AT4G10770	AT5G63710	AT5G23820	AT1G62980	AT1G64640	AT2G30570	AT4G34350
	AT5G43060		AT5G01270	AT4G15280	AT5G27290	AT1G18390	AT1G63050	AT1G64700	AT2G30860	AT1G33790
	AT5G43280		AT5G17980	AT4G18880	AT5G58520	AT5G19530	AT1G63310	AT1G64710	AT2G30990	AT3G16450
	AT5G43500		AT5G41070	AT4G22710	AT3G48420	AT4G28680	AT1G63420	AT1G64750	AT2G31110	AT5G03150
	AT5G44380		AT5G04460	AT4G23100	AT2G23030	AT1G79560	AT1G63430	AT1G64780	AT2G31270	AT1G23760
	AT5G44790		AT1G61440	AT4G34980	AT1G01380	AT1G51110	AT1G63440	AT1G64790	AT2G31350	AT5G46290
	AT5G45000		AT3G17465	AT4G37250	AT2G28930	AT3G51350	AT1G63490	AT1G65170	AT2G31370	AT1G74960
	AT5G45190		AT5G01500	AT4G38550	AT2G24630	AT1G62500	AT1G63690	AT1G65350	AT2G31390	AT4G32650
	AT5G45190		AT3G50930	AT5G04410	AT3G49490	AT1G01640	AT1G63720	AT1G65380	AT2G31670	AT2G15090
	AT5G45420		AT5G09520	AT5G05320	AT1G14450	AT5G04360	AT1G63840	AT1G65430	AT2G31945	AT2G16280
	AT5G46350		AT5G48570	AT5G10180	AT1G80180	AT3G61430	AT1G63940	AT1G65440	AT2G31955	AT2G26640
	AT5G46500		AT1G69260	AT5G10695	AT2G16050	AT4G34190	AT1G64060	AT1G65610	AT2G31980	AT1G79500
	AT5G46500		AT5G62540	AT5G13140	AT5G65040	AT3G20830	AT1G64130	AT1G65690	AT2G32090	AT5G13530
	AT5G46590		AT5G16240	AT5G18700	AT2G27402	AT1G32220	AT1G64190	AT1G65920	AT2G32120	AT3G27220
	AT5G46740		AT2G07773	AT5G22740	AT4G29270	AT5G58860	AT1G64220	AT1G65950	AT2G32280	AT1G51580
	AT5G46760		AT5G22060	AT5G26960	AT5G23450	AT3G10525	AT1G64290	AT1G66020	AT2G32300	AT5G56140
	AT5G46860		AT4G19520	AT5G40380	AT3G02830	AT2G21560	AT1G64300	AT1G66080	AT2G32720	AT1G79620
	AT5G47000		AT1G31280	AT5G62920	AT1G45191	AT2G42890	AT1G64355	AT1G66140	AT2G32765	AT5G05160
	AT5G47150		AT2G21630	AT5G66550	AT3G57560	AT1G66280	AT1G64370	AT1G66180	AT2G33150	AT5G01890
	AT5G47420		AT2G28400	AT1G01030	AT1G65900	AT2G39855	AT1G64380	AT1G66200	AT2G33370	AT4G34220
	AT5G47560		AT2G02860	AT1G11930	AT1G72610	AT1G45474	AT1G64430	AT1G66250	AT2G33590	AT5G61480
	AT5G47630		AT1G52890	AT1G13810	AT1G73300	AT4G18510	AT1G64530	AT1G66350	AT2G33630	AT4G37250
	AT5G48175		ATMG00180	AT1G21120	AT1G66140	AT3G26760	AT1G64590	AT1G66370	AT2G33700	AT5G58300
	AT5G48500		AT1G54575	AT1G22770	AT3G48350	AT2G14210	AT1G64620	AT1G66470	AT2G33810	AT1G80380
	AT5G48570		AT3G24020	AT1G26150	AT5G29000	AT2G40490	AT1G64640	AT1G66480	AT2G34070	AT2G41820
	AT5G48655		AT1G04503	AT1G28380	AT2G03750	AT4G15380	AT1G64700	AT1G66530	AT2G34140	AT3G09830
	AT5G48990		AT1G56540	AT2G29940	AT3G07670	AT1G26560	AT1G64710	AT1G66730	AT2G34300	AT4G24480
	AT5G49480		AT5G65310	AT2G32190	AT3G56240	AT1G32700	AT1G64770	AT1G66800	AT2G34480	AT5G19150
	AT5G49590		AT2G32510	AT2G40290	AT1G55480	AT3G17170	AT1G64780	AT1G66880	AT2G34610	AT4G34500
	AT5G49910		AT4G20240	AT2G43445	AT5G64100	AT5G18130	AT1G64790	AT1G66940	AT2G34680	AT3G46270
	AT5G49990		AT5G35460	AT3G12950	AT5G02870	AT5G55620	AT1G64830	AT1G66970	AT2G34710	AT1G10850
	AT5G50380		AT4G33300	AT3G16320	AT2G46110	AT2G47930	AT1G64890	AT1G67040	AT2G35020	AT1G66940
	AT5G50390		AT5G48250	AT3G24840	AT5G07095	AT3G12145	AT1G65230	AT1G67050	AT2G35060	AT2G26730
	AT5G50990		AT5G06820	AT3G56860	AT4G23680	AT4G12545	AT1G65380	AT1G67110	AT2G35120	AT5G50000
	AT5G51050		AT2G32010	AT3G59220	AT1G51110	AT5G09995	AT1G65430	AT1G67280	AT2G35190	AT5G49660
	AT5G51080		AT5G55180	AT4G12720	AT3G55150	AT2G37750	AT1G65450	AT1G67440	AT2G35300	AT3G08680
	AT5G51300		AT1G07870	AT4G16280	AT5G64240	AT3G21260	AT1G65610	AT1G67470	AT2G35370	AT5G43020
	AT5G51410		AT1G08290	AT4G17810	AT3G15370	AT2G28660	AT1G65680	AT1G67500	AT2G35430	AT1G56720
	AT5G51440		AT4G33980	AT4G30400	AT5G03545	AT5G24314	AT1G65690	AT1G67510	AT2G35520	AT3G56050
	AT5G51510		AT1G32920	AT4G37330	AT1G79110	AT3G24430	AT1G65860	AT1G67630	AT2G35620	AT4G23050
	AT5G52460		AT5G06200	AT5G07180	AT5G41400	AT4G10300	AT1G65920	AT1G67710	AT2G35680	AT2G24230
	AT5G52460		AT1G30750	AT5G21222	AT1G11430	AT1G22650	AT1G65950	AT1G67720	AT2G35820	AT2G37050
	AT5G52640		AT4G33440	AT5G58670	AT5G52120	AT1G55140	AT1G65990	AT1G67730	AT2G35860	AT5G57670
	AT5G53000		AT4G00900	AT5G59480	AT4G40045	AT5G02400	AT1G66020	AT1G67800	AT2G35880	AT3G57830
	AT5G53080		AT2G25600	AT5G65310	AT2G27420	AT1G66670	AT1G66110	AT1G67870	AT2G36100	AT1G28390
	AT5G53210		AT1G78280	AT1G09140	AT5G42655	AT3G02620	AT1G66140	AT1G67970	AT2G36160	AT5G56040
	AT5G53870		AT2G43535	AT1G15002	AT5G07030	AT4G25420	AT1G66180	AT1G68100	AT2G36170	AT5G62710
	AT5G53900		AT3G44326	AT1G16850	AT1G44830	AT5G07030	AT1G66200	AT1G68110	AT2G36220	AT3G56370
	AT5G54000		AT2G36810	AT1G17230	AT5G51160	AT2G39190	AT1G66220	AT1G68150	AT2G36270	AT1G67720
	AT5G54095		AT1G12240	AT1G19180	AT2G35760	AT3G56240	AT1G66330	AT1G68220	AT2G36290	AT3G19300
	AT5G54095		AT3G46130	AT1G32415	AT1G74500	AT1G79110	AT1G66350	AT1G68230	AT2G36460	AT5G18500
	AT5G54170		AT3G21630	AT1G53940	AT3G61630	AT3G12780	AT1G66480	AT1G68260	AT2G36530	AT3G28040
	AT5G54490		AT2G37570	AT1G68410	AT3G12930	AT1G51860	AT1G66510	AT1G68300	AT2G36620	AT5G24080
	AT5G54690		AT5G03740	AT2G26135	AT1G04030	AT1G71040	AT1G66650	AT1G68490	AT2G36835	AT1G01540
	AT5G54750		AT5G15500	AT2G31020	AT4G14580	AT1G32990	AT1G66660	AT1G68540	AT2G36840	AT1G48430
	AT5G55450		AT5G66620	AT2G45600	AT1G48750	AT4G14210	AT1G66670	AT1G68710	AT2G36870	AT1G74360
	AT5G55600		AT1G69470	AT2G47160	AT3G14450	AT3G11690	AT1G66720	AT1G68740	AT2G36880	AT5G58150
	AT5G56030		AT2G08665	AT3G14170	AT5G14020	AT5G64120	AT1G66730	AT1G68810	AT2G36910	AT3G44850
	AT5G56100		AT4G16008	AT3G46640	AT4G00905	AT5G66580	AT1G66800	AT1G68850	AT2G37040	AT2G01820
	AT5G56300		AT4G05010	AT3G47750	AT1G56460	AT3G27650	AT1G66940	AT1G68880	AT2G37050	AT5G56350
	AT5G56310		AT1G53760	AT3G56940	AT2G43680	AT3G48360	AT1G66970	AT1G68920	AT2G37190	AT5G11410
	AT5G57280		AT1G10060	AT3G57780	AT5G48300	AT5G07180	AT1G67030	AT1G69040	AT2G37280	AT1G53050
	AT5G57320		AT4G00700	AT3G61150	AT4G00720	AT1G09795	AT1G67040	AT1G69080	AT2G37330	AT4G31250
	AT5G57510		AT5G10550	AT3G62730	AT5G67510	AT4G05200	AT1G67050	AT1G69100	AT2G37400	AT2G31390
	AT5G57560		AT3G11820	AT4G11290	AT1G77020	AT4G37760	AT1G67080	AT1G69160	AT2G37550	AT2G25790
	AT5G58010		AT2G43840	AT4G24780	AT4G15110	AT5G65040	AT1G67110	AT1G69170	AT2G37630	AT5G14720
	AT5G58110		AT1G23450	AT4G28750	AT2G15960	AT4G01130	AT1G67140	AT1G69200	AT2G37640	AT5G63710
	AT5G58470		AT2G02700	AT4G31750	AT1G69740	AT4G33760	AT1G67420	AT1G69240	AT2G37670	AT5G10290
	AT5G59980		AT3G46900	AT4G34230	AT2G02100	AT5G11480	AT1G67440	AT1G69295	AT2G37710	AT1G66430
	AT5G60010		AT3G01950	AT4G38060	AT5G19890	AT3G59010	AT1G67450	AT1G69450	AT2G37750	AT2G16750
	AT5G60030		AT2G40970	AT5G13150	AT5G50010	AT2G10940	AT1G67490	AT1G69526	AT2G37870	AT3G23310
	AT5G60260		AT4G22710	AT5G26660	AT3G10740	AT4G29690	AT1G67500	AT1G69570	AT2G37940	AT1G04700
	AT5G60270		AT5G66210	AT5G55180	AT1G14080	AT1G14840	AT1G67590	AT1G69580	AT2G37970	AT4G38470
	AT5G60840		AT5G65980	AT5G67290	AT3G63280	AT4G18290	AT1G67640	AT1G69780	AT2G38080	AT5G58540
	AT5G60840		AT4G19050	AT1G08380	AT3G17840	AT5G51160	AT1G67700	AT1G69880	AT2G38090	AT4G35500
	AT5G61560		AT5G46240	AT1G21050	AT4G00940	AT3G61270	AT1G67710	AT1G69970	AT2G38120	AT3G22790
	AT5G61770		AT3G02535	AT1G25530	AT4G37510	AT5G38290	AT1G67720	AT1G70170	AT2G38170	AT4G02710
	AT5G62220		ATMG00513	AT1G25570	AT3G23805	AT5G36120	AT1G67730	AT1G70210	AT2G38310	AT3G20150
	AT5G62520		AT3G54960	AT1G28440	AT5G45510	AT3G13950	AT1G67800	AT1G70280	AT2G38400	AT3G44730
	AT5G62940		AT3G16800	AT1G64450	AT3G19190	AT1G73270	AT1G67870	AT1G70290	AT2G38470	AT2G22610
	AT5G63050		AT3G61410	AT2G01450	AT2G33040	AT2G35000	AT1G68010	AT1G70300	AT2G38530	AT3G16060
	AT5G63730		AT5G12020	AT2G04235	AT2G24090	AT2G01660	AT1G68040	AT1G70370	AT2G38650	AT2G21380
	AT5G63750		AT2G30870	AT2G13790	AT4G37930	AT5G16030	AT1G68110	AT1G70460	AT2G38760	AT3G44050
	AT5G64060		AT2G07774	AT2G30280	AT1G51830	AT3G56090	AT1G68150	AT1G70470	AT2G38790	AT3G11710
	AT5G64130		AT5G01410	AT2G32560	AT3G19970	AT1G65620	AT1G68170	AT1G70500	AT2G38810	AT4G33530
	AT5G64130		AT1G19670	AT2G36620	AT1G43700	AT3G61198	AT1G68220	AT1G70510	AT2G38820	AT2G35060
	AT5G64260		AT2G03640	AT2G37250	AT2G18910	AT5G01590	AT1G68230	AT1G70520	AT2G39010	AT2G30210
	AT5G64300		AT3G52570	AT3G15530	AT5G28650	AT4G20860	AT1G68370	AT1G70550	AT2G39220	AT2G38080
	AT5G64790		AT2G21130	AT3G17010	AT2G32230	AT5G58600	AT1G68410	AT1G70570	AT2G39430	AT2G40370
	AT5G64830		AT2G47060	AT3G17630	AT1G22770	AT5G12860	AT1G68490	AT1G70580	AT2G39460	AT5G07130
	AT5G65210		AT1G12330	AT3G22100	AT1G35290	AT3G15030	AT1G68520	AT1G70690	AT2G39470	AT2G04350
	AT5G65230		AT3G23560	AT3G23430	AT2G39570	AT3G51895	AT1G68560	AT1G70770	AT2G39570	AT1G77590
	AT5G65350		AT3G14590	AT3G43720	AT5G50300	AT5G49910	AT1G68570	AT1G70790	AT2G39700	AT3G03310
	AT5G65500		AT1G22550	AT3G49530	AT5G44650	AT1G47670	AT1G68600	AT1G70830	AT2G39705	AT1G77690
	AT5G66280		AT4G39700	AT3G53160	AT3G20230	AT5G17870	AT1G68690	AT1G70890	AT2G39750	AT2G42430
	AT5G67030		AT4G16447	AT3G56240	AT4G37940	AT2G01150	AT1G68710	AT1G70920	AT2G39760	AT5G67420
	AT5G67220		AT3G19000	AT3G57530	AT2G30340	AT2G28140	AT1G68810	AT1G71010	AT2G39795	AT3G49940
	ATCG00065		AT2G38860	AT4G32070	AT3G60290	AT5G13220	AT1G68850	AT1G71030	AT2G39870	AT4G37540
	ATCG00140		AT1G20696	AT4G32260	AT5G28290	AT5G28290	AT1G68880	AT1G71340	AT2G39890	AT3G02550
	ATCG00500		AT4G38550	AT4G37610	AT5G47190	AT2G33330	AT1G68940	AT1G71380	AT2G39900	AT5G02840
	ATCG00530		AT2G03820	AT5G08230	AT4G01240	AT5G47240	AT1G69160	AT1G71470	AT2G39980	AT2G02100
	ATCG00580		AT5G60040	AT5G12860	AT2G34830	AT4G01883	AT1G69170	AT1G71692	AT2G40000	AT1G43130
	ATCG00600		AT3G04615	AT5G25830	AT5G02400	AT1G10682	AT1G69200	AT1G71695	AT2G40140	AT1G52690
	ATCG00640		AT4G10950	AT5G37450	AT1G64580	AT1G78370	AT1G69240	AT1G71710	AT2G40200	AT3G15670
	ATCG00650		AT2G16740	AT5G54270	AT1G48600	AT4G01330	AT1G69295	AT1G71720	AT2G40220	AT1G32560
	ATCG00660		AT2G41150	AT5G59030	AT2G17440	AT5G02640	AT1G69450	AT1G71830	AT2G40280	AT5G06760
	ATCG00730		AT3G24140	AT1G07300	AT5G40720	AT3G28130	AT1G69526	AT1G71870	AT2G40330	AT2G35300
	ATCG00760		AT2G21560	AT1G08800	AT5G04900	AT3G48700	AT1G69530	AT1G71960	AT2G40370	AT3G16530
	ATCG00800		AT4G02830	AT1G13740	AT3G24430	AT5G17660	AT1G69570	AT1G71970	AT2G40480	AT5G01090
	ATMG00450		AT2G36220	AT1G14440	AT5G08740	AT3G19390	AT1G69580	AT1G72060	AT2G40530	AT5G43460
	ATMG00680		AT2G34315	AT1G23120	AT5G07080	AT3G51410	AT1G69600	AT1G72175	AT2G40610	AT3G61130
	ATMG00870		AT5G54630	AT1G26730	AT1G73110	AT2G15090	AT1G69690	AT1G72250	AT2G40640	AT2G38650
			AT5G62880	AT1G44575	AT2G40490	AT4G22830	AT1G69730	AT1G72300	AT2G40765	AT1G24170
			AT3G11880	AT1G56540	AT2G38360	AT1G51940	AT1G69780	AT1G72360	AT2G40890	AT2G39900
			AT5G06760	AT1G58520	AT1G67700	AT1G49310	AT1G69850	AT1G72390	AT2G40940	AT1G01780
			AT2G41850	AT1G66600	AT1G48520	AT5G51560	AT1G69880	AT1G72470	AT2G41010	AT5G45670
			AT5G64150	AT1G73066	AT4G34190	AT1G50575	AT1G69935	AT1G72480	AT2G41100	AT3G53100
			AT2G22500	AT1G74930	AT5G52520	AT3G15520	AT1G69970	AT1G72500	AT2G41200	AT5G03610
			AT2G22770	AT1G76510	AT2G24020	AT1G22770	AT1G70170	AT1G72700	AT2G41280	AT2G23540
			AT4G01910	AT1G78820	AT4G28660	AT4G08390	AT1G70300	AT1G72830	AT2G41380	AT5G19290
			AT2G07695	AT2G26140	AT2G30890	AT5G02090	AT1G70370	AT1G72850	AT2G41500	AT5G37690
			AT4G22475	AT2G28950	AT5G16010	AT5G16010	AT1G70430	AT1G72870	AT2G41650	AT1G74460
			AT2G47260	AT2G41880	AT3G43790	AT1G21070	AT1G70460	AT1G72920	AT2G41760	AT3G16370
			AT1G61890	AT2G43540	AT2G15820	AT3G07195	AT1G70470	AT1G72940	AT2G41820	AT3G50400
			AT1G53300	AT2G43590	AT3G20830	AT3G61770	AT1G70510	AT1G73080	AT2G41870	AT1G74300
			AT1G08465	AT2G44490	AT2G34140	AT3G14470	AT1G70550	AT1G73100	AT2G41880	AT1G09390
			AT2G35612	AT3G13880	AT4G21210	AT2G45430	AT1G70690	AT1G73150	AT2G41940	AT3G05180
			AT4G08500	AT3G14260	AT5G28750	AT4G31370	AT1G70700	AT1G73220	AT2G42310	AT2G44970
			AT1G11580	AT3G23550	AT3G25480	AT4G08770	AT1G70850	AT1G73250	AT2G42320	AT1G29660
			AT1G60060	AT3G52400	AT5G51550	AT2G47840	AT1G70890	AT1G73340	AT2G42380	AT4G18970
			AT1G70530	AT4G24160	AT5G64816	AT1G07610	AT1G70895	AT1G73370	AT2G42430	AT3G14220
			AT2G31750	AT4G37760	AT1G31860	AT2G33180	AT1G70910	AT1G73410	AT2G42570	AT3G47590
			AT1G29330	AT5G05220	AT2G20670	AT1G50250	AT1G70920	AT1G73480	AT2G42580	AT2G42690
			AT2G32235	AT5G39580	AT4G17560	AT1G70270	AT1G71010	AT1G73590	AT2G42610	AT5G45950
			AT3G52290	AT5G50300	AT5G60690	AT3G03520	AT1G71030	AT1G73620	AT2G42690	AT3G07400
			AT1G72940	AT5G59450	AT2G33570	AT3G47040	AT1G71080	AT1G73630	AT2G42790	AT1G71250
			AT5G58050	AT1G29690	AT3G03520	AT2G47270	AT1G71340	AT1G73640	AT2G42840	AT1G49740
			AT3G22890	AT1G49580	AT3G28690	AT3G63280	AT1G71380	AT1G73655	AT2G42880	AT2G30550
			AT5G45190	AT1G55010	AT5G13180	AT3G20230	AT1G71500	AT1G73680	AT2G42950	AT1G02660
			AT1G77720	AT1G72470	AT4G21570	AT1G05260	AT1G71530	AT1G73720	AT2G43150	AT5G67130
			AT2G43150	AT2G07774	AT1G27320	AT5G52900	AT1G71680	AT1G73830	AT2G43200	AT4G10950
			AT3G63010	AT2G14900	AT1G07590	AT5G66190	AT1G71690	AT1G73850	AT2G43320	AT5G01870
			AT1G06980	AT2G24790	AT4G38210	AT1G21350	AT1G71692	AT1G73870	AT2G43540	AT2G22170
			AT2G01735	AT2G38940	AT4G01883	AT1G01390	AT1G71695	AT1G73940	AT2G43550	AT2G41500
			AT4G05120	AT2G40620	AT5G64940	AT1G44575	AT1G71710	AT1G73950	AT2G43800	AT1G45145
			AT5G53950	AT2G41990	AT2G46192	AT1G02580	AT1G71720	AT1G74010	AT2G44080	AT5G65290
			AT3G45840	AT3G49130	AT1G48110	AT5G64940	AT1G71830	AT1G74020	AT2G44210	AT5G15580
			AT5G59290	AT3G49200	AT1G55420	AT3G21750	AT1G71870	AT1G74030	AT2G44450	AT3G02170
			AT1G05230	AT3G53540	AT5G39590	AT4G40065	AT1G71960	AT1G74055	AT2G44740	AT1G32540
			AT5G52320	AT4G12600	AT2G46660	AT2G02710	AT1G72090	AT1G74090	AT2G44970	AT1G35340
			AT1G73920	AT4G34540	AT3G20960	AT3G28345	AT1G72175	AT1G74210	AT2G45050	AT2G47240
			AT1G36160	AT5G16240	AT1G14730	AT4G37160	AT1G72240	AT1G74250	AT2G45440	AT2G36530
			AT4G14630	AT5G26820	AT1G15740	AT1G23850	AT1G72300	AT1G74360	AT2G45450	AT1G18250
			AT1G12010	AT5G43060	AT1G10020	AT2G44050	AT1G72340	AT1G74430	AT2G45470	AT1G71040
			AT5G05220	AT1G01010	AT1G21350	AT5G41070	AT1G72360	AT1G74450	AT2G46080	AT1G49430
			AT4G22820	AT1G09795	AT4G28410	AT1G15550	AT1G72700	AT1G74460	AT2G46220	AT3G20820
			AT5G03204	AT1G12860	AT1G79210	AT4G28410	AT1G72730	AT1G74500	AT2G46225	AT3G15410
			AT1G56150	AT1G13150	AT5G62260	AT3G14990	AT1G72830	AT1G74520	AT2G46270	AT5G05850
			AT5G42020	AT1G14430	AT1G71040	AT5G62260	AT1G72850	AT1G74670	AT2G46310	AT2G17440
			AT2G07707	AT1G26770	AT3G51880	AT4G11010	AT1G72890	AT1G74770	AT2G46330	AT5G21090
			AT5G53550	AT1G27130	AT5G57440	AT5G43630	AT1G72940	AT1G74840	AT2G46400	AT5G16590
			AT1G01240	AT1G32340	AT4G09320	AT5G07020	AT1G73080	AT1G74870	AT2G46450	AT3G04510
			AT5G12110	AT1G35516	AT3G09800	AT2G33570	AT1G73120	AT1G74880	AT2G46680	AT3G23290
			AT2G32300	AT1G67481	AT5G40160	AT1G10830	AT1G73200	AT1G74950	AT2G46690	AT1G78815
			AT5G14370	AT1G70610	AT2G26250	AT4G20760	AT1G73220	AT1G75030	AT2G46735	AT2G42610
			AT3G10180	AT2G04030	AT5G47550	AT1G67750	AT1G73270	AT1G75130	AT2G46930	AT1G01470
			AT1G74380	AT2G19310	AT4G01150	AT1G51850	AT1G73330	AT1G75190	AT2G47000	AT3G06850
			AT5G54960	AT2G23130	AT4G26130	AT5G16370	AT1G73340	AT1G75240	AT2G47180	AT1G20450
			AT5G01760	AT2G34770	AT2G27550	AT3G16290	AT1G73370	AT1G75270	AT2G47190	AT2G10940
			AT5G06850	AT2G45490	AT1G30100	AT2G44370	AT1G73380	AT1G75280	AT2G47240	AT1G62790
			AT1G18290	AT2G48140	AT4G17240	AT2G19620	AT1G73590	AT1G75340	AT2G47270	AT2G18370
			AT5G61550	AT3G04110	AT1G68440	AT2G43340	AT1G73620	AT1G75350	AT2G47400	AT3G58550
			AT2G24710	AT3G20500	AT3G20340	AT4G11930	AT1G73630	AT1G75500	AT2G47440	AT2G15050
			AT2G02250	AT3G22660	AT3G12750	AT5G20740	AT1G73640	AT1G75710	AT2G47500	AT2G48130
			AT3G16560	AT3G50340	AT1G75010	AT1G74710	AT1G73650	AT1G75770	AT2G47610	AT1G62500
			AT4G27350	AT3G54050	AT1G02860	AT1G76460	AT1G73655	AT1G75820	AT2G47770	AT2G13820
			AT4G27860	AT4G16370	AT4G36040	AT4G28050	AT1G73680	AT1G75840	AT2G47890	AT4G22610
			AT5G52470	AT4G26220	AT5G50760	AT3G28160	AT1G73830	AT1G75860	AT2G47930	AT3G18280
			AT1G77080	AT4G27370	AT2G23600	AT5G14910	AT1G73850	AT1G76170	AT2G48030	AT3G22620
			AT2G30210	AT4G31730	AT5G14320	AT5G13580	AT1G73870	AT1G76250	AT2G48130	AT1G48750
			AT2G34700	AT5G23790	AT5G61530	AT1G55200	AT1G73980	AT1G76360	AT2G48140	AT3G43720
			AT5G42690	AT5G62020	AT5G05790	AT5G63420	AT1G73990	AT1G76380	AT3G01120	AT2G37870
			AT3G16650	AT1G21060	AT5G22020	AT5G62840	AT1G74010	AT1G76410	AT3G01650	AT2G38530
			AT5G35735	AT1G43886	AT1G63670	AT1G64670	AT1G74020	AT1G76450	AT3G01680	AT3G51600
			AT1G12140	AT1G60160	AT5G19040	AT1G05190	AT1G74030	AT1G76520	AT3G01690	AT3G08770
			AT2G36460	AT1G77170	AT1G68150	AT1G44100	AT1G74055	AT1G76550	AT3G01750	AT1G21880
			AT5G46450	AT1G77690	AT2G43400	AT1G70290	AT1G74090	AT1G76760	AT3G02080	AT2G41280
			AT1G76160	AT2G04038	AT3G45780	AT1G11580	AT1G74210	AT1G76810	AT3G02120	AT5G63190
			ATMG00270	AT2G44130	AT3G11510	AT5G52520	AT1G74250	AT1G76820	AT3G02170	AT1G53240
			AT5G52050	AT2G45750	AT3G18080	AT1G33700	AT1G74360	AT1G76890	AT3G02180	AT3G51280
			AT1G10140	AT3G50260	AT3G20380	AT5G64240	AT1G74380	AT1G76900	AT3G02350	AT5G23020
			AT4G25670	AT3G51470	AT2G30400	AT5G48360	AT1G74460	AT1G77020	AT3G02480	AT2G20780
			AT4G35030	AT4G00975	AT1G33750	AT3G19170	AT1G74500	AT1G77060	AT3G02550	AT5G44610
			AT5G49780	AT4G39675	AT1G09780	AT4G34930	AT1G74510	AT1G77080	AT3G02560	AT4G26760
			AT3G21090	AT5G01600	AT5G62220	AT5G02810	AT1G74590	AT1G77140	AT3G02640	AT3G06030
			AT1G69890	AT5G56040	AT5G45930	AT1G14270	AT1G74670	AT1G77220	AT3G02730	AT1G07150
			AT5G35430	AT5G62700	AT5G58860	AT4G20130	AT1G74710	AT1G77330	AT3G02760	AT1G05100
			AT5G40480	AT5G66080	AT1G80760	AT4G09510	AT1G74720	AT1G77380	AT3G02800	AT2G36880
			AT3G20500	AT1G05070	AT1G43000	AT4G33680	AT1G74770	AT1G77480	AT3G02870	AT3G20370
			AT3G21430	AT1G32100	AT1G02560	AT1G63940	AT1G74860	AT1G77510	AT3G03170	AT4G00780
			AT1G61300	AT2G46685	AT1G04430	AT4G16008	AT1G74880	AT1G77540	AT3G03310	AT5G26260
			AT4G30280	AT3G01800	AT2G07690	AT5G05410	AT1G74960	AT1G77610	AT3G03330	AT5G26330
			AT1G07670	AT3G27850	AT2G22680	AT2G35760	AT1G75130	AT1G77660	AT3G03520	AT3G24500
			AT5G03190	AT3G46900	AT2G41680	AT5G57350	AT1G75240	AT1G77670	AT3G04160	AT4G35920
			AT2G22680	AT3G48510	AT1G49580	AT1G02560	AT1G75270	AT1G77690	AT3G04240	AT2G07690
			AT3G02480	AT4G21570	AT1G52140	AT3G47200	AT1G75280	AT1G77700	AT3G04350	AT5G14220
			AT1G10640	AT4G26600	AT5G03240	AT3G04260	AT1G75340	AT1G77760	AT3G04400	AT5G45800
			AT1G77010	AT5G05850	AT5G49030	AT1G03680	AT1G75350	AT1G77850	AT3G04510	AT5G10300
			AT5G66070	AT5G14570	AT5G03650	AT3G52750	AT1G75410	AT1G77870	AT3G04520	AT4G37150
			AT1G08890	AT5G17810	AT1G03680	AT2G22170	AT1G75470	AT1G77890	AT3G04550	AT3G50440
			AT2G33080	AT5G22690	AT5G23440	AT2G03260	AT1G75500	AT1G77950	AT3G04630	AT5G50740
			AT1G32560	AT5G23220	AT3G51440	AT1G80480	AT1G75690	AT1G77990	AT3G04640	AT3G08650
			AT5G19090	AT5G59200	AT1G27170	AT4G28890	AT1G75730	AT1G78000	AT3G04840	AT4G33540
			AT5G16200	AT5G66780	AT4G17970	AT5G24230	AT1G75760	AT1G78050	AT3G04910	AT5G44680
			AT5G19875	AT1G07260	AT5G58600	AT3G05660	AT1G75770	AT1G78060	AT3G04940	AT1G11860
			AT1G27760	AT1G08465	AT2G41090	AT2G28990	AT1G75820	AT1G78080	AT3G05020	AT1G21120
			AT1G04350	AT1G20670	AT2G31170	AT3G46280	AT1G75840	AT1G78090	AT3G05120	AT3G15530
			AT1G73310	AT1G58190	AT1G60940	AT3G63510	AT1G76020	AT1G78100	AT3G05180	AT4G34050
			AT1G48920	AT1G59860	AT1G71200	AT5G22020	AT1G76160	AT1G78110	AT3G05470	AT1G76790
			AT1G76170	AT1G64720	AT5G10910	AT1G02360	AT1G76170	AT1G78120	AT3G05490	AT5G40830
			AT3G04640	AT1G80110	AT3G08030	AT3G15110	AT1G76250	AT1G78140	AT3G05900	AT1G74660
			AT2G26250	AT2G20300	AT5G15320	AT1G72300	AT1G76350	AT1G78170	AT3G05910	AT4G39800
			AT1G13880	AT2G33740	AT1G63260	AT2G26340	AT1G76360	AT1G78240	AT3G05950	AT1G07030
			AT5G54200	AT2G40320	AT3G13740	AT5G62340	AT1G76410	AT1G78260	AT3G06030	AT1G73500
			AT5G42970	AT3G22180	AT3G06550	AT3G26440	AT1G76450	AT1G78340	AT3G06035	AT5G65970
			AT2G28650	AT3G44326	AT3G52960	AT1G54780	AT1G76520	AT1G78380	AT3G06040	AT1G23120
			AT3G22104	AT3G53200	AT4G39970	AT5G47050	AT1G76550	AT1G78460	AT3G06070	AT1G70850
			AT2G46870	AT3G54820	AT5G39830	AT1G68600	AT1G76590	AT1G78490	AT3G06190	AT1G35260
			AT3G26910	AT3G54950	AT3G49668	AT1G14120	AT1G76710	AT1G78550	AT3G06390	AT2G01520
			AT1G23460	AT4G16690	AT5G18660	AT2G37180	AT1G76760	AT1G78580	AT3G06680	AT1G24020
			AT1G15840	AT4G38520	AT3G03250	AT2G15290	AT1G76790	AT1G78600	AT3G06700	AT1G52500
			AT1G74260	AT5G18340	AT4G28220	AT5G51210	AT1G76890	AT1G78630	AT3G06740	AT4G38540
			AT1G13750	AT1G08630	AT3G02050	AT2G02740	AT1G76900	AT1G78670	AT3G06850	AT5G05320
			AT2G35350	AT1G14530	AT3G61210	AT4G17740	AT1G77020	AT1G78700	AT3G06930	AT2G05990
			AT1G10690	AT1G61380	AT2G02610	AT3G53480	AT1G77060	AT1G78780	AT3G07010	AT5G44720
			AT3G16270	AT1G74590	AT2G21560	AT3G10370	AT1G77200	AT1G78815	AT3G07090	AT1G63940
			AT1G75960	AT2G01150	AT3G14570	AT4G24175	AT1G77330	AT1G78920	AT3G07210	AT1G19850
			AT3G62010	AT2G19910	AT3G08610	AT3G56970	AT1G77380	AT1G78970	AT3G07350	AT3G45640
			AT1G70550	AT2G37180	AT2G47930	AT3G04550	AT1G77480	AT1G79000	AT3G07370	AT5G19010
			AT4G38810	AT2G42010	AT3G14280	AT5G58320	AT1G77490	AT1G79110	AT3G07400	AT2G01450
			AT3G50950	AT3G07770	AT2G33205	AT5G03240	AT1G77510	AT1G79160	AT3G07410	AT2G42880
			AT3G17740	AT3G08940	AT3G25530	AT4G31650	AT1G77540	AT1G79180	AT3G07470	AT5G14180
			AT4G33610	AT3G15030	AT4G30010	AT4G30450	AT1G77610	AT1G79190	AT3G07510	AT4G18640
			AT1G78680	AT3G24430	AT3G05560	AT1G05570	AT1G77670	AT1G79270	AT3G07540	AT3G62700
			AT1G14230	AT3G44750	AT3G01370	AT1G23800	AT1G77690	AT1G79280	AT3G07760	AT3G15540
			AT4G23810	AT3G53950	AT3G22400	AT3G63190	AT1G77810	AT1G79350	AT3G08030	AT1G53670
			AT1G29640	AT4G19030	AT4G36860	AT4G30620	AT1G77860	AT1G79430	AT3G08580	AT1G07610
			AT2G24720	AT4G29700	AT1G10830	AT4G15510	AT1G77870	AT1G79450	AT3G08650	AT3G15353
			AT3G48000	AT4G40010	AT3G51600	AT5G52970	AT1G77980	AT1G79520	AT3G08670	AT4G37910
			AT1G24575	AT5G19040	AT1G52100	AT5G17840	AT1G78000	AT1G79550	AT3G08680	AT5G09590
			AT1G65840	AT5G37010	AT1G48100	AT5G59260	AT1G78050	AT1G79560	AT3G08720	AT3G01120
			AT3G15500	AT5G50360	AT2G27040	AT1G23120	AT1G78060	AT1G79610	AT3G08730	AT5G15460
			AT5G17850	AT1G07000	AT1G54740	AT2G45270	AT1G78080	AT1G79620	AT3G08770	AT2G02880
			AT5G48350	AT1G20790	AT2G47940	AT5G13410	AT1G78090	AT1G79650	AT3G09070	AT1G21440
			AT5G13880	AT1G78180	AT2G28350	AT2G26900	AT1G78110	AT1G79710	AT3G09200	AT1G77060
			AT2G46500	AT2G40580	AT1G23120	AT3G20380	AT1G78120	AT1G79790	AT3G09350	AT4G11820
			AT3G45970	AT3G29000	AT2G19170	AT1G61660	AT1G78140	AT1G79820	AT3G09440	AT2G38090
			AT5G19240	AT3G46100	AT2G34090	AT1G80080	AT1G78170	AT1G79900	AT3G09600	AT1G13300
			AT2G33100	AT3G53830	AT4G37160	AT5G27420	AT1G78200	AT1G79970	AT3G09630	AT3G09600
			AT5G63320	AT3G56790	AT1G25530	AT4G37750	AT1G78320	AT1G80050	AT3G09780	AT4G37180
			AT1G14190	AT4G25240	AT1G22230	AT1G76250	AT1G78340	AT1G80070	AT3G09820	AT1G25550
			ATMG00285	AT5G03050	AT5G19750	AT5G03760	AT1G78360	AT1G80190	AT3G09830	AT5G04760
			AT1G32928	AT5G38520	AT5G35580	AT5G59940	AT1G78380	AT1G80240	AT3G09980	AT3G10760
			AT1G64520	AT5G40820	AT5G20180	AT2G34640	AT1G78480	AT1G80280	AT3G10020	AT5G52660
			AT3G26610	AT5G46910	AT3G51330	AT1G10930	AT1G78490	AT1G80400	AT3G10040	AT2G20400
			AT2G35340	ATCG00065	AT2G29980	AT5G43350	AT1G78630	AT1G80450	AT3G10080	AT2G47190
			AT4G11330	AT1G30680	AT3G49790	AT5G19220	AT1G78670	AT1G80480	AT3G10190	AT5G60890
			AT3G19130	AT1G50010	AT1G07250	AT4G22730	AT1G78700	AT1G80520	AT3G10340	AT5G16600
			AT1G36990	AT1G56020	AT5G19850	AT1G23090	AT1G78750	AT1G80530	AT3G10420	AT3G48920
			AT3G13100	AT1G68440	AT1G20700	AT1G11260	AT1G78780	AT1G80630	AT3G10500	AT5G59780
			ATMG01210	AT1G77010	AT5G28300	AT3G07420	AT1G78815	AT1G80690	AT3G10610	AT4G05100
			ATMG00510	AT2G40170	AT2G35410	AT4G16980	AT1G78970	AT1G80820	AT3G10760	AT2G37630
			AT4G07995	AT3G07540	AT5G11480	AT5G58250	AT1G78980	AT1G80830	AT3G11410	AT1G34670
			AT5G65050	AT3G50750	AT2G42400	AT1G45015	AT1G79170	AT1G80850	AT3G11510	AT5G62470
			AT5G19390	AT4G14130	AT1G79900	AT1G13360	AT1G79180	AT1G80870	AT3G11550	AT1G06180
			AT1G56300	AT4G14510	AT1G03630	AT5G41050	AT1G79190	AT2G01130	AT3G11580	AT5G67300
			AT5G08390	AT4G34260	AT1G11750	AT3G16220	AT1G79270	AT2G01170	AT3G11590	AT5G54280
			AT5G42560	AT5G05730	AT3G53890	AT2G24020	AT1G79310	AT2G01220	AT3G11630	AT3G56480
			AT4G35020	AT5G20950	AT5G28500	AT1G11080	AT1G79320	AT2G01320	AT3G11700	AT3G13190
			AT4G22200	AT5G60150	AT5G63310	AT2G24560	AT1G79330	AT2G01480	AT3G11710	AT3G53350
			AT3G56320	AT5G66570	AT3G12820	AT1G35680	AT1G79430	AT2G01520	AT3G11820	AT1G64330
			AT4G37590	AT1G16500	AT1G44575	AT3G59100	AT1G79450	AT2G01650	AT3G11930	AT1G73230
			ATMG00090	AT1G49230	AT5G15450	AT2G28810	AT1G79520	AT2G01660	AT3G12070	AT3G15500
			AT3G44750	AT1G69430	AT2G14100	AT3G25560	AT1G79610	AT2G01710	AT3G12120	AT5G39610
			AT5G18320	AT2G26250	AT5G66470	AT4G24180	AT1G79620	AT2G01830	AT3G12320	AT1G33040
			AT1G57700	AT2G26975	AT5G63570	AT2G40300	AT1G79720	AT2G01890	AT3G12390	ATMG00580
			AT5G19110	AT3G19760	AT4G24890	AT1G51805	AT1G79790	AT2G01940	AT3G12510	ATMG00650
			AT5G03050	AT3G22121	AT4G34560	AT4G04630	AT1G79800	AT2G01950	AT3G12580	ATMG00513
			AT1G54540	AT5G53250	AT2G42960	AT1G18270	AT1G79850	AT2G01970	AT3G12610	ATMG00060
			AT1G71692	AT5G61510	AT3G26130	AT2G34460	AT1G79860	AT2G01980	AT3G12870	ATMG00070
			AT1G56140	AT5G62690	AT2G38380	AT5G04900	AT1G79960	AT2G01990	AT3G13110	AT2G19900
			AT5G67470	AT5G63180	AT2G04530	AT1G62180	AT1G79970	AT2G02020	AT3G13190	AT5G02290
			AT4G01110	AT1G14600	AT3G53200	AT5G14130	AT1G80050	AT2G02040	AT3G13560	AT4G25450
			AT3G44110	AT1G17020	AT1G17920	AT5G52120	AT1G80070	AT2G02070	AT3G13580	AT1G52880
			AT4G11190	AT1G35180	AT2G17340	AT3G47750	AT1G80190	AT2G02080	AT3G13650	AT5G45390
			AT5G25250	AT1G63640	AT3G13470	AT4G36410	AT1G80240	AT2G02100	AT3G13790	AT1G15980
			AT4G34610	AT1G72240	AT1G17100	AT1G22500	AT1G80280	AT2G02130	AT3G13930	AT1G74880
			AT2G46720	AT2G24800	AT1G27460	AT2G24060	AT1G80320	AT2G02220	AT3G13980	AT5G11790
			AT5G18340	AT3G04060	AT4G14360	AT1G10340	AT1G80400	AT2G02230	AT3G14060	AT3G20860
			ATMG00070	AT3G10510	AT3G05660	AT1G09460	AT1G80460	AT2G02300	AT3G14200	AT3G05900
			AT4G11210	AT3G16530	AT5G53048	AT2G41800	AT1G80480	AT2G02480	AT3G14205	AT5G12840
			AT1G49430	AT3G19010	AT2G32765	AT3G15680	AT1G80500	AT2G02650	AT3G14220	AT1G56170
			AT5G63470	AT3G44880	AT4G02530	AT3G29810	AT1G80530	AT2G02680	AT3G14240	AT1G54830
			AT5G59450	AT3G60720	AT4G34950	AT4G23790	AT1G80580	AT2G02780	AT3G14310	AT1G70280
			AT3G28210	AT3G61580	AT2G28200	AT3G50890	AT1G80690	AT2G02800	AT3G14340	AT1G54370
			AT3G62820	AT4G23700	AT1G60090	AT3G23805	AT1G80830	AT2G02820	AT3G14350	AT5G23220
			AT3G17770	AT4G38970	AT1G30130	AT1G07560	AT1G80870	AT2G02950	AT3G14440	AT3G52640
			AT2G39340	AT5G12010	AT2G26840	AT5G44790	AT2G01100	AT2G02960	AT3G14580	AT5G16000
			AT1G20960	AT5G44440	AT5G13510	AT4G21570	AT2G01120	AT2G03070	AT3G14595	AT1G60800
			AT3G04210	AT1G10550	AT3G06483	AT1G03475	AT2G01320	AT2G03090	AT3G14600	AT3G48450
			AT1G07420	AT1G19040	AT2G01150	AT4G21590	AT2G01430	AT2G03200	AT3G14620	AT5G14120
			AT2G46240	AT1G21460	AT1G50575	AT1G36390	AT2G01520	AT2G03220	AT3G14750	AT4G28040
			AT1G42990	AT1G68520	AT3G61820	AT5G47530	AT2G01650	AT2G03350	AT3G14790	AT1G75500
			AT1G79700	AT2G20110	AT5G62140	AT1G30100	AT2G01660	AT2G03500	AT3G14940	AT1G09380
			AT4G21390	AT3G06410	AT5G04190	AT5G57030	AT2G01720	AT2G03530	AT3G15210	AT5G64250
			AT3G10820	AT3G22886	AT3G25805	AT3G62530	AT2G01830	AT2G03720	AT3G15353	AT1G30440
			AT1G71900	AT4G00050	AT5G54250	AT1G73850	AT2G01880	AT2G03760	AT3G15410	AT3G19850
			AT5G59680	AT4G36040	AT2G23910	AT1G75350	AT2G01890	AT2G03800	AT3G15500	AT5G03250
			AT1G52690	AT5G25840	AT4G21534	AT1G11430	AT2G01910	AT2G04038	AT3G15530	AT5G66560
			AT4G28040	AT5G60790	AT2G30200	AT1G16130	AT2G01940	AT2G04160	AT3G15540	AT1G48240
			AT2G41060	AT5G65470	AT4G32760	AT4G04350	AT2G01950	AT2G04340	AT3G15550	AT4G31820
			AT3G63310	AT1G29910	AT4G14245	AT4G17560	AT2G01970	AT2G04360	AT3G15590	AT4G37590
			AT5G14270	AT1G53340	AT3G48720	AT3G01350	AT2G01980	AT2G04430	AT3G15640	AT1G37130
			AT4G30150	AT1G54050	AT5G61240	AT3G56040	AT2G01990	AT2G04500	AT3G15670	AT1G47240
			AT5G25160	AT1G61800	AT5G52790	AT1G24000	AT2G02020	AT2G04530	AT3G15680	AT1G12110
			AT2G25150	AT1G69770	AT4G39360	AT4G30650	AT2G02040	AT2G04540	AT3G15710	AT2G16060
			AT4G17420	AT1G72180	AT1G45474	AT4G14740	AT2G02070	AT2G04550	AT3G15720	AT1G28380
			AT4G40040	AT2G24720	AT3G18110	AT4G13790	AT2G02080	AT2G04630	AT3G15780	AT5G48180
			AT4G24840	AT2G26290	AT4G10080	AT1G72150	AT2G02100	AT2G04795	AT3G15980	AT2G35190
			AT5G54840	AT2G38150	AT4G10480	AT4G36880	AT2G02120	AT2G04800	AT3G16050	AT2G26690
			AT4G27010	AT3G19930	AT5G39980	AT3G50260	AT2G02130	AT2G04850	AT3G16060	AT3G57670
			AT4G31115	AT3G55360	AT3G62570	AT1G31190	AT2G02160	AT2G04880	AT3G16090	AT4G17520
			AT1G34260	AT3G56275	AT4G21750	AT4G23500	AT2G02220	AT2G05400	AT3G16180	AT5G47210
			AT1G10490	AT4G22790	AT5G24314	AT1G54100	AT2G02230	AT2G05830	AT3G16240	AT2G48030
			AT5G04530	AT1G17290	AT3G13450	AT3G47650	AT2G02300	AT2G05910	AT3G16370	AT3G20390
			AT3G49880	AT1G58270	AT1G16000	AT5G08280	AT2G02680	AT2G05920	AT3G16500	AT1G77680
			AT1G79550	AT3G10420	AT4G38370	AT1G33750	AT2G02710	AT2G05940	AT3G16530	AT2G28200
			AT4G30110	AT3G19820	AT1G77750	AT1G77145	AT2G02720	AT2G06010	AT3G16650	AT1G76010
			AT3G11280	AT4G25760	AT2G05790	AT1G80440	AT2G02780	AT2G06925	AT3G16910	AT5G03560
			AT5G26910	AT4G27435	AT3G42725	AT1G58320	AT2G02800	AT2G07110	AT3G16950	AT2G42320
			AT2G46660	AT4G27560	AT3G21200	AT5G66390	AT2G02820	AT2G07180	AT3G16990	AT5G20200
			AT1G14440	AT5G12110	AT5G23950	AT1G02860	AT2G02950	AT2G07340	AT3G17000	AT5G47650
			AT4G22517	AT5G16360	AT1G21000	AT2G36570	AT2G02990	AT2G07360	AT3G17160	AT4G22920
			AT3G56150	AT5G57670	AT5G20830	AT3G49790	AT2G03220	AT2G07680	AT3G17390	AT2G27040
			AT3G29180	AT1G06980	AT3G21260	AT2G33790	AT2G03310	AT2G07705	AT3G17420	AT2G28900
			AT5G12960	AT2G46080	AT4G33460	AT4G15110	AT2G03350	AT2G07721	AT3G17430	AT3G62880
			AT1G71160	AT3G06420	AT3G23730	AT4G24015	AT2G03360	AT2G07728	AT3G17700	AT5G56100
			AT5G15310	AT3G17690	AT2G36380	AT1G12250	AT2G03460	AT2G10940	AT3G17790	AT5G54160
			AT1G21340	AT3G51340	AT1G14020	AT5G17230	AT2G03500	AT2G12400	AT3G17820	AT4G16370
			AT3G05290	AT4G19220	AT1G07700	AT4G14560	AT2G03520	AT2G13100	AT3G17840	AT5G64410
			AT1G15000	AT4G20940	AT1G01640	AT4G08780	AT2G03530	AT2G13370	AT3G17910	AT2G01120
			AT3G47640	AT4G22490	AT5G56100	AT5G25620	AT2G03720	AT2G13610	AT3G18050	ATMG00640
			AT1G25480	AT4G28400	AT2G28630	AT5G19730	AT2G04030	AT2G13690	AT3G18130	ATMG01250
			AT5G47990	AT5G04360	AT4G31800	AT4G09650	AT2G04032	AT2G13820	AT3G18280	ATMG01100
			AT2G32120	AT5G39610	AT1G13960	AT1G63970	AT2G04038	AT2G14100	AT3G18295	ATMG00600
			AT5G35320	AT5G43620	AT4G11320	AT2G25840	AT2G04160	AT2G14520	AT3G18400	ATMG00630
			AT4G29670	AT5G43630	AT1G10930	AT3G63170	AT2G04340	AT2G14900	AT3G18740	ATMG01000
			AT2G26130	AT5G54300	AT2G32430	AT1G44000	AT2G04360	AT2G15050	AT3G18940	ATMG00300
			AT4G16790	AT5G55090	AT2G47590	AT2G44920	AT2G04440	AT2G15260	AT3G19030	ATMG01350
			AT4G36950	AT1G08115	AT5G01590	AT5G11790	AT2G04530	AT2G15310	AT3G19290	ATMG00660
			AT2G47750	AT1G67510	AT3G27830	AT4G33030	AT2G04550	AT2G15320	AT3G19300	ATMG00310
			AT1G47270	AT1G75580	AT1G19220	AT5G15740	AT2G04650	AT2G15440	AT3G19390	ATMG00940
			AT1G33700	AT2G02930	AT2G24395	AT3G25805	AT2G04680	AT2G15480	AT3G19400	ATMG00570
			AT2G17760	AT2G30550	AT5G47380	AT1G48350	AT2G04780	AT2G15490	AT3G19580	AT4G22540
			AT4G06744	AT2G30570	AT1G49470	AT1G19660	AT2G04795	AT2G15580	AT3G19710	AT2G28790
			AT5G01100	AT2G36670	AT2G28960	AT5G47450	AT2G04800	AT2G15620	AT3G19790	AT1G16060
			AT5G54640	AT4G29690	AT2G45430	AT5G50300	AT2G04850	AT2G15680	AT3G19850	AT5G58660
			AT2G23110	AT5G39850	AT3G11090	AT1G49380	AT2G05760	AT2G15760	AT3G19990	AT4G13010
			AT5G10280	AT1G12650	AT4G32880	AT2G38140	AT2G05810	AT2G15960	AT3G20015	AT3G45770
			AT1G14040	AT1G59700	AT3G07420	AT3G27830	AT2G05830	AT2G16005	AT3G20080	AT3G20790
			AT5G12840	AT1G73130	AT3G20770	AT4G21210	AT2G05900	AT2G16070	AT3G20100	AT5G21105
			AT3G12520	AT2G21960	AT4G18390	AT5G25770	AT2G05920	AT2G16390	AT3G20150	AT1G72190
			AT5G62280	AT2G32880	AT1G72820	AT4G24275	AT2G06040	AT2G16710	AT3G20250	AT5G52840
			AT5G67420	AT2G35930	AT3G44320	AT4G00810	AT2G06050	AT2G16720	AT3G20260	AT4G02580
			AT2G02170	AT3G14640	AT5G59480	AT4G14070	AT2G06925	AT2G16740	AT3G20370	AT2G13560
			AT3G22970	AT4G03430	AT5G22850	AT4G17300	AT2G07180	AT2G16750	AT3G20390	AT1G35720
			AT3G22470	AT4G28890	AT1G35190	AT3G26060	AT2G07680	AT2G16760	AT3G20570	AT4G00860
			AT2G39550	AT5G04250	AT1G49010	AT2G23540	AT2G07705	AT2G16790	AT3G20790	AT1G29310
			AT2G47000	AT5G11910	AT3G56360	AT1G49010	AT2G07721	AT2G16860	AT3G20820	AT2G22420
			ATMG00580	AT5G23910	AT1G03290	AT2G24710	AT2G07728	AT2G16910	AT3G20860	AT1G63690
			AT5G11340	AT1G02640	AT1G16750	AT3G05190	AT2G10930	AT2G16970	AT3G21190	AT2G37040
			AT3G03240	AT3G04570	AT5G19370	AT5G51010	AT2G10940	AT2G16980	AT3G21240	AT3G10340
			AT3G44630	AT3G09820	AT3G56020	AT2G29060	AT2G11010	AT2G16990	AT3G21510	AT4G29720
			AT2G46830	AT3G13100	AT4G20150	AT4G15400	AT2G11570	AT2G17150	AT3G21770	AT3G16500
			AT3G17690	AT3G63470	AT2G13360	AT5G27290	AT2G11810	AT2G17260	AT3G22070	AT2G01180
			AT1G30040	AT4G18290	AT3G16290	AT2G28950	AT2G12400	AT2G17280	AT3G22120	AT4G29080
			AT1G23820	AT5G16600	AT4G31450	AT4G20960	AT2G13150	AT2G17290	AT3G22230	AT2G01890
			AT3G20935	AT5G19120	AT4G24120	AT4G28100	AT2G13350	AT2G17350	AT3G22240	AT3G17790
			AT3G05650	AT5G20240	AT4G34265	AT1G10380	AT2G13510	AT2G17370	AT3G22620	AT1G78780
			AT2G06510	AT5G64870	AT3G25660	AT1G78290	AT2G13540	AT2G17550	AT3G22790	AT1G22530
			AT5G10190	AT1G17190	AT2G16440	AT1G69740	AT2G13610	AT2G17640	AT3G22830	AT5G63130
			AT2G43320	AT1G32060	AT1G67910	AT4G21250	AT2G13680	AT2G17720	AT3G22850	AT5G18660
			AT5G47110	AT1G48000	AT1G70280	AT2G26695	AT2G13760	AT2G17820	AT3G23000	AT1G07370
			AT2G39350	AT3G03450	AT3G54090	AT1G32200	AT2G13820	AT2G17930	AT3G23150	AT5G44070
			AT3G49650	AT3G09790	AT4G04840	AT3G25760	AT2G14100	AT2G18230	AT3G23210	AT5G61130
			AT3G44190	AT4G16144	AT5G27670	AT3G03980	AT2G14680	AT2G18250	AT3G23290	AT5G08000
			AT2G08100	AT4G30690	AT2G45170	AT2G40230	AT2G14900	AT2G18300	AT3G23310	AT1G18650
			AT1G68585	AT4G34380	AT5G03190	AT5G57850	AT2G15050	AT2G18320	AT3G23390	AT3G58100
			AT1G32510	AT4G38690	AT1G64620	AT4G33500	AT2G15090	AT2G18350	AT3G23560	AT2G42840
			AT1G32240	AT5G01530	AT1G51850	AT5G59970	AT2G15260	AT2G18420	AT3G23590	AT1G01090
			AT5G62900	AT5G03680	AT3G51350	AT5G51545	AT2G15310	AT2G18650	AT3G23730	AT1G30120
			AT4G25100	AT5G20360	AT5G16720	AT4G13300	AT2G15320	AT2G18750	AT3G23810	AT5G60640
			AT2G23540	AT5G30495	AT3G46900	AT5G38520	AT2G15390	AT2G18780	AT3G23820	AT4G27080
			AT5G11530	AT5G52320	AT5G38290	AT3G60140	AT2G15480	AT2G18950	AT3G23920	AT5G04510
			AT1G66600	AT5G62540	AT3G54500	AT1G49750	AT2G15490	AT2G18970	AT3G24040	AT2G37280
			AT1G21680	AT1G06260	AT2G35050	AT1G64510	AT2G15580	AT2G18980	AT3G24070	AT1G06570
			AT5G06520	AT1G07135	AT3G55230	AT2G21590	AT2G15620	AT2G19110	AT3G24500	AT5G60540
			AT5G20830	AT1G22650	AT5G62650	AT4G35380	AT2G15670	AT2G19290	AT3G24550	AT3G07010
			ATMG01190	AT1G23280	AT4G32980	AT5G45680	AT2G15960	AT2G19310	AT3G24660	AT1G67750
			AT2G40290	AT1G53110	AT4G04620	AT1G60600	AT2G16005	AT2G19340	AT3G24830	AT3G53190
			AT1G19025	AT1G72500	AT2G26900	AT2G26550	AT2G16070	AT2G19740	AT3G25110	AT4G24780
			AT2G27360	AT1G79920	AT2G39290	AT3G04650	AT2G16210	AT2G20000	AT3G25140	AT5G48900
			AT2G30720	AT2G17840	AT3G11660	AT5G65980	AT2G16340	AT2G20010	AT3G25150	AT1G04680
			AT5G05850	AT2G21080	AT2G22670	AT1G30730	AT2G16360	AT2G20142	AT3G25220	AT4G13710
			AT1G14730	AT2G25830	AT1G44100	AT5G10230	AT2G16365	AT2G20190	AT3G25290	AT5G63180
			AT5G01790	AT2G44450	AT3G27884	AT5G47380	AT2G16440	AT2G20210	AT3G25480	AT2G46930
			AT5G11920	AT3G26650	AT4G30845	AT5G50160	AT2G16600	AT2G20260	AT3G25520	AT3G62060
			AT1G02190	AT3G50910	AT2G21530	AT3G23190	AT2G16720	AT2G20290	AT3G25860	AT3G05910
			AT4G35830	AT3G54220	AT4G32470	AT1G69200	AT2G16740	AT2G20300	AT3G25920	AT5G45280
			AT4G02170	AT3G57540	AT1G67830	AT1G18170	AT2G16750	AT2G20490	AT3G26090	AT5G23870
			AT5G15490	AT4G22670	AT4G18820	AT5G03800	AT2G16760	AT2G20500	AT3G26570	AT4G19410
			AT2G33630	AT4G25630	AT4G33030	AT4G30020	AT2G16790	AT2G20515	AT3G26740	AT4G23820
			AT1G14300	AT5G58050	AT2G17520	AT5G66490	AT2G16860	AT2G20520	AT3G26910	AT3G15720
			AT4G15550	AT5G65980	AT1G66280	AT5G41400	AT2G16970	AT2G20550	AT3G27020	AT3G62110
			AT2G02810	AT1G04800	AT4G24180	AT5G03050	AT2G16980	AT2G20560	AT3G27060	AT3G49220
			AT2G41630	AT1G27030	AT1G32900	AT1G26450	AT2G16990	AT2G20595	AT3G27110	AT2G26440
			AT1G73030	AT2G25210	AT5G55280	AT5G40590	AT2G17080	AT2G20630	AT3G27170	AT2G33150
			AT1G69430	AT2G34150	AT3G62060	AT2G38270	AT2G17120	AT2G20670	AT3G27200	AT5G07500
			AT2G22870	AT3G06900	AT4G37200	AT3G23730	AT2G17130	AT2G20725	AT3G27220	AT4G26000
			AT1G71960	AT3G46930	AT1G08037	AT4G33520	AT2G17150	AT2G20740	AT3G28040	AT5G13520
			AT1G03495	AT3G47510	AT5G59250	AT5G01490	AT2G17280	AT2G20850	AT3G28180	AT3G27110
			AT5G53710	AT3G63010	AT2G31750	AT5G47500	AT2G17290	AT2G20920	AT3G28860	AT1G77630
			AT3G24170	AT3G63160	AT3G22840	AT4G11100	AT2G17550	AT2G20960	AT3G28900	AT3G24550
			AT5G61400	AT4G16140	AT4G18810	AT3G32980	AT2G17570	AT2G21045	AT3G28920	AT5G62890
			AT4G26080	AT4G21326	AT3G53730	AT1G74070	AT2G17640	AT2G21050	AT3G29320	AT4G30170
			AT1G33050	AT4G38840	AT4G30620	AT2G44280	AT2G17710	AT2G21140	AT3G29370	AT5G58390
			AT2G29720	AT5G07460	AT5G60520	AT4G01600	AT2G17760	AT2G21195	AT3G29575	AT4G11290
			AT4G00670	AT5G07810	AT2G40000	AT4G35250	AT2G17790	AT2G21200	AT3G43600	AT1G76100
			AT2G07708	AT5G49480	AT2G25260	AT5G35220	AT2G17820	AT2G21220	AT3G43610	AT1G20340
			AT1G35210	AT5G65207	AT1G49970	AT1G23180	AT2G17930	AT2G21290	AT3G43720	AT2G26500
			AT2G07734	AT1G20070	AT1G32470	AT2G30200	AT2G17972	AT2G21380	AT3G43810	AT4G32840
			AT4G14280	AT1G36060	AT4G24630	AT1G78090	AT2G18230	AT2G21390	AT3G44050	AT1G17745
			AT2G39980	AT2G29380	AT5G62770	AT2G24280	AT2G18250	AT2G21540	AT3G44140	AT2G36910
			AT1G26250	AT2G30250	AT3G47040	AT3G15190	AT2G18300	AT2G21560	AT3G44590	AT2G47000
			AT5G64220	AT2G43150	AT2G26930	AT2G44380	AT2G18320	AT2G21660	AT3G44600	AT3G28860
			AT1G18390	AT3G22470	AT5G52970	AT1G04710	AT2G18350	AT2G21790	AT3G44690	AT4G03280
			AT5G51970	AT3G25640	AT3G19490	AT3G25660	AT2G18520	AT2G21830	AT3G44730	AT2G05620
			AT1G77620	AT3G49650	AT1G80920	AT2G17230	AT2G18590	AT2G21930	AT3G44735	AT2G27530
			AT3G49260	AT4G11330	AT1G01390	AT1G15740	AT2G18720	AT2G21950	AT3G44850	AT3G25520
			AT2G35510	AT4G28350	AT4G13590	AT4G30180	AT2G18750	AT2G21960	AT3G44890	AT2G44770
			AT1G15040	AT5G18065	AT3G26720	AT1G29460	AT2G18780	AT2G22010	AT3G45010	AT2G34710
			AT4G32810	AT1G08050	AT4G21650	AT3G27180	AT2G18900	AT2G22120	AT3G45100	AT4G11600
			AT3G48520	AT1G18990	AT3G63170	AT2G19940	AT2G18950	AT2G22170	AT3G45160	AT3G02800
			AT3G06500	AT2G17036	AT2G44000	AT2G27420	AT2G18980	AT2G22250	AT3G45210	AT5G04540
			AT1G68670	AT2G27550	AT3G16250	AT4G34160	AT2G19060	AT2G22410	AT3G45640	AT1G48230
			AT3G11100	AT2G32400	AT1G55140	AT1G74460	AT2G19110	AT2G22450	AT3G45710	AT3G17430
			AT2G35980	AT2G38530	AT5G09530	AT1G54740	AT2G19230	AT2G22470	AT3G45770	AT5G05820
			AT5G10965	AT3G01180	AT5G23310	AT5G44440	AT2G19310	AT2G22480	AT3G45780	AT5G58560
			AT4G36580	AT5G14140	AT2G34170	AT4G37040	AT2G19650	AT2G22510	AT3G46200	AT1G71010
			AT1G10682	AT5G48240	AT4G20430	AT3G52380	AT2G19770	AT2G22540	AT3G46220	AT3G03520
			AT1G71260	AT5G58070	AT1G44000	AT3G55800	AT2G20070	AT2G22630	AT3G46230	AT3G14205
			AT5G09420	AT5G66210	AT4G30750	AT1G44830	AT2G20190	AT2G22670	AT3G46270	AT3G26570
			AT5G01815	AT1G05805	AT5G14780	AT1G07200	AT2G20210	AT2G22680	AT3G46450	AT2G18040
			AT5G57240	AT1G49650	AT3G25920	AT1G55920	AT2G20260	AT2G22840	AT3G46540	AT1G70940
			AT3G50830	AT2G35650	AT5G04360	AT4G36360	AT2G20300	AT2G22850	AT3G46560	AT2G01420
			AT1G75295	AT2G43010	AT2G04039	AT1G77590	AT2G20350	AT2G22860	AT3G47590	AT1G23080
			AT3G19300	AT3G04690	AT3G58140	AT1G76730	AT2G20360	AT2G22890	AT3G47650	AT4G23400
			AT3G30775	AT4G19890	AT1G67900	AT1G61080	AT2G20490	AT2G23110	AT3G48000	AT2G39010
			AT1G16960	AT4G30440	AT4G27950	AT4G14690	AT2G20500	AT2G23150	AT3G48020	AT5G52920
			AT1G19310	AT4G37410	AT4G14560	AT1G47960	AT2G20515	AT2G23180	AT3G48185	AT2G02950
			AT1G73630	AT5G01920	AT2G42770	AT2G18150	AT2G20520	AT2G23300	AT3G48450	AT1G14280
			AT1G09090	AT1G13280	AT5G04200	AT1G51100	AT2G20560	AT2G23310	AT3G48510	AT2G06925
			AT1G71460	AT1G30370	AT3G18410	AT4G14650	AT2G20595	AT2G23430	AT3G48520	AT3G20570
			AT1G07510	AT1G31280	AT5G51460	AT1G08465	AT2G20630	AT2G23540	AT3G48550	AT5G15350
			AT4G30020	AT1G64950	AT5G27560	AT4G12080	AT2G20670	AT2G23560	AT3G48920	AT4G31840
			ATMG00570	AT2G24280	AT1G64510	AT5G54600	AT2G20700	AT2G23620	AT3G48930	AT1G64640
			AT5G01600	AT3G04220	AT5G07020	AT5G39980	AT2G20710	AT2G23890	AT3G49010	AT3G27200
			AT3G56990	AT5G52290	AT1G74840	AT1G77750	AT2G20725	AT2G23950	AT3G49070	AT2G25060
			AT1G24120	AT1G05230	AT5G08280	AT2G26930	AT2G20740	AT2G24060	AT3G49220	AT1G72230
			AT3G56760	AT3G10020	AT2G28910	AT5G15450	AT2G20830	AT2G24130	AT3G49530	AT4G12880
			AT1G29230	AT3G60490	AT1G09795	AT3G63110	AT2G20850	AT2G24150	AT3G49680	AT3G25860
			AT1G15125	AT3G62890	AT2G28710	AT3G10060	AT2G20900	AT2G24170	AT3G49720	AT2G39220
			AT1G07440	AT4G00110	AT5G56660	AT5G64580	AT2G20920	AT2G24210	AT3G49780	AT3G54950
			AT2G18196	AT4G00730	AT5G66410	AT4G34730	AT2G20960	AT2G24230	AT3G49790	AT2G18960
			AT1G13420	AT4G09560	AT1G56050	AT5G51105	AT2G21045	AT2G24260	AT3G49890	AT4G30190
			AT3G26720	AT5G06320	AT2G24820	AT4G00370	AT2G21050	AT2G24330	AT3G49900	AT3G14310
			AT5G54280	AT5G28290	AT1G06350	AT3G48530	AT2G21090	AT2G24360	AT3G49910	AT1G11580
			AT2G46600	AT5G62370	AT3G48440	AT1G44920	AT2G21140	AT2G24390	AT3G49940	AT5G53370
			AT2G46370	AT5G67470	AT3G61260	AT1G01380	AT2G21180	AT2G24530	AT3G50260	AT5G61420
			AT2G25260	AT1G60060	AT5G14100	AT5G63980	AT2G21200	AT2G24550	AT3G50400	AT5G58600
			AT3G15356	AT1G64500	AT1G01780	AT4G33905	AT2G21280	AT2G24570	AT3G50440	AT3G54920
			AT5G53660	AT1G71015	AT3G14050	AT3G20250	AT2G21385	AT2G24580	AT3G50560	AT5G07470
			AT4G29490	AT1G76700	AT3G55360	AT3G15510	AT2G21410	AT2G24610	AT3G50750	AT1G05850
			AT4G03845	AT1G78490	AT3G48020	AT2G29620	AT2G21440	AT2G24860	AT3G50970	AT2G31370
			AT1G74290	AT1G80610	AT5G08580	AT5G67190	AT2G21540	AT2G24980	AT3G50980	AT1G52190
			AT5G14250	AT2G42840	AT3G29810	AT4G24120	AT2G21560	AT2G25000	AT3G51030	AT3G16180
			AT2G32590	AT3G14590	AT2G25840	AT4G16390	AT2G21660	AT2G25060	AT3G51280	AT5G62680
			AT1G05575	AT3G20940	AT5G51140	AT3G53130	AT2G21790	AT2G25160	AT3G51310	AT5G13400
			AT2G23760	AT3G48590	AT1G26560	AT4G19370	AT2G21860	AT2G25180	AT3G51370	AT1G18880
			AT4G01930	AT5G01870	AT5G58784	AT5G14320	AT2G21880	AT2G25200	AT3G51430	AT3G45710
			AT1G63640	AT5G20885	AT3G30210	AT5G38280	AT2G21950	AT2G25240	AT3G51440	AT3G16650
			AT5G60380	AT1G08090	AT5G05110	AT2G32640	AT2G21960	AT2G25490	AT3G51600	AT5G25510
			AT5G15660	AT2G35340	AT1G27480	AT1G17920	AT2G22000	AT2G25590	AT3G51670	AT1G07430
			AT3G04570	AT2G37070	AT2G46915	AT4G34830	AT2G22010	AT2G25625	AT3G51720	AT5G59220
			AT4G22610	AT3G08670	AT1G29160	AT5G08400	AT2G22170	AT2G25710	AT3G51740	AT3G62260
			AT1G18740	AT4G04940	AT2G02820	AT1G49860	AT2G22240	AT2G25730	AT3G51800	AT1G22280
			AT1G12120	AT4G14548	AT3G49720	AT1G19830	AT2G22250	AT2G25790	AT3G51860	AT5G53140
			AT4G39680	AT4G29260	AT3G02570	AT2G36885	AT2G22430	AT2G25810	AT3G51950	AT2G33700
			AT1G79460	AT5G24380	AT4G35190	AT5G56850	AT2G22450	AT2G25870	AT3G52470	AT5G66080
			AT1G21460	AT5G25140	AT1G64980	AT5G63710	AT2G22470	AT2G25980	AT3G52500	AT2G29380
			AT3G24090	AT5G58600	AT1G30840	AT5G08720	AT2G22510	AT2G26170	AT3G52570	AT3G51370
			AT5G12440	AT1G04010	AT4G35780	AT2G15220	AT2G22540	AT2G26290	AT3G52640	AT3G11410
			AT1G67300	AT2G24710	AT3G25570	AT2G34860	AT2G22560	AT2G26330	AT3G52730	AT5G09650
			AT5G03080	AT2G35100	AT5G61060	AT1G14030	AT2G22590	AT2G26430	AT3G52840	AT3G14940
			AT1G60030	AT4G10240	AT1G23000	AT5G43360	AT2G22630	AT2G26490	AT3G52900	AT2G39470
			AT1G74920	AT4G26060	AT4G23350	AT4G34250	AT2G22660	AT2G26600	AT3G52930	AT4G01030
			AT3G54150	AT5G55820	AT4G25090	AT3G12040	AT2G22670	AT2G26650	AT3G53100	AT1G03100
			AT2G47070	AT5G57270	AT2G29760	AT5G06870	AT2G22680	AT2G26690	AT3G53180	AT5G60960
			AT2G41540	AT1G74055	AT3G02110	AT4G34090	AT2G22840	AT2G26760	AT3G53190	AT4G35850
			AT1G67880	AT1G77855	AT4G35335	AT2G40690	AT2G22850	AT2G26770	AT3G53350	AT1G11630
			AT2G04100	AT2G22680	AT5G05580	AT4G31850	AT2G22860	AT2G26890	AT3G53730	AT3G14580
			AT1G18900	AT3G51410	AT4G31650	AT5G42655	AT2G22890	AT2G26910	AT3G53890	AT1G74750
			AT5G23790	AT5G02260	AT5G62820	AT4G37390	AT2G23030	AT2G27040	AT3G54000	AT1G61870
			AT1G52560	AT5G54145	AT3G14210	AT1G29390	AT2G23150	AT2G27050	AT3G54080	AT1G17700
			AT4G16630	ATCG01120	AT2G18040	AT3G01480	AT2G23180	AT2G27100	AT3G54260	AT5G39860
			AT1G71410	AT3G44730	AT5G64190	AT1G62422	AT2G23300	AT2G27130	AT3G54400	AT1G26660
			AT3G14070	AT4G31590	AT4G31370	AT5G10530	AT2G23340	AT2G27190	AT3G54770	AT4G02060
			AT1G43020	AT5G14210	AT1G66520	AT1G30080	AT2G23530	AT2G27410	AT3G54810	AT5G58720
			AT5G66100	AT1G12411	AT1G74730	AT5G44350	AT2G23540	AT2G27500	AT3G54920	AT3G06930
			AT1G20440	AT1G54575	AT5G25890	AT5G42110	AT2G23560	AT2G27510	AT3G54950	AT1G02110
			AT1G36730	AT3G17020	AT1G07310	AT1G12090	AT2G23620	AT2G27550	AT3G55280	AT3G22070
			AT2G36250	AT3G18950	AT5G09650	AT5G07100	AT2G23740	AT2G27590	AT3G55360	AT1G70990
			AT5G23910	AT3G52820	AT2G26695	AT5G58140	AT2G23770	AT2G27690	AT3G55390	AT2G16630
			AT5G46410	AT5G01410	AT4G38970	AT2G13910	AT2G23950	AT2G27740	AT3G55440	AT1G50380
			AT1G67710	AT5G65600	AT5G42180	AT4G32980	AT2G24050	AT2G28070	AT3G55840	AT2G39890
			AT3G21270	AT1G29640	AT3G20790	AT3G59940	AT2G24060	AT2G28120	AT3G56050	AT3G54400
			AT4G39660	AT2G24513	AT2G34860	AT3G11630	AT2G24140	AT2G28200	AT3G56090	AT4G01610
			AT4G34210	AT2G29330	AT2G03500	AT3G63140	AT2G24150	AT2G28310	AT3G56240	AT2G03200
			AT5G43660	AT2G40490	AT2G28270	AT1G66270	AT2G24170	AT2G28400	AT3G56310	AT1G73260
			AT5G58690	AT2G45560	AT1G28395	AT3G07670	AT2G24190	AT2G28410	AT3G56340	AT3G19390
			AT5G64060	AT3G47950	AT1G62780	AT1G63260	AT2G24230	AT2G28430	AT3G56360	AT1G05840
			AT1G07860	AT4G15120	AT2G47140	AT2G24790	AT2G24260	AT2G28460	AT3G56370	AT2G17760
			AT3G04200	AT4G18823	AT3G01190	AT1G20700	AT2G24270	AT2G28510	AT3G56480	AT4G23940
			AT4G38080	AT5G49460	AT3G23790	AT5G49360	AT2G24330	AT2G28520	AT3G56490	AT4G35880
			AT4G27910	AT5G54550	AT3G61270	AT3G04760	AT2G24530	AT2G28570	AT3G56580	AT3G52500
			AT4G16144	AT1G68890	AT1G76180	AT3G19810	AT2G24550	AT2G28590	AT3G56590	AT5G45120
			AT3G48835	AT2G47910	AT3G56040	AT3G46940	AT2G24570	AT2G28650	AT3G56940	AT5G15610
			AT5G18670	AT4G00700	AT4G15380	AT5G26570	AT2G24580	AT2G28660	AT3G56950	AT3G53970
			AT2G21120	AT4G11100	AT3G11280	AT3G57560	AT2G24610	AT2G28670	AT3G57530	AT5G57130
			AT1G15660	AT4G26120	AT3G55060	AT4G29360	AT2G24840	AT2G28690	AT3G57540	AT5G61240
			AT5G52430	AT5G42830	AT4G01220	AT5G10130	AT2G24850	AT2G28760	AT3G57670	AT1G10650
			AT4G32030	AT5G63800	AT3G51710	AT1G64620	AT2G24860	AT2G28780	AT3G57830	AT1G77550
			AT5G23575	AT5G66010	AT5G38100	AT4G13030	AT2G24980	AT2G28790	AT3G57880	AT1G79110
			AT3G55980	AT1G18460	AT1G19690	AT1G22700	AT2G25170	AT2G28810	AT3G57990	AT1G75400
			AT4G06746	AT1G71880	AT4G28590	AT4G27520	AT2G25240	AT2G28960	AT3G58100	AT5G14230
			AT5G03110	AT2G21860	AT1G13860	AT5G11060	AT2G25355	AT2G29080	AT3G58120	AT5G11950
			AT4G18890	AT2G27380	AT3G46690	AT5G51550	AT2G25490	AT2G29130	AT3G58530	AT5G52280
			AT4G17210	AT4G29240	AT4G11980	AT5G19750	AT2G25565	AT2G29310	AT3G58550	AT4G38770
			AT1G19680	AT5G58960	AT2G37890	AT4G40045	AT2G25590	AT2G29330	AT3G59100	AT4G21960
			AT1G70620	AT1G55320	AT5G59613	AT5G60450	AT2G25710	AT2G29340	AT3G59660	AT5G42180
			AT3G06390	AT1G77330	AT3G49260	AT1G74660	AT2G25730	AT2G29460	AT3G59770	AT5G66390
			AT2G46200	AT2G01008	AT2G44010	AT4G28560	AT2G25790	AT2G29480	AT3G60245	AT3G21770
			AT2G32580	AT2G27730	AT3G44970	AT3G18390	AT2G25810	AT2G29490	AT3G60390	AT4G02770
			AT3G05490	AT3G01500	AT1G13790	AT4G23560	AT2G25830	AT2G29500	AT3G60770	AT4G35630
			AT4G33240	AT3G51895	AT1G22700	AT1G69390	AT2G25840	AT2G29540	AT3G61100	ATCG00220
			AT2G19890	AT5G65300	AT2G35600	AT2G24630	AT2G25900	AT2G29550	AT3G61130	AT1G79040
			AT2G18090	AT1G29340	AT3G21780	AT1G18440	AT2G25980	AT2G29740	AT3G61190	AT2G30570
			AT2G24270	AT1G30755	AT3G20370	AT4G19690	AT2G26050	AT2G29750	AT3G61310	AT4G37230
			AT5G54710	AT3G05370	AT4G24830	AT3G02570	AT2G26170	AT2G29980	AT3G61460	AT3G44735
			AT3G48720	AT4G22290	AT1G13420	AT3G26500	AT2G26260	AT2G29990	AT3G61850	AT3G49780
			AT2G29670	AT1G03740	AT5G24650	AT5G40450	AT2G26290	AT2G30080	AT3G61890	AT5G17870
			AT3G19860	AT1G11580	AT5G42890	AT5G62790	AT2G26330	AT2G30130	AT3G61900	AT5G17230
			AT1G60010	AT1G22280	AT3G28917	AT2G18910	AT2G26500	AT2G30140	AT3G62030	AT5G58650
			AT2G07687	AT2G20450	AT1G44920	AT4G11230	AT2G26560	AT2G30170	AT3G62040	AT3G16950
			AT4G19230	AT2G31930	AT3G17120	AT4G37900	AT2G26600	AT2G30250	AT3G62060	AT1G10560
			AT3G11020	AT3G08680	AT3G06035	AT2G01755	AT2G26650	AT2G30280	AT3G62110	AT1G28230
			AT3G04380	AT4G13390	AT4G20870	AT5G06800	AT2G26690	AT2G30300	AT3G62120	AT1G25230
			AT3G04070	AT1G69485	AT5G46280	AT3G45780	AT2G26760	AT2G30340	AT3G62260	AT1G12000
			AT2G25620	AT1G03330	AT5G46880	AT3G04110	AT2G26770	AT2G30350	AT3G62270	AT3G25140
			AT2G25250	AT1G64380	AT4G20110	AT3G17120	AT2G26890	AT2G30400	AT3G62300	AT3G12070
			AT5G59550	AT1G78850	AT2G31110	AT1G08520	AT2G26910	AT2G30490	AT3G62360	AT1G09630
			AT5G13030	AT4G22010	AT3G51730	AT5G16140	AT2G27000	AT2G30520	AT3G62550	AT1G16920
			AT2G13370	AT4G32720	AT3G27580	AT3G23790	AT2G27040	AT2G30840	AT3G62630	AT5G66400
			AT1G69325	AT5G07150	AT2G30950	AT4G21280	AT2G27050	AT2G31085	AT3G62700	AT5G45750
			AT1G48300	AT5G49910	AT3G53560	AT1G27450	AT2G27080	AT2G31710	AT3G62870	AT3G07410
			AT3G17330	AT5G67070	AT4G16410	AT5G43745	AT2G27100	AT2G31730	AT3G62880	AT1G73640
			AT3G11830	AT1G22030	AT1G42470	AT5G13510	AT2G27130	AT2G31750	AT3G63110	AT1G52280
			AT1G20060	AT1G62050	AT1G32990	AT5G19040	AT2G27320	AT2G31800	AT3G63120	AT1G48630
			AT1G20693	AT2G33840	AT5G66190	AT2G39290	AT2G27470	AT2G31840	AT3G63130	AT3G18130
			AT3G47570	AT3G15500	AT1G67030	AT5G46570	AT2G27500	AT2G31880	AT4G00100	AT1G79650
			AT4G19840	AT4G02780	AT4G26150	AT5G39660	AT2G27510	AT2G31900	AT4G00400	AT4G14020
			AT1G53170	AT4G14440	AT1G10210	AT3G13120	AT2G27550	AT2G31960	AT4G00430	AT3G05490
			AT3G22620	AT5G20260	AT2G36950	AT3G54560	AT2G27590	AT2G32040	AT4G00730	AT4G13950
			AT4G33400	AT5G22060	AT4G06676	AT1G69530	AT2G27660	AT2G32270	AT4G00740	AT4G15800
			AT2G18480	AT5G24610	AT1G51790	AT2G46110	AT2G27740	AT2G32280	AT4G00780	AT5G67070
			AT2G45240	AT5G56890	AT2G31070	AT3G22740	AT2G27920	AT2G32430	AT4G00820	AT3G15680
			AT1G68470	AT1G10682	AT5G54600	AT5G28300	AT2G27970	AT2G32480	AT4G00860	AT5G55190
			AT1G44970	AT1G29390	AT3G46500	AT3G14930	AT2G28090	AT2G32560	AT4G01026	AT3G63130
			AT5G22770	AT1G29700	AT1G63570	AT3G21200	AT2G28200	AT2G32580	AT4G01030	AT1G46768
			AT3G14595	AT1G78020	AT1G31885	AT1G59990	AT2G28305	AT2G32600	AT4G01070	AT1G78080
			AT4G14770	AT2G04630	AT2G32640	AT4G01150	AT2G28310	AT2G32720	AT4G01150	AT4G36900
			AT3G07540	AT2G19810	AT2G42800	AT1G74310	AT2G28350	AT2G32760	AT4G01310	AT1G09090
			AT2G07785	AT3G22460	AT4G24275	AT3G19030	AT2G28410	AT2G32910	AT4G01610	AT1G58470
			AT5G44800	AT4G02940	AT2G12646	AT5G11550	AT2G28510	AT2G33170	AT4G01650	AT1G05260
			AT5G55100	AT4G24180	AT5G45170	AT4G34560	AT2G28570	AT2G33255	AT4G01700	AT2G38170
			AT5G47380	AT4G39540	AT3G63510	AT4G14360	AT2G28590	AT2G33410	AT4G02060	AT1G20440
			AT1G30700	AT5G13880	AT3G47930	AT2G19170	AT2G28660	AT2G33440	AT4G02230	AT4G27410
			AT4G21320	AT5G23950	AT3G44310	AT4G26760	AT2G28670	AT2G33480	AT4G02280	AT5G52310
			AT5G06990	AT5G45920	AT1G67530	AT2G36145	AT2G28760	AT2G33540	AT4G02290	AT5G52300
			AT1G78170	AT1G03270	AT4G03140	AT5G03545	AT2G28780	AT2G33620	AT4G02360	AT1G67590
			AT1G14870	AT1G23020	AT1G26850	AT1G76990	AT2G28790	AT2G33640	AT4G02580	AT2G41870
			AT3G53820	AT2G34710	AT5G59940	AT5G06710	AT2G28800	AT2G33790	AT4G02710	AT3G57540
			AT1G54610	AT3G06470	AT3G03820	AT3G49765	AT2G28810	AT2G33800	AT4G02770	AT5G60690
			AT2G38770	AT3G10815	AT4G04640	AT2G24390	AT2G28940	AT2G33990	AT4G02890	AT1G30510
			AT1G23710	AT4G23820	AT5G19760	AT5G65790	AT2G28950	AT2G34020	AT4G03190	AT3G23590
			AT4G13495	AT1G51960	AT1G55810	AT2G31020	AT2G28960	AT2G34070	AT4G03210	AT4G16830
			AT1G65130	AT2G22140	AT4G03010	AT2G40840	AT2G28990	AT2G34140	AT4G03280	AT3G01650
			AT1G26600	AT2G28230	AT2G41820	AT5G18570	AT2G29090	AT2G34190	AT4G04640	AT3G26090
			AT5G37010	AT2G33770	AT4G18070	AT4G38970	AT2G29130	AT2G34460	AT4G04860	AT5G45130
			AT5G18140	AT2G40805	AT4G11550	AT5G51820	AT2G29180	AT2G34490	AT4G05100	AT1G53500
			AT3G56260	AT2G47260	AT4G26760	AT5G39830	AT2G29190	AT2G34510	AT4G05330	AT3G14790
			AT4G32520	AT3G04850	AT1G10510	AT1G16000	AT2G29310	AT2G34570	AT4G05400	AT3G25480
			AT5G46090	AT3G19970	AT4G26470	AT3G58550	AT2G29330	AT2G34585	AT4G05420	AT1G76400
			AT3G14640	AT4G14690	AT5G49450	AT2G02540	AT2G29340	AT2G34600	AT4G08390	AT5G08180
			AT2G39230	AT4G17970	AT3G59350	AT5G42180	AT2G29370	AT2G34650	AT4G08685	AT4G01310
			AT5G14880	AT4G27060	AT3G46560	AT5G12110	AT2G29480	AT2G34660	AT4G09010	AT5G13510
			AT3G04650	AT4G29490	AT2G26680	AT3G16860	AT2G29490	AT2G34670	AT4G09550	AT1G73850
			AT4G00180	AT5G18430	AT4G36910	AT1G11330	AT2G29570	AT2G34680	AT4G09800	AT3G06040
			AT4G32860	AT5G22940	AT1G21780	AT4G35070	AT2G29630	AT2G34700	AT4G09830	AT3G20260
			AT4G29690	AT1G02920	AT4G33760	AT1G13520	AT2G29670	AT2G34710	AT4G09890	AT1G77750
			AT4G35500	AT1G03220	AT2G04030	AT4G18070	AT2G29750	AT2G34790	AT4G10040	AT4G39880
			AT4G38280	AT1G56440	AT4G11930	AT3G14450	AT2G29890	AT2G34910	AT4G10270	AT2G18400
			AT4G26650	AT2G01950	AT5G10650	AT2G47180	AT2G29920	AT2G35000	AT4G10450	AT4G12600
			AT4G19030	AT3G44400	AT2G12550	AT1G68710	AT2G29980	AT2G35060	AT4G10950	AT3G15190
			AT2G22920	AT5G44820	AT5G23820	AT4G34265	AT2G29990	AT2G35120	AT4G11190	AT1G47530
			AT4G32270	AT1G29395	AT4G32070	AT5G42765	AT2G30010	AT2G35210	AT4G11220	AT1G48480
			AT4G31110	AT1G68810	AT1G32210	AT5G61130	AT2G30080	AT2G35260	AT4G11290	AT2G37710
			AT1G32810	AT4G10250	AT2G42620	AT2G35410	AT2G30130	AT2G35270	AT4G11350	AT5G67280
			AT2G38280	AT5G17270	AT1G23850	AT4G39970	AT2G30140	AT2G35290	AT4G11600	AT4G23180
			AT1G49310	AT5G22920	AT1G69830	AT1G09200	AT2G30170	AT2G35380	AT4G11660	AT3G17840
			AT2G17650	AT5G37440	AT5G06570	AT1G14450	AT2G30300	AT2G35550	AT4G11820	AT5G40170
			AT3G28450	AT5G40300	AT3G23930	AT5G64300	AT2G30340	AT2G35585	AT4G12070	AT1G22330
			AT2G34260	AT5G57900	AT3G14390	AT5G55710	AT2G30350	AT2G35680	AT4G12110	AT1G33680
			AT2G33150	AT1G16060	AT3G15520	AT2G45150	AT2G30400	AT2G35730	AT4G12410	AT1G03457
			AT1G26560	AT1G36320	AT1G31160	AT1G05230	AT2G30490	AT2G35750	AT4G12420	AT2G21790
			AT3G15357	AT2G03500	AT3G59940	AT2G44650	AT2G30500	AT2G35820	AT4G12600	AT3G62030
			AT1G16870	AT3G17840	AT5G66005	AT3G03250	AT2G30520	AT2G35910	AT4G12650	AT4G34870
			AT4G37030	AT3G51510	AT2G28660	AT4G21534	AT2G30560	AT2G35980	AT4G12730	AT1G20090
			AT1G64380	AT3G63240	AT5G59970	AT3G51440	AT2G30580	AT2G36000	AT4G12880	AT2G17800
			AT1G09530	AT4G25300	AT5G44635	AT5G25890	AT2G30590	AT2G36100	AT4G13010	AT4G35950
			AT1G63990	AT4G31910	AT5G15720	AT3G46970	AT2G30740	AT2G36120	AT4G13030	AT4G38430
			AT4G08230	AT5G44190	AT2G29620	AT1G79720	AT2G30750	AT2G36130	AT4G13130	AT1G31650
			AT2G27880	AT1G67740	AT1G51860	AT5G50120	AT2G30840	AT2G36160	AT4G13170	AT4G34960
			AT4G29330	AT3G09240	AT1G80440	AT2G48070	AT2G30890	AT2G36290	AT4G13235	AT3G09630
			AT3G28580	AT3G27380	AT1G76730	AT1G12780	AT2G31085	AT2G36380	AT4G13250	AT5G02870
			AT4G32020	AT5G52240	AT2G21590	AT3G13960	AT2G31680	AT2G36390	AT4G13710	AT1G18540
			AT3G50060	AT1G35430	AT1G51940	AT5G46240	AT2G31730	AT2G36430	AT4G13950	AT1G80750
			AT3G15030	AT1G74300	AT5G38450	AT3G58140	AT2G31750	AT2G36480	AT4G14020	AT2G47610
			AT4G19720	AT1G72645	AT5G14210	AT3G53380	AT2G31800	AT2G36485	AT4G14380	AT3G62870
			AT5G05900	AT3G24630	AT4G36010	AT3G29185	AT2G31830	AT2G36530	AT4G14605	AT2G01250
			AT5G10060	AT3G61111	AT4G19920	AT3G15570	AT2G31840	AT2G36680	AT4G14770	AT3G13580
			AT3G55240	AT5G16760	AT1G35680	AT5G16715	AT2G31880	AT2G36710	AT4G14920	AT3G44890
			AT4G18600	AT5G28830	AT3G03500	AT5G10910	AT2G31900	AT2G36835	AT4G14960	AT5G22440
			AT4G18880	AT5G41471	AT5G10450	AT3G01370	AT2G31960	AT2G36850	AT4G15000	AT2G37190
			AT4G39980	AT5G54860	AT1G10380	AT5G14200	AT2G32100	AT2G36870	AT4G15330	AT5G60670
			AT5G46470	AT5G62340	AT1G72870	AT5G51500	AT2G32260	AT2G36880	AT4G15415	AT3G24830
			AT1G74160	AT1G14190	AT4G10560	AT3G47070	AT2G32270	AT2G36890	AT4G15640	AT4G13170
			AT5G57770	AT2G29950	AT4G00335	AT3G61820	AT2G32280	AT2G36910	AT4G15800	AT5G48760
			AT1G14320	AT3G09375	AT4G30996	AT2G33255	AT2G32310	AT2G36950	AT4G15830	AT5G23900
			AT1G74770	AT3G16730	AT3G45130	AT1G64650	AT2G32430	AT2G36970	AT4G16120	AT3G25920
			AT5G47040	AT4G30850	AT5G45960	AT1G11175	AT2G32460	AT2G37040	AT4G16146	AT1G27400
			AT5G04475	AT1G58561	AT4G36520	AT5G53880	AT2G32480	AT2G37050	AT4G16155	AT1G67430
			AT5G61670	AT3G19030	AT1G36390	AT4G09040	AT2G32560	AT2G37090	AT4G16210	AT2G34480
			AT4G09950	AT3G57280	AT5G02830	AT1G67830	AT2G32700	AT2G37110	AT4G16340	AT3G14600
			AT1G72800	AT4G01350	AT3G23290	AT2G30695	AT2G32720	AT2G37130	AT4G16370	AT5G27850
			AT3G48590	AT4G11350	AT4G29360	AT1G70880	AT2G32765	AT2G37280	AT4G16660	AT4G02230
			AT4G30460	AT4G26320	AT3G12965	AT3G48346	AT2G33020	AT2G37330	AT4G16780	AT2G39460
			AT3G04480	AT5G58590	AT4G13930	AT1G54120	AT2G33170	AT2G37400	AT4G16790	AT3G55280
			AT1G72250	AT1G32940	AT1G61660	AT5G02710	AT2G33260	AT2G37460	AT4G16830	AT2G33370
			AT4G39500	AT2G19800	AT1G74690	AT5G42240	AT2G33440	AT2G37600	AT4G16980	AT2G36620
			AT1G29290	AT2G20260	AT1G67600	AT2G25260	AT2G33480	AT2G37720	AT4G17030	AT3G49910
			AT2G19860	AT2G31750	AT5G42860	AT4G00490	AT2G33620	AT2G37820	AT4G17190	AT5G67510
			AT5G13490	AT3G24300	AT5G46580	AT1G49975	AT2G33740	AT2G37840	AT4G17215	AT3G22230
			AT1G17230	AT4G24150	AT3G53980	AT3G22750	AT2G33790	AT2G37870	AT4G17230	AT4G15000
			AT4G13830	AT5G35170	AT2G04038	AT2G13360	AT2G33800	AT2G37920	AT4G17460	AT2G19730
			AT3G55500	AT1G30690	AT1G48490	AT5G04190	AT2G33990	AT2G37950	AT4G17486	AT4G29410
			AT3G07770	AT2G02630	AT4G37220	AT4G16790	AT2G34060	AT2G37970	AT4G17520	AT3G06700
			AT2G40550	AT3G01990	AT5G37690	AT3G44320	AT2G34070	AT2G37980	AT4G17550	AT3G06680
			AT3G26170	AT3G10070	AT4G17740	AT3G54820	AT2G34140	AT2G38000	AT4G17640	AT1G77940
			AT1G20823	AT5G10480	AT5G39150	AT2G02100	AT2G34340	AT2G38010	AT4G17730	AT3G18740
			AT4G14900	AT5G38030	AT4G30650	AT4G28140	AT2G34460	AT2G38080	AT4G17770	AT4G26230
			AT4G26680	AT5G58380	AT4G02290	AT4G21990	AT2G34470	AT2G38110	AT4G18030	AT5G56710
			AT1G72900	AT1G01690	AT4G25050	AT5G03570	AT2G34490	AT2G38120	AT4G18060	AT1G69620
			AT2G41530	AT1G20575	AT4G33300	AT2G31170	AT2G34510	AT2G38170	AT4G18070	AT3G28900
			AT3G49330	AT1G70140	AT4G11230	AT1G47600	AT2G34570	AT2G38180	AT4G18280	AT2G37600
			AT2G33435	AT2G19710	AT5G41600	AT2G13610	AT2G34600	AT2G38450	AT4G18480	AT3G23390
			AT5G25830	AT3G13270	AT5G10180	AT3G13740	AT2G34650	AT2G38500	AT4G18510	AT5G02450
			AT1G79680	AT4G01910	AT5G67090	AT1G28395	AT2G34660	AT2G38640	AT4G18640	AT3G60245
			AT5G10760	AT4G27654	AT4G32150	AT5G40150	AT2G34670	AT2G38740	AT4G18970	AT1G52300
			AT2G17450	AT5G23160	AT2G22860	AT3G45930	AT2G34680	AT2G38750	AT4G19120	AT2G25210
			AT3G14362	AT1G01240	AT1G10522	AT2G21640	AT2G34700	AT2G38770	AT4G19390	AT2G36170
			AT5G03330	AT2G39310	AT3G49780	AT1G31120	AT2G34710	AT2G38880	AT4G19410	AT4G10450
			AT1G20670	AT2G40390	AT3G01480	AT5G17800	AT2G34740	AT2G39010	AT4G19710	AT3G09200
			AT1G29940	AT3G11900	AT1G05700	AT5G16110	AT2G34790	AT2G39040	AT4G20110	AT1G01100
			AT5G01610	AT3G26170	AT3G15640	AT2G24550	AT2G34830	AT2G39110	AT4G20270	AT3G44590
			AT3G16910	AT3G60650	AT4G01510	AT3G12977	AT2G34890	AT2G39130	AT4G20390	AT4G25890
			AT4G13240	AT3G62950	AT4G29380	AT5G17780	AT2G34910	AT2G39200	AT4G20870	AT5G57290
			AT5G57035	AT1G10690	AT5G58760	AT4G09420	AT2G34940	AT2G39310	AT4G20890	AT4G26090
			AT1G53230	AT1G19600	AT1G54780	AT1G06090	AT2G35000	AT2G39340	AT4G21510	AT3G04840
			AT3G08760	AT1G67050	AT5G48830	AT5G10180	AT2G35060	AT2G39370	AT4G21850	AT5G07090
			AT4G20780	AT1G72160	AT4G39120	AT5G57090	AT2G35075	AT2G39380	AT4G21960	AT5G58420
			AT2G41940	AT2G27060	AT3G49680	AT3G59780	AT2G35120	AT2G39400	AT4G22010	AT4G31700
			AT3G13900	AT3G60610	AT2G29690	AT3G51600	AT2G35210	AT2G39410	AT4G22110	AT3G02560
			AT1G69640	AT4G10060	AT3G14780	AT5G18255	AT2G35270	AT2G39420	AT4G22130	AT5G16130
			AT1G50050	AT5G18460	AT2G21790	AT4G04640	AT2G35370	AT2G39435	AT4G22160	AT5G20290
			AT1G33360	AT5G41000	AT4G21810	AT3G15360	AT2G35380	AT2G39480	AT4G22190	AT4G25740
			AT4G17150	AT2G37362	AT1G76250	AT5G20180	AT2G35550	AT2G39510	AT4G22540	AT5G23740
			AT2G16060	AT3G04900	AT1G09687	AT1G60989	AT2G35585	AT2G39530	AT4G22610	AT4G30800
			AT2G18900	AT3G58850	AT2G44650	AT1G68890	AT2G35680	AT2G39580	AT4G22920	AT4G00100
			AT5G42390	AT1G68710	AT1G78370	AT4G34240	AT2G35710	AT2G39640	AT4G23040	AT3G60770
			AT5G11070	AT2G21300	AT3G01690	AT3G20790	AT2G35730	AT2G39660	AT4G23050	AT2G36160
			AT5G17990	AT2G23380	AT1G10340	AT2G45170	AT2G35750	AT2G39700	AT4G23180	AT3G11510
			AT4G30840	AT2G24750	AT4G12650	AT3G25530	AT2G35820	AT2G39725	AT4G23400	AT1G04270
			AT4G14620	AT2G43930	AT3G09150	AT5G65660	AT2G35880	AT2G39795	AT4G23450	AT1G07770
			AT5G51990	AT3G60966	AT1G08520	AT3G23930	AT2G35930	AT2G39870	AT4G23460	AT2G19720
			AT2G04545	AT4G19610	AT3G18035	AT3G55990	AT2G35980	AT2G39890	AT4G23493	AT5G59850
			AT3G09725	AT5G06370	AT4G28890	AT5G35170	AT2G36000	AT2G39920	AT4G23570	ATCG00050
			AT3G43600	AT1G07640	AT2G02500	AT3G50440	AT2G36050	AT2G40120	AT4G23630	AT1G79850
			AT4G19090	AT1G49310	AT5G55970	AT4G38540	AT2G36080	AT2G40150	AT4G23690	AT3G10610
			AT1G63720	AT1G49760	AT3G49860	AT3G56010	AT2G36100	AT2G40230	AT4G23800	AT4G09800
			AT5G42000	AT1G61640	AT1G05590	AT1G03610	AT2G36120	AT2G40316	AT4G23820	AT3G02080
			ATMG00160	AT1G71260	AT3G05320	AT3G09800	AT2G36160	AT2G40370	AT4G23870	AT3G53890
			AT3G08960	AT2G11240	AT1G44900	AT2G34020	AT2G36290	AT2G40460	AT4G23940	AT5G28060
			AT5G63560	AT2G15530	AT1G17345	AT4G12060	AT2G36330	AT2G40540	AT4G24050	AT4G39200
			AT1G03370	AT2G18196	AT5G23980	AT1G30210	AT2G36380	AT2G40770	AT4G24060	AT3G56340
			AT3G14210	AT3G02220	AT2G37050	AT4G25130	AT2G36400	AT2G40880	AT4G24130	AT5G03850
			AT1G33615	AT4G30960	AT2G10940	AT2G29450	AT2G36410	AT2G40890	AT4G24140	AT2G19750
			AT5G67250	AT5G26860	AT2G41480	AT3G02050	AT2G36430	AT2G40900	AT4G24190	AT5G56670
			AT2G30620	AT5G46350	AT1G70560	AT2G46790	AT2G36450	AT2G40970	AT4G24220	AT3G45780
			AT4G01120	AT1G70170	AT5G49770	AT5G59690	AT2G36530	AT2G40980	AT4G24480	AT2G30520
			AT2G22930	AT2G27140	AT5G13120	AT4G29450	AT2G36660	AT2G41070	AT4G24780	AT5G64330
			AT3G09070	AT2G32270	AT5G50335	AT1G47210	AT2G36835	AT2G41090	AT4G24960	AT5G58290
			AT5G16110	AT3G04240	AT1G16905	AT2G26330	AT2G36850	AT2G41160	AT4G25100	AT5G43010
			AT1G61795	AT3G28940	AT2G40420	AT5G57620	AT2G36870	AT2G41180	AT4G25260	AT3G51950
			AT3G24520	AT3G63350	AT2G20930	AT1G17810	AT2G36880	AT2G41210	AT4G25450	AT1G67950
			AT5G02480	AT4G27280	AT2G24390	AT5G64050	AT2G36890	AT2G41220	AT4G25580	AT3G25150
			AT5G02695	AT1G63090	AT2G46090	AT4G10560	AT2G36910	AT2G41380	AT4G25740	AT1G60200
			AT4G26660	AT3G48400	AT5G14660	AT1G23060	AT2G36950	AT2G41480	AT4G25760	AT3G54770
			AT5G14580	AT4G39070	AT2G44870	AT3G11430	AT2G36970	AT2G41530	AT4G25880	AT4G26650
			AT1G73980	AT5G02190	AT2G16700	AT2G20020	AT2G37040	AT2G41560	AT4G25890	AT3G49010
			AT5G08520	AT5G41550	AT1G29310	AT1G70280	AT2G37050	AT2G41630	AT4G26000	AT4G32410
			AT5G62090	AT5G60760	AT5G52180	AT3G59650	AT2G37080	AT2G41660	AT4G26080	AT5G49720
			AT5G26280	AT5G63490	AT3G51370	AT1G14730	AT2G37090	AT2G41700	AT4G26090	AT2G39705
			AT3G13810	AT2G17230	AT5G58360	AT5G02830	AT2G37130	AT2G41720	AT4G26230	AT1G64090
			AT2G19650	AT2G34700	AT5G54230	AT1G58080	AT2G37280	AT2G41740	AT4G26650	AT3G08730
			AT1G27980	AT3G30210	AT4G36810	AT1G55990	AT2G37330	AT2G41800	AT4G26700	AT3G08720
			AT5G41750	AT4G15330	AT2G37300	AT5G54370	AT2G37400	AT2G41970	AT4G26760	AT3G59770
			AT1G69295	AT5G15660	AT4G15510	AT1G10850	AT2G37440	AT2G42040	AT4G27080	AT4G08685
			AT3G05550	AT5G28390	AT3G56930	AT5G63600	AT2G37460	AT2G42070	AT4G27410	AT3G23810
			AT4G26120	AT5G62500	AT3G48360	AT1G80920	AT2G37590	AT2G42110	AT4G27657	AT1G02500
			ATMG00480	AT1G15260	AT5G24020	AT5G24300	AT2G37640	AT2G42300	AT4G28040	AT3G17390
			AT1G23790	AT3G12170	AT1G28260	AT2G23600	AT2G37660	AT2G42310	AT4G28085	AT4G39680
			AT5G62770	AT3G26816	AT2G17570	AT1G77060	AT2G37820	AT2G42320	AT4G28140	AT4G08390
			AT1G73000	AT4G23680	AT4G05330	AT1G74840	AT2G37840	AT2G42390	AT4G28180	AT3G13110
			AT5G52570	AT4G35380	AT5G62230	AT2G20890	AT2G37870	AT2G42540	AT4G28190	AT4G34750
			AT3G11670	AT5G12020	AT1G65260	AT1G49200	AT2G37920	AT2G42580	AT4G28250	AT1G29510
			AT5G55820	AT1G17840	AT4G12390	AT4G00940	AT2G37950	AT2G42610	AT4G28300	AT1G69640
			AT5G19890	AT3G07150	AT1G24610	AT3G52430	AT2G37970	AT2G42620	AT4G28390	AT1G14290
			AT2G01690	AT3G53800	AT2G28950	AT5G27390	AT2G37980	AT2G42740	AT4G28530	AT5G51750
			AT1G50240	AT4G21320	AT5G02190	AT2G39200	AT2G38000	AT2G42750	AT4G29020	AT1G63100
			AT5G45750	AT5G38430	AT4G17600	AT4G33150	AT2G38010	AT2G42800	AT4G29030	AT5G41920
			AT3G44400	AT1G14920	AT1G12800	AT5G14070	AT2G38080	AT2G42850	AT4G29080	AT4G17230
			AT3G16730	AT1G16750	AT4G09620	AT2G19870	AT2G38110	AT2G42870	AT4G29100	AT2G35780
			AT3G52530	AT2G31100	AT2G22170	AT5G02190	AT2G38120	AT2G42890	AT4G29360	AT4G30810
			AT4G36820	AT3G44150	AT5G59260	AT5G65360	AT2G38170	AT2G42900	AT4G29410	AT5G08260
			AT3G60490	AT4G34730	AT3G27360	AT5G28750	AT2G38180	AT2G43000	AT4G29540	AT3G45010
			AT3G24929	AT4G35550	AT3G01810	AT1G22230	AT2G38330	AT2G43010	AT4G29720	AT1G15000
			AT4G29720	AT5G04070	AT4G34290	AT2G30390	AT2G38500	AT2G43030	AT4G29770	AT2G27920
			AT1G64610	AT3G13226	AT1G28570	AT2G33450	AT2G38510	AT2G43060	AT4G29780	AT5G08300
			AT4G11393	AT4G11130	AT1G31500	AT1G01420	AT2G38640	AT2G43100	AT4G29820	AT4G33150
			ATMG00610	AT4G30240	AT1G66620	AT5G56600	AT2G38750	AT2G43200	AT4G30020	AT5G66760
			AT4G28085	AT1G07440	AT1G21360	AT5G02270	AT2G38810	AT2G43360	AT4G30170	AT3G50560
			AT1G67370	AT1G79460	AT3G12260	AT1G17200	AT2G38910	AT2G43500	AT4G30190	AT3G03330
			AT3G57660	AT2G25735	AT3G53750	AT2G29220	AT2G39010	AT2G43570	AT4G30290	AT4G13250
			AT1G65180	AT5G49410	AT1G08540	AT1G22930	AT2G39040	AT2G43590	AT4G30410	AT4G24050
			AT5G62620	ATMG00513	AT1G49730	AT4G27460	AT2G39110	AT2G43610	AT4G30490	AT3G04240
			AT1G24300	AT2G24020	AT2G45620	AT5G22800	AT2G39130	AT2G43630	AT4G30670	AT1G55840
			AT5G04520	AT3G23410	AT1G06550	AT5G11920	AT2G39200	AT2G43670	AT4G30810	AT1G01630
			AT5G41800	AT3G57880	AT4G16520	AT1G15570	AT2G39310	AT2G43800	AT4G30950	AT4G39170
			AT3G12670	AT4G20320	AT1G64650	AT5G55170	AT2G39370	AT2G43850	AT4G30996	AT3G51670
			AT2G18160	AT4G20830	AT4G16920	AT2G43710	AT2G39380	AT2G43930	AT4G31250	AT1G55690
			AT1G13340	AT4G21500	AT3G49670	AT4G24480	AT2G39400	AT2G43980	AT4G31500	AT3G46450
			AT4G17080	AT4G32860	AT5G65310	AT3G09210	AT2G39410	AT2G44110	AT4G31700	AT5G37055
			AT2G48030	AT5G11550	AT1G56630	AT2G15820	AT2G39420	AT2G44130	AT4G31730	AT4G21850
			AT1G51700	AT1G42970	AT3G20840	AT1G34670	AT2G39435	AT2G44210	AT4G31800	AT1G78020
			AT1G79660	AT2G03010	AT3G56160	AT5G19620	AT2G39480	AT2G44300	AT4G31820	AT1G74940
			AT1G80290	AT3G16660	AT1G80480	AT3G48110	AT2G39510	AT2G44350	AT4G31840	AT5G43580
			AT1G10460	AT3G52450	ATCG01300	AT5G67510	AT2G39530	AT2G44830	AT4G32260	AT1G06200
			AT5G53060	AT4G13310	AT1G73990	AT2G40000	AT2G39570	AT2G44850	AT4G32320	AT1G71830
			AT4G11610	AT4G25470	AT3G01670	AT1G14700	AT2G39580	AT2G44910	AT4G32330	AT3G45100
			AT3G61830	AT4G25640	AT2G28990	AT3G46320	AT2G39640	AT2G44920	AT4G32340	AT4G30950
			AT1G80100	ATCG00070	AT4G00975	AT3G50520	AT2G39660	AT2G44950	AT4G32410	AT4G36490
			AT2G40360	AT2G18730	AT5G57660	AT1G62030	AT2G39700	AT2G45180	AT4G32460	AT5G38110
			AT5G55070	AT2G20370	AT1G58100	AT5G57840	AT2G39720	AT2G45190	AT4G32650	AT4G23570
			AT3G59120	AT3G27990	AT1G15002	AT1G04430	AT2G39725	AT2G45220	AT4G32840	AT4G24190
			AT4G39490	AT4G14540	AT4G08685	AT5G54250	AT2G39730	AT2G45290	AT4G33150	AT4G37650
			AT1G10090	AT5G09710	AT2G28140	AT2G30750	AT2G39870	AT2G45340	AT4G33470	AT3G15710
			AT3G45290	AT5G52250	AT2G46790	AT1G54385	AT2G39920	AT2G45400	AT4G33530	AT5G05670
			AT1G68290	AT1G70810	AT1G32230	AT3G14390	AT2G39930	AT2G45430	AT4G33540	AT5G40390
			AT5G48380	AT3G56590	AT1G68940	AT3G20440	AT2G39980	AT2G45530	AT4G33610	AT3G56950
			AT3G06270	AT4G23060	AT5G27320	AT5G48100	AT2G40020	AT2G45660	AT4G33680	AT5G04590
			AT4G22490	AT4G26200	AT4G35390	AT2G47140	AT2G40120	AT2G45680	AT4G33980	AT5G60410
			AT1G69270	AT5G18320	AT2G33180	AT2G35190	AT2G40150	AT2G45740	AT4G34050	AT5G57900
			AT3G62600	AT5G02670	AT1G06463	AT3G46100	AT2G40230	AT2G45750	AT4G34150	AT1G06110
			AT4G26130	AT5G39760	AT5G53730	AT5G03940	AT2G40250	AT2G45830	AT4G34160	AT1G21410
			AT1G21060	AT1G11960	AT5G49440	AT1G64970	AT2G40316	AT2G45920	AT4G34220	AT4G22010
			AT5G05435	AT1G30730	AT5G01550	AT1G13930	AT2G40420	AT2G46020	AT4G34260	AT1G76160
			AT1G32375	AT1G36730	AT1G67040	AT3G01680	AT2G40460	AT2G46040	AT4G34350	AT1G41830
			AT5G07900	AT1G37130	AT1G53230	AT4G38370	AT2G40475	AT2G46060	AT4G34370	AT5G66920
			AT1G27770	AT1G48770	AT1G27385	AT2G45340	AT2G40480	AT2G46140	AT4G34390	AT4G12420
			AT3G05500	AT3G01610	AT5G51970	AT1G11750	AT2G40610	AT2G46200	AT4G34500	AT4G34980
			AT2G31870	AT5G24080	AT1G16150	AT5G41600	AT2G40620	AT2G46220	AT4G34560	AT2G19170
			AT5G08230	AT1G18970	AT4G25760	AT1G67520	AT2G40760	AT2G46370	AT4G34710	AT5G47960
			AT1G30070	AT2G34610	AT1G80570	AT4G30825	AT2G40800	AT2G46580	AT4G34750	AT4G12110
			AT3G22060	AT2G38330	AT5G20610	AT3G49720	AT2G40840	AT2G46590	AT4G34760	AT5G13710
			AT2G28810	AT1G05950	AT2G36145	AT1G76180	AT2G40880	AT2G46630	AT4G34770	AT3G23000
			AT1G71190	AT2G38980	AT4G34530	AT5G61250	AT2G40890	AT2G46660	AT4G34870	AT2G25090
			AT2G01830	AT2G40935	AT4G23250	AT1G06350	AT2G40900	AT2G46690	AT4G34960	AT2G30360
			AT5G61230	AT3G02730	AT5G10240	AT1G60950	AT2G40970	AT2G46740	AT4G34970	AT1G03790
			AT5G13680	AT3G12920	AT3G62630	AT2G07690	AT2G41070	AT2G46750	AT4G34980	AT1G10760
			AT1G14520	AT3G32980	AT4G35880	AT5G51750	AT2G41090	AT2G46830	AT4G35070	AT5G51970
			AT5G67385	AT5G54630	AT4G30825	AT5G05965	AT2G41160	AT2G46910	AT4G35090	AT2G37970
			AT4G23990	AT2G27370	AT4G14070	AT5G64860	AT2G41180	AT2G47000	AT4G35500	AT3G02180
			AT5G54095	AT2G32590	AT3G16800	AT3G05180	AT2G41200	AT2G47130	AT4G35560	AT4G34710
			AT3G27020	AT3G12970	AT3G04650	AT1G67600	AT2G41220	AT2G47140	AT4G35630	AT4G16340
			AT1G70590	AT3G47380	AT1G03300	AT2G05380	AT2G41370	AT2G47160	AT4G35720	AT2G33810
			AT1G15050	AT5G19110	AT2G38140	AT2G16750	AT2G41380	AT2G47180	AT4G35850	AT1G06960
			AT5G11240	AT1G26250	AT5G44600	AT2G26680	AT2G41480	AT2G47390	AT4G35870	AT3G10420
			AT3G11130	AT1G56300	AT2G15900	AT2G23270	AT2G41530	AT2G47440	AT4G35880	AT5G11110
			AT1G51200	AT1G78600	AT2G24700	AT5G55860	AT2G41560	AT2G47490	AT4G35920	AT1G55310
			AT3G01820	AT1G26600	AT3G17000	AT2G30600	AT2G41660	AT2G47540	AT4G35950	AT3G14350
			AT4G15430	AT1G75240	AT2G27290	AT1G52220	AT2G41700	AT2G47550	AT4G36030	AT4G22130
			AT2G31450	AT3G07370	AT3G19810	AT5G64816	AT2G41710	AT2G47640	AT4G36210	AT5G63650
			AT5G53290	AT4G02660	AT4G28730	AT5G50740	AT2G41720	AT2G47690	AT4G36220	AT1G15310
			AT5G22650	AT1G74970	AT5G65360	AT2G01900	AT2G41740	AT2G47800	AT4G36360	AT1G50430
			AT3G61400	AT2G26530	AT5G01650	AT2G24850	AT2G41800	AT2G47890	AT4G36440	AT1G78600
			AT5G66130	AT2G27950	AT2G31020	AT1G52070	AT2G41870	AT2G47910	AT4G36490	AT3G14440
			AT5G41810	AT3G18830	AT5G49710	AT4G39940	AT2G41940	AT2G47930	AT4G36540	AT1G11260
			AT1G60890	AT3G48115	AT1G09200	AT3G61260	AT2G41970	AT2G47950	AT4G36900	AT5G26340
			AT5G57620	AT5G15850	AT2G40820	AT4G28590	AT2G42040	AT2G48020	AT4G36920	AT1G12270
			AT5G22350	AT5G40640	AT4G22620	AT1G04640	AT2G42060	AT2G48070	AT4G37150	AT4G25580
			AT2G45850	AT1G07150	AT5G41760	AT5G42890	AT2G42070	AT2G48090	AT4G37180	AT4G37220
			AT1G20030	AT1G34340	AT4G20130	AT1G17100	AT2G42150	AT2G48120	AT4G37220	AT3G51440
			AT2G29460	AT1G54090	AT5G48580	AT4G39980	AT2G42220	AT2G48130	AT4G37230	AT1G11130
			AT3G13080	AT1G56430	AT1G61740	AT5G56550	AT2G42320	AT2G48140	AT4G37250	AT4G30020
			AT5G18330	AT3G01290	AT3G59690	AT1G22990	AT2G42530	AT3G01070	AT4G37310	AT2G05920
			AT5G16910	AT3G56310	AT3G28600	AT4G09010	AT2G42570	AT3G01080	AT4G37410	AT3G14240
			AT2G42010	AT4G38050	AT4G16330	AT5G59790	AT2G42580	AT3G01120	AT4G37540	AT1G30600
			AT3G11773	AT1G08930	AT2G47840	AT3G09250	AT2G42610	AT3G01190	AT4G37590	AT5G59190
			AT2G25160	AT1G21740	AT1G22590	AT4G17040	AT2G42740	AT3G01260	AT4G37650	AT1G71880
			AT5G42400	AT1G48200	AT3G01400	AT1G07700	AT2G42750	AT3G01290	AT4G37800	AT3G54080
			AT5G56180	AT1G63860	AT4G35640	AT1G68260	AT2G42800	AT3G01350	AT4G37820	AT2G32765
			AT3G14780	AT1G64583	AT1G14455	AT1G29160	AT2G42830	AT3G01380	AT4G37910	AT2G40220
			AT3G54990	AT2G44730	AT1G05835	AT2G29980	AT2G42850	AT3G01420	AT4G37980	AT2G20610
			AT2G04030	AT3G27730	AT5G10230	AT3G45330	AT2G42870	AT3G01480	AT4G38060	AT4G31500
			AT2G47040	AT5G17660	AT5G07475	AT2G41940	AT2G42890	AT3G01560	AT4G38080	AT3G17910
			AT2G42280	AT5G35970	AT2G18290	AT4G37250	AT2G42900	AT3G01610	AT4G38430	AT4G02280
			AT1G13220	AT5G42970	AT4G22730	AT5G27000	AT2G43010	AT3G01670	AT4G38470	AT5G13960
			AT3G55040	AT1G23040	AT1G47210	AT1G78210	AT2G43030	AT3G01720	AT4G38500	AT5G55480
			AT5G19300	AT1G55675	AT4G15300	AT3G58060	AT2G43060	AT3G01860	AT4G38540	AT1G66970
			AT2G18060	AT1G74480	AT5G16350	AT5G17990	AT2G43200	AT3G01920	AT4G38550	AT2G22540
			AT5G06940	AT2G07671	AT4G26860	AT4G37920	AT2G43360	AT3G01970	AT4G38770	AT5G16270
			AT1G71110	AT4G18510	AT2G43445	AT5G24990	AT2G43430	AT3G02000	AT4G38810	AT4G17730
			AT3G48460	AT4G37220	AT1G27290	AT1G68590	AT2G43570	AT3G02050	AT4G38820	AT1G08560
			AT3G27730	AT5G60370	AT2G41540	AT4G27760	AT2G43590	AT3G02120	AT4G38840	AT3G11820
			AT5G03630	AT1G73630	AT1G47600	AT5G27920	AT2G43610	AT3G02170	AT4G38860	AT2G41100
			AT1G22600	AT2G32510	AT3G09250	AT5G49440	AT2G43670	AT3G02240	AT4G38880	AT5G08330
			AT2G14530	AT3G10500	AT2G17033	AT5G60020	AT2G43800	AT3G02300	AT4G39130	AT1G30210
			AT5G25010	AT4G18596	AT1G27380	AT3G07870	AT2G43860	AT3G02340	AT4G39170	AT4G14770
			AT2G05520	AT5G01100	AT4G25130	AT2G25060	AT2G43980	AT3G02500	AT4G39190	AT1G68840
			AT1G06225	AT1G29500	AT3G02670	AT5G55280	AT2G44110	AT3G02630	AT4G39200	AT3G16990
			AT5G20070	AT1G74800	AT5G63620	AT1G78630	AT2G44130	AT3G02770	AT4G39230	AT5G60220
			AT5G52750	AT2G01890	AT1G13270	AT4G38932	AT2G44210	AT3G02850	AT4G39330	AT4G30410
			AT1G29160	AT3G58090	AT5G04720	AT5G42010	AT2G44300	AT3G02860	AT4G39350	AT3G10040
			AT5G27860	AT3G63200	AT2G44920	AT4G02450	AT2G44350	AT3G02880	AT4G39570	AT1G10120
			AT3G11760	AT5G18800	AT3G23070	AT5G46350	AT2G44430	AT3G02930	AT4G39640	AT1G67310
			AT5G54900	AT5G61430	AT1G52540	AT5G40720	AT2G44740	AT3G03000	AT4G39680	AT1G31150
			AT2G40710	AT1G01420	AT2G35500	AT4G19920	AT2G44790	AT3G03050	AT4G39800	AT2G47270
			AT5G09480	AT2G37870	AT5G40150	AT3G46560	AT2G44850	AT3G03090	AT4G39880	AT1G08630
			AT4G08990	AT2G42005	AT5G57760	AT3G49650	AT2G44900	AT3G03220	AT4G39980	AT3G04520
			AT1G60560	AT3G09020	AT4G13660	AT5G15720	AT2G44910	AT3G03230	AT4G40045	AT5G47990
			AT1G02270	AT3G20100	AT5G62840	AT5G63890	AT2G44920	AT3G03250	AT5G01090	AT5G48000
			AT3G08990	AT5G01550	AT4G22890	AT1G67950	AT2G45190	AT3G03300	AT5G01210	AT5G48010
			AT5G20900	AT5G39050	AT4G03280	AT2G27040	AT2G45220	AT3G03470	AT5G01270	AT5G54380
			AT3G23160	AT2G05920	AT4G04880	AT1G75690	AT2G45290	AT3G03490	AT5G01870	AT1G19180
			AT1G07550	AT4G09760	AT1G20480	AT1G26570	AT2G45320	AT3G03630	AT5G01880	AT5G58070
			AT5G66675	ATCG00820	AT5G19220	AT1G15400	AT2G45400	AT3G03960	AT5G01890	AT3G46560
			AT3G16990	AT1G04340	AT5G49020	AT5G25830	AT2G45430	AT3G03990	AT5G02030	AT3G16240
			AT2G40140	AT1G74720	AT2G27775	AT2G28790	AT2G45530	AT3G04010	AT5G02240	AT5G47450
			AT3G50750	AT3G53570	AT3G48300	AT1G15140	AT2G45740	AT3G04030	AT5G02260	AT5G38850
			AT3G46600	AT5G44520	AT5G51780	AT5G01550	AT2G45750	AT3G04120	AT5G02290	AT1G66150
			AT1G53380	AT5G67360	AT2G24140	AT2G22230	AT2G45830	AT3G04200	AT5G02450	AT3G24660
			AT2G36307	AT1G71870	AT5G09125	AT4G31210	AT2G45850	AT3G04360	AT5G02550	AT1G01620
			AT4G38780	AT2G14060	AT3G44160	AT4G25090	AT2G45920	AT3G04470	AT5G02600	AT4G00430
			AT1G72760	AT3G13000	AT3G11690	AT3G61310	AT2G45970	AT3G04500	AT5G02840	AT1G20840
			AT1G24880	AT4G33070	AT4G34380	AT2G46530	AT2G46050	AT3G04530	AT5G02870	AT5G08040
			AT1G75750	AT1G15970	AT2G01250	AT3G24770	AT2G46060	AT3G04570	AT5G02890	AT1G64040
			AT3G30210	AT1G68840	AT5G20350	AT5G13630	AT2G46140	AT3G04580	AT5G03040	AT3G55440
			AT3G54220	AT5G27990	AT1G16310	AT1G32380	AT2G46225	AT3G04630	AT5G03150	AT5G63200
			AT5G62410	AT2G14530	AT3G05910	AT2G45970	AT2G46370	AT3G04670	AT5G03170	AT1G56090
			AT3G44290	AT2G18210	AT1G14890	AT2G31900	AT2G46530	AT3G04860	AT5G03210	AT4G17770
			AT3G43250	AT3G12965	AT2G39960	AT2G17820	AT2G46580	AT3G04880	AT5G03250	AT5G46110
			AT1G68740	AT3G20300	AT2G20270	AT4G02290	AT2G46590	AT3G04900	AT5G03300	AT3G23920
			AT3G60390	AT3G20470	AT4G15740	AT3G16440	AT2G46630	AT3G04910	AT5G03550	AT1G72090
			AT5G51260	AT3G58160	AT3G06740	AT4G33565	AT2G46740	AT3G04940	AT5G03560	AT1G12230
			AT1G70610	AT4G06746	AT2G47180	AT3G18680	AT2G46750	AT3G04970	AT5G03610	AT5G42290
			AT1G07850	AT5G13820	AT1G13600	AT1G23000	AT2G46760	AT3G05070	AT5G03850	AT1G47610
			ATMG01120	AT5G45630	AT1G08490	AT5G63930	AT2G46860	AT3G05190	AT5G03870	AT1G49450
			AT3G07080	AT5G64030	AT1G75690	AT4G25370	AT2G46910	AT3G05220	AT5G04080	AT5G63560
			AT4G15210	AT1G48405	AT1G14480	AT3G56370	AT2G46920	AT3G05350	AT5G04140	AT2G39980
			AT4G13620	AT1G64040	AT1G26570	AT1G54050	AT2G47000	AT3G05570	AT5G04330	AT5G01210
			AT5G27760	AT2G32610	AT1G19800	AT5G39610	AT2G47130	AT3G05620	AT5G04340	AT5G02890
			AT1G10385	AT2G48130	AT2G28790	AT5G05110	AT2G47140	AT3G05630	AT5G04510	AT4G11350
			AT1G67730	AT3G18165	AT1G54350	AT5G04770	AT2G47160	AT3G05690	AT5G04540	AT1G24430
			AT1G74790	AT4G27910	AT3G10290	AT2G30320	AT2G47180	AT3G05900	AT5G04590	AT2G21520
			AT5G42740	AT5G28630	AT5G60280	AT5G13180	AT2G47260	AT3G05940	AT5G04750	AT1G34020
			AT4G26320	AT3G28510	AT1G29070	AT2G15890	AT2G47280	AT3G05990	AT5G04760	AT4G17550
			AT3G60920	AT5G48540	AT2G45770	AT1G77090	AT2G47390	AT3G06000	AT5G05010	AT1G06890
			AT5G23430	AT5G62220	AT1G10670	AT4G24090	AT2G47440	AT3G06035	AT5G05160	AT5G58030
			AT4G35480	AT5G67420	AT1G51630	AT2G21370	AT2G47450	AT3G06210	AT5G05180	AT5G46700
			AT1G07790	AT3G03330	AT5G07360	AT5G46290	AT2G47490	AT3G06330	AT5G05220	AT3G62120
			AT1G02900	AT3G28900	AT5G65710	AT5G39180	AT2G47500	AT3G06390	AT5G05320	AT5G26710
			ATMG01320	AT4G05120	AT5G46240	AT2G42840	AT2G47540	AT3G06470	AT5G05410	AT1G07440
			AT1G29090	AT5G18780	AT2G02540	AT4G03960	AT2G47550	AT3G06530	AT5G05670	AT1G17140
			AT5G22145	AT5G25350	AT5G65660	AT4G18030	AT2G47570	AT3G06570	AT5G05820	AT5G59430
			AT2G22740	AT2G30740	AT4G28560	AT5G59870	AT2G47590	AT3G06650	AT5G05850	AT3G51030
			AT5G42050	AT2G39870	AT4G00080	AT3G45410	AT2G47600	AT3G06730	AT5G06050	AT3G02730
			AT5G57100	AT2G43480	AT1G09327	AT4G14680	AT2G47800	AT3G06890	AT5G06560	AT2G43550
			AT4G37730	AT5G43750	AT2G26330	AT5G64750	AT2G47860	AT3G06950	AT5G06600	AT5G38530
			AT3G23120	AT5G53400	AT1G78630	AT5G23530	AT2G47890	AT3G06980	AT5G06700	AT3G55360
			AT1G21540	AT5G55380	AT2G41950	AT1G35340	AT2G47910	AT3G07130	AT5G06710	AT3G27060
			AT2G31990	AT5G65700	AT5G09995	AT5G49690	AT2G47930	AT3G07150	AT5G06760	AT1G50010
			AT3G60720	AT1G07820	AT5G45475	AT1G31180	AT2G48020	AT3G07160	AT5G06980	AT1G04820
			AT4G37300	AT4G25780	AT3G57570	AT4G20820	AT2G48070	AT3G07320	AT5G07030	AT4G14960
			AT1G06080	AT1G01500	AT3G29240	AT1G08540	AT2G48090	AT3G07340	AT5G07090	AT1G75780
			AT3G48250	AT1G07410	AT3G55800	AT3G05910	AT2G48130	AT3G07360	AT5G07100	AT5G44340
			AT3G63210	AT3G55730	AT1G23800	AT2G20160	AT2G48140	AT3G07370	AT5G07130	AT1G20010
			AT5G63180	AT5G01890	AT1G62422	AT2G15128	AT2G48160	AT3G07470	AT5G07360	AT5G12250
			AT4G27710	AT5G44600	AT2G24280	AT1G05590	AT3G01020	AT3G07560	AT5G07470	AT2G29550
			AT1G21110	AT5G46090	AT2G25940	AT2G31040	AT3G01070	AT3G07590	AT5G07500	AT5G23860
			AT5G05530	AT1G14000	AT1G58190	AT2G34190	AT3G01120	AT3G07610	AT5G08000	AT4G20890
			AT1G72860	AT1G69490	AT5G67190	AT5G15050	AT3G01130	AT3G07720	AT5G08040	AT3G43610
			AT1G61640	AT1G73120	AT1G78090	AT5G18490	AT3G01190	AT3G07750	AT5G08180	AT1G74970
			AT1G16330	AT2G45850	AT3G50520	AT4G22890	AT3G01200	AT3G07760	AT5G08260	AT1G05000
			AT5G67290	AT3G12830	AT1G70270	AT2G28605	AT3G01220	AT3G07800	AT5G08270	AT1G60190
			AT5G63790	AT5G24340	AT3G05690	AT1G76080	AT3G01260	AT3G07870	AT5G08300	AT1G09760
			AT2G46550	AT2G23672	AT5G52860	AT5G55740	AT3G01290	AT3G08040	AT5G08330	AT1G50490
			AT2G17710	AT2G40030	AT3G57180	AT1G26945	AT3G01350	AT3G08650	AT5G08350	AT5G25760
			AT1G55580	AT2G41010	AT3G63410	AT3G28040	AT3G01380	AT3G08680	AT5G08370	AT3G17000
			AT1G24280	AT3G02380	AT2G44740	AT2G17845	AT3G01420	AT3G08770	AT5G08535	AT5G25450
			AT5G65210	AT1G64080	AT5G38110	AT1G15260	AT3G01490	AT3G08820	AT5G08580	AT3G52730
			AT3G13470	AT1G80370	AT5G58350	AT4G31450	AT3G01610	AT3G08850	AT5G09220	AT1G17370
			AT3G60966	AT3G14770	AT3G45330	AT4G25760	AT3G01630	AT3G08860	AT5G09480	AT5G06600
			AT3G47295	AT3G44290	AT3G30390	AT3G06035	AT3G01720	AT3G09070	AT5G09520	AT4G02890
			AT2G20450	AT1G13145	AT2G47320	AT4G15610	AT3G01800	AT3G09090	AT5G09530	AT4G23040
			AT5G64340	AT1G54330	AT3G09220	AT5G40970	AT3G01860	AT3G09210	AT5G09590	AT2G32300
			AT2G14560	AT3G52870	AT2G44280	AT3G25920	AT3G01920	AT3G09220	AT5G09650	AT5G15490
			AT5G61430	AT5G23920	AT1G16130	AT3G63490	AT3G01970	AT3G09270	AT5G09810	AT5G39320
			AT5G60930	AT5G54710	AT1G23180	AT3G48440	AT3G02090	AT3G09290	AT5G10140	AT1G26570
			AT3G57157	AT1G75300	AT2G14560	AT5G42070	AT3G02110	AT3G09410	AT5G10210	AT4G01070
			AT1G80820	AT2G01070	AT4G31875	AT2G05620	AT3G02120	AT3G09470	AT5G10290	AT1G30530
			AT3G24495	AT4G36810	AT4G36740	AT1G13860	AT3G02170	AT3G09490	AT5G10300	AT2G23250
			AT4G09560	AT3G28650	AT3G52240	AT2G41820	AT3G02240	AT3G09510	AT5G10360	AT4G28190
			AT1G13530	AT3G62590	AT1G67105	AT4G27030	AT3G02300	AT3G09560	AT5G10390	AT3G62550
			AT3G61460	AT4G18370	AT5G05740	AT1G51800	AT3G02340	AT3G09600	AT5G10430	AT1G44760
			AT4G37650	AT5G23320	AT3G59068	AT4G28730	AT3G02380	AT3G09710	AT5G10695	AT3G11930
			AT2G34040	AT1G05900	AT1G13360	AT2G31585	AT3G02400	AT3G09735	AT5G10840	AT2G35020
			AT5G23880	AT1G06690	AT4G35750	AT1G52310	AT3G02500	AT3G09780	AT5G11000	AT5G63860
			AT2G35920	AT1G36160	AT3G26890	AT2G42770	AT3G02730	AT3G09810	AT5G11110	AT5G59290
			AT5G02090	AT4G03205	AT5G08410	AT3G22400	AT3G02770	AT3G09820	AT5G11410	AT1G12240
			AT1G71890	AT4G14580	AT1G04820	AT4G20870	AT3G02850	AT3G09900	AT5G11650	AT1G62480
			AT3G04620	AT5G05900	AT5G50740	AT5G65207	AT3G02860	AT3G10050	AT5G11790	AT4G20110
			AT1G67280	AT5G35450	AT5G02710	AT5G13110	AT3G02880	AT3G10080	AT5G11890	AT1G14610
			AT5G12000	AT5G50200	AT4G07820	AT3G49690	AT3G02885	AT3G10120	AT5G11950	AT5G02030
			AT1G11100	AT1G16330	AT1G07300	AT5G47870	AT3G02930	AT3G10230	AT5G11980	AT1G13980
			AT5G47790	AT1G19715	AT1G51560	AT2G44740	AT3G03050	AT3G10340	AT5G12020	AT4G24220
			AT5G45670	AT3G48260	AT2G25090	AT4G25280	AT3G03090	AT3G10500	AT5G12030	AT2G01950
			AT2G02760	AT3G55990	AT2G30840	AT4G24060	AT3G03250	AT3G10525	AT5G12250	AT1G06210
			AT5G48390	AT1G04310	AT1G33320	AT5G08240	AT3G03300	AT3G10630	AT5G12310	AT5G63640
			AT3G59820	AT2G23290	AT4G31210	AT5G20070	AT3G03330	AT3G10710	AT5G12840	AT1G57820
			AT5G17165	AT3G11100	AT5G03570	AT5G63570	AT3G03470	AT3G10770	AT5G12900	AT2G42580
			AT2G29970	AT3G21055	AT2G17630	AT1G64450	AT3G03490	AT3G10960	AT5G13000	AT2G29890
			AT3G62900	AT5G06270	AT3G16870	AT4G24830	AT3G03510	AT3G10990	AT5G13100	AT2G18060
			AT4G24380	AT5G09880	AT2G46580	AT2G01520	AT3G03620	AT3G11210	AT5G13200	AT3G51310
			AT3G15350	AT5G13460	AT1G17590	AT5G23440	AT3G03960	AT3G11280	AT5G13280	AT1G08190
			AT2G31940	AT5G19855	AT4G31710	AT2G21860	AT3G03990	AT3G11320	AT5G13400	AT2G22880
			AT2G21910	AT5G41870	AT2G36230	AT1G35180	AT3G04010	AT3G11330	AT5G13510	AT5G53830
			AT2G16500	AT2G35430	AT5G20150	AT3G26770	AT3G04030	AT3G11340	AT5G13520	AT3G02870
			AT3G54120	AT3G08650	AT3G18730	AT4G09587	AT3G04120	AT3G11370	AT5G13630	AT1G16130
			AT2G26580	AT2G34900	AT5G22080	AT1G49730	AT3G04160	AT3G11420	AT5G13710	AT1G62360
			AT1G74490	AT3G05520	AT1G66270	AT5G51440	AT3G04200	AT3G11430	AT5G13790	AT2G38120
			AT1G53190	AT5G50665	AT5G35740	AT5G13360	AT3G04350	AT3G11450	AT5G13840	AT2G15970
			AT5G42370	AT1G14900	AT1G80010	AT4G01220	AT3G04360	AT3G11520	AT5G13870	AT5G54520
			AT2G18550	AT1G22985	AT3G25790	AT5G58760	AT3G04510	AT3G11620	AT5G13960	AT5G54200
			AT4G22740	AT4G31930	AT5G51010	AT3G30210	AT3G04570	AT3G11690	AT5G13980	AT2G37670
			AT3G49870	AT5G51070	AT1G08460	AT4G33350	AT3G04580	AT3G11770	AT5G14090	AT3G04630
			AT1G64110	AT2G12461	AT4G36880	AT5G20150	AT3G04670	AT3G11780	AT5G14120	AT1G79430
			AT1G48745	AT3G09830	AT5G05140	AT2G46580	AT3G04750	AT3G11960	AT5G14180	AT1G70560
			AT4G18440	AT3G17820	AT5G50950	AT5G44160	AT3G04860	AT3G11964	AT5G14220	AT1G10200
			AT5G23450	AT4G12290	AT4G33520	AT3G62110	AT3G04880	AT3G12080	AT5G14230	AT2G01830
			AT5G48930	AT4G16146	AT4G18220	AT1G72220	AT3G04900	AT3G12090	AT5G14240	AT4G10270
			AT3G54510	AT5G11970	AT2G28890	AT3G51710	AT3G04910	AT3G12320	AT5G14370	AT1G62300
			AT2G46610	AT1G12840	AT5G16140	ATCG00620	AT3G05020	AT3G12340	AT5G14720	AT4G31800
			AT2G02540	AT1G23980	AT5G18780	AT3G45050	AT3G05190	AT3G12400	AT5G15060	AT2G30250
			AT1G67510	AT3G42150	AT4G33000	AT2G20930	AT3G05230	AT3G12500	AT5G15120	AT5G07100
			AT3G20898	AT4G02170	AT4G18975	AT3G49680	AT3G05250	AT3G12540	AT5G15190	AT2G38470
			AT5G22880	AT4G15150	AT1G05950	AT5G58900	AT3G05270	AT3G12550	AT5G15230	AT2G46400
			AT4G02750	AT1G18650	AT4G09650	AT5G49780	AT3G05390	AT3G12560	AT5G15320	AT1G20850
			AT5G62210	AT3G10720	AT5G16880	AT5G14020	AT3G05690	AT3G12700	AT5G15350	AT3G50980
			AT2G37770	AT3G22840	AT3G46710	AT5G53210	AT3G05900	AT3G12710	AT5G15460	AT3G50970
			AT3G28180	AT3G27420	AT5G58250	AT2G19310	AT3G05940	AT3G12730	AT5G15490	AT1G13790
			AT2G34357	AT3G59400	AT1G67950	AT3G57180	AT3G05950	AT3G12750	AT5G15580	AT4G34390
			AT1G14330	AT1G26130	AT1G32100	AT2G36390	AT3G06035	AT3G12800	AT5G15610	AT5G42540
			AT5G64210	AT3G06840	AT5G27770	AT4G24750	AT3G06060	AT3G12950	AT5G15850	AT4G03210
			AT5G62600	AT3G54030	AT3G19895	AT4G27440	AT3G06210	AT3G12960	AT5G16000	AT4G30290
			AT2G44570	AT4G27410	AT2G30130	AT1G07010	AT3G06330	AT3G12980	AT5G16030	AT5G57560
			AT5G54310	AT4G35250	AT1G15550	AT3G20460	AT3G06390	AT3G13030	AT5G16130	AT1G68560
			AT1G29150	AT2G46030	AT4G33110	AT2G35270	AT3G06470	AT3G13222	AT5G16250	AT5G55500
			AT5G27850	AT4G39700	AT1G01200	AT3G16260	AT3G06490	AT3G13310	AT5G16390	AT1G67730
			AT5G67600	AT5G15310	AT2G16530	AT1G18730	AT3G06530	AT3G13330	AT5G16590	AT1G67740
			AT4G17245	AT5G22794	AT3G11630	AT3G18420	AT3G06650	AT3G13360	AT5G16600	AT3G51430
			AT4G19890	AT5G38140	AT4G10300	AT3G02250	AT3G06750	AT3G13380	AT5G16720	AT3G27020
			AT2G30240	AT1G20920	AT4G23940	AT3G63410	AT3G06770	AT3G13400	AT5G17160	AT5G25620
			AT5G01881	AT2G44290	AT5G15960	AT5G20790	AT3G06950	AT3G13480	AT5G17330	AT5G04340
			AT4G21670	AT4G38620	AT1G54820	AT1G06550	AT3G06980	AT3G13510	AT5G17460	AT1G27730
			AT4G03340	AT5G23380	AT4G14440	AT5G20630	AT3G07060	AT3G13610	AT5G17620	AT5G59820
			AT5G62500	AT2G16900	AT5G65670	AT4G23670	AT3G07070	AT3G13620	AT5G17770	AT3G04870
			AT4G24800	AT4G28450	AT2G33450	AT3G25950	AT3G07130	AT3G13730	AT5G17870	AT5G67030
			AT2G07727	AT5G18140	AT4G13620	AT1G06190	AT3G07150	AT3G13760	AT5G18060	AT1G58340
			AT1G17370	AT5G43570	AT4G24050	AT5G58375	AT3G07160	AT3G13772	AT5G18140	AT2G40140
			AT5G45740	AT1G54000	AT2G29180	AT3G15720	AT3G07320	AT3G13790	AT5G18460	AT1G69600
			AT2G18510	AT4G13620	AT3G50640	AT3G51730	AT3G07340	AT3G13810	AT5G18470	AT5G25160
			AT5G65420	AT4G26660	AT3G06650	AT3G62630	AT3G07360	AT3G13870	AT5G18500	AT1G66140
			AT1G48620	AT5G02210	AT3G49970	AT1G73610	AT3G07410	AT3G13900	AT5G18660	AT2G41940
			AT1G72520	AT5G49020	AT5G18630	AT4G17240	AT3G07470	AT3G13910	AT5G19010	AT3G04910
			AT5G37500	AT1G01700	AT3G15680	AT1G28670	AT3G07490	AT3G13950	AT5G19090	AT5G47610
			AT4G02980	AT2G06530	AT5G24230	AT3G56870	AT3G07520	AT3G13980	AT5G19120	AT1G69420
			AT3G16040	AT4G08520	AT1G25580	AT3G13760	AT3G07540	AT3G14090	AT5G19140	AT1G55530
			AT2G29450	AT5G19900	AT4G28880	AT1G49160	AT3G07560	AT3G14200	AT5G19150	AT5G27420
			AT5G14520	AT5G51100	AT1G41880	AT1G09340	AT3G07600	AT3G14220	AT5G19270	AT5G01880
			AT4G36250	AT1G08980	AT4G30180	AT4G39040	AT3G07700	AT3G14240	AT5G19290	AT5G55970
			AT4G05050	AT1G16670	AT1G35180	AT1G64980	AT3G07760	AT3G14280	AT5G19340	AT1G49230
			AT1G48220	AT2G19240	AT2G19090	AT3G44890	AT3G07780	AT3G14380	AT5G19530	AT5G61190
			AT1G75220	AT3G06060	AT5G08400	AT5G01740	AT3G08030	AT3G14400	AT5G19550	AT5G48655
			AT4G15236	AT5G05530	AT2G35680	AT5G63590	AT3G08040	AT3G14470	AT5G19760	AT3G06740
			AT1G31800	AT5G11070	AT5G48385	AT2G12646	AT3G08580	AT3G14570	AT5G19970	AT1G20823
			AT1G26530	AT1G67310	AT3G47650	AT4G38020	AT3G08680	AT3G14660	AT5G20200	AT1G75710
			AT2G40300	AT5G13930	AT2G05510	AT4G21903	AT3G08700	AT3G14680	AT5G20290	AT1G14200
			AT3G47780	AT5G28626	AT3G22440	AT3G10270	AT3G08770	AT3G14700	AT5G20950	AT2G28810
			AT3G14075	AT1G17310	AT4G34680	AT1G03160	AT3G08810	AT3G14710	AT5G21060	AT1G68360
			AT1G13260	AT1G66580	AT1G78560	AT4G15330	AT3G08860	AT3G14750	AT5G21090	AT4G24060
			AT5G58000	AT3G10210	AT3G20320	AT2G20270	AT3G08940	AT3G14780	AT5G21105	AT1G22510
			AT3G20470	AT5G05440	AT1G21410	AT3G14570	AT3G09010	AT3G14890	AT5G22250	AT5G66070
			AT5G28640	AT5G65110	AT1G50600	AT1G04420	AT3G09070	AT3G14900	AT5G22270	AT1G68520
			AT2G28270	AT5G66055	AT1G04640	AT2G26410	AT3G09090	AT3G14940	AT5G22290	AT1G26800
			AT3G23020	AT1G32630	AT5G03940	AT2G38750	AT3G09210	AT3G14990	AT5G22440	AT2G15580
			AT4G25390	AT2G18800	AT1G62820	AT2G25940	AT3G09220	AT3G15020	AT5G22580	AT2G45050
			AT1G04445	AT2G19080	ATMG01270	AT3G16000	AT3G09250	AT3G15095	AT5G22830	AT2G47890
			AT3G62280	AT2G28790	AT4G24690	AT2G32765	AT3G09270	AT3G15210	AT5G22880	AT5G12310
			AT1G07460	AT3G15357	AT1G33970	AT1G34350	AT3G09290	AT3G15240	AT5G23020	AT2G34140
			AT5G40740	AT3G44120	AT5G09980	AT3G06460	AT3G09350	AT3G15260	AT5G23190	AT4G23450
			AT1G14350	AT3G46970	AT5G38980	AT1G14345	AT3G09510	AT3G15300	AT5G23220	AT5G59550
			AT2G45550	AT3G47295	AT1G19400	AT1G26440	AT3G09530	AT3G15353	AT5G23340	AT3G56580
			AT4G20910	AT3G47980	AT4G14650	AT1G34180	AT3G09550	AT3G15380	AT5G23420	AT3G16090
			AT1G05890	AT3G51080	AT5G07720	AT1G54500	AT3G09560	AT3G15440	AT5G23550	AT1G17210
			AT5G57050	AT1G08350	AT1G29785	AT4G01690	AT3G09600	AT3G15530	AT5G23740	AT1G21000
			AT2G35100	AT1G33660	AT2G47895	AT1G29070	AT3G09780	AT3G15540	AT5G23780	AT1G76590
			AT4G28940	AT3G01820	AT5G58375	AT3G25470	AT3G09810	AT3G15570	AT5G23860	AT3G56490
			AT1G72270	AT3G26744	AT3G02340	AT5G23100	AT3G09820	AT3G15580	AT5G23870	AT5G43810
			AT5G65790	AT3G52350	AT1G69770	AT1G17850	AT3G09900	AT3G15620	AT5G23900	AT2G45450
			AT2G35620	AT4G35720	AT3G13120	AT2G35370	AT3G10050	AT3G15650	AT5G23910	AT1G24260
			AT2G22450	AT5G49665	AT1G19970	AT2G42320	AT3G10080	AT3G15680	AT5G24080	AT5G16720
			AT1G33240	AT1G08250	AT1G72645	AT2G21790	AT3G10120	AT3G15760	AT5G24310	AT1G05340
			AT4G22485	AT1G52400	ATCG01160	AT4G21390	AT3G10250	AT3G15770	AT5G24530	AT1G67920
			AT1G13390	AT2G14080	AT1G77390	AT4G25940	AT3G10260	AT3G15810	AT5G24570	AT3G45160
			AT2G26140	AT1G24575	AT2G19870	AT3G17390	AT3G10340	AT3G15850	AT5G24580	NA
			AT4G37220	AT4G24240	AT5G41990	AT2G47870	AT3G10500	AT3G15900	AT5G24760	AT1G19835
			AT3G57810	AT4G37300	AT3G23190	AT2G38640	AT3G10520	AT3G15990	AT5G24800	AT1G21560
			AT5G49770	AT1G58150	AT1G34350	AT2G35940	AT3G10525	AT3G16160	AT5G25100	AT4G16146
			AT1G04587	AT3G17790	AT3G51140	AT5G44635	AT3G10580	AT3G16240	AT5G25160	AT3G18050
			AT1G69370	AT3G56270	AT2G33310	AT2G19970	AT3G10630	AT3G16330	AT5G25450	AT2G39870
			AT2G28080	AT4G26690	AT1G07010	AT2G16050	AT3G10710	AT3G16340	AT5G25460	AT3G62630
			AT2G26290	AT1G10760	AT2G28670	AT4G23740	AT3G10970	AT3G16520	AT5G25510	AT4G22160
			AT2G34350	AT2G37080	AT3G15190	AT4G30340	AT3G11060	AT3G16540	AT5G25620	AT3G13980
			AT4G32170	AT3G17890	AT3G11520	AT1G31160	AT3G11210	AT3G16630	AT5G25760	AT3G01680
			AT3G58830	AT3G46810	AT3G45050	AT1G25530	AT3G11280	AT3G16650	AT5G26210	AT1G29050
			AT1G18470	AT4G10950	AT2G38530	AT4G39700	AT3G11320	AT3G16690	AT5G26260	AT1G64650
			AT2G26530	AT5G09660	AT5G17780	AT1G66140	AT3G11330	AT3G16800	AT5G26330	AT2G31945
			AT2G34080	AT3G14070	AT5G51820	AT4G01037	AT3G11340	AT3G16850	AT5G26340	AT4G19390
			AT3G06930	AT3G46280	AT5G14790	AT4G33300	AT3G11370	AT3G16860	AT5G26710	AT1G24600
			AT2G17220	AT4G01200	AT4G28140	AT3G54210	AT3G11390	AT3G16920	AT5G26850	AT3G14595
			AT3G16320	AT4G13530	AT2G36320	AT5G50335	AT3G11420	AT3G16950	AT5G27320	AT2G14460
			AT1G63070	AT5G50810	AT4G24090	AT3G59970	AT3G11430	AT3G17100	AT5G27420	AT3G54260
			AT5G56320	AT5G66470	AT3G19420	AT2G21340	AT3G11440	AT3G17160	AT5G27490	AT1G78070
			AT2G18410	AT3G13870	AT3G10020	AT4G38210	AT3G11620	AT3G17240	AT5G27850	AT1G65010
			AT3G10840	AT3G16450	AT3G14870	AT3G08010	AT3G11690	AT3G17420	AT5G28020	AT1G19020
			AT2G40620	AT3G57430	AT5G58840	AT3G47960	AT3G11820	AT3G17510	AT5G28060	AT5G66170
			AT5G43830	AT1G55580	AT3G06380	AT3G24300	AT3G11900	AT3G17700	AT5G28500	AT5G10695
			AT5G14390	AT5G42500	AT2G40510	AT2G38360	AT3G11960	AT3G17840	AT5G35320	AT2G21180
			AT5G20360	AT3G18430	AT4G36280	AT2G02950	AT3G11964	AT3G18050	AT5G35360	AT3G07210
			AT3G45040	AT3G24100	AT2G42080	AT2G17440	AT3G12080	AT3G18200	AT5G35630	AT3G10020
			AT3G01100	AT2G14750	AT1G48440	AT2G04038	AT3G12090	AT3G18280	AT5G35735	AT1G28400
			AT5G49950	AT2G22100	AT4G36410	AT3G18750	AT3G12100	AT3G18290	AT5G37010	AT3G52900
			AT2G22720	AT3G49780	AT1G07520	AT4G09750	AT3G12110	AT3G18295	AT5G37055	AT5G52540
			AT4G18140	AT5G15430	AT2G45910	AT1G33590	AT3G12320	AT3G18370	AT5G37690	AT2G23120
			AT3G01510	AT5G60960	AT5G35560	AT5G11110	AT3G12400	AT3G18420	AT5G37740	AT1G24575
			AT4G23100	AT2G46380	AT2G38270	AT1G66980	AT3G12480	AT3G18440	AT5G38110	AT3G48510
			AT4G03420	AT3G19920	AT1G20790	AT1G18060	AT3G12500	AT3G18520	AT5G38530	AT5G06980
			AT5G05070	AT3G56980	AT2G34640	AT1G21140	AT3G12520	AT3G18560	AT5G38850	AT1G03820
			AT3G47250	AT4G13250	AT2G22230	AT5G65990	AT3G12540	AT3G18660	AT5G38880	AT2G40530
			AT1G33320	AT5G23530	AT5G67590	AT3G13180	AT3G12560	AT3G18820	AT5G38980	AT1G50290
			AT5G27240	AT3G25470	AT5G56710	AT5G46280	AT3G12700	AT3G18850	AT5G39320	AT2G34070
			AT2G36000	AT4G11655	AT1G21650	AT3G55360	AT3G12710	AT3G19000	AT5G39520	AT4G39190
			AT5G47910	AT4G25210	AT1G76670	AT4G05150	AT3G12730	AT3G19100	AT5G39610	AT5G03210
			AT1G05330	AT4G25290	AT5G63060	AT2G47060	AT3G12750	AT3G19200	AT5G39860	AT2G36220
			AT5G05250	AT1G45474	AT3G55990	AT3G02450	AT3G12950	AT3G19260	AT5G40170	AT4G09890
			AT5G44820	AT2G29460	AT1G03620	AT4G19100	AT3G13030	AT3G19330	AT5G40390	AT5G50360
			AT4G28050	AT3G01660	AT3G15820	AT1G45207	AT3G13100	AT3G19370	AT5G40830	AT1G75860
			AT5G16750	AT3G56360	AT5G19620	AT1G21050	AT3G13220	AT3G19390	AT5G40960	AT1G55360
			AT4G12320	AT4G00850	AT4G00490	AT1G03840	AT3G13222	AT3G19450	AT5G41410	AT1G47740
			AT1G18700	AT4G11700	AT1G35340	AT5G09300	AT3G13310	AT3G19540	AT5G41920	AT1G67860
			AT4G02380	AT5G46050	AT5G46570	AT3G05625	AT3G13320	AT3G19680	AT5G42060	AT2G28400
			AT5G22355	AT3G17465	AT1G60140	AT3G10290	AT3G13330	AT3G19710	AT5G42100	AT5G05220
			AT1G70080	AT3G53020	AT4G18020	AT2G17710	AT3G13380	AT3G19790	AT5G42180	AT3G06070
			AT5G58310	AT4G34390	AT1G65010	AT3G15350	AT3G13480	AT3G19820	AT5G42290	AT1G62045
			ATMG01350	AT5G17620	AT2G40390	AT3G28760	AT3G13510	AT3G19850	AT5G42540	AT2G07705
			AT3G17590	AT1G12110	AT4G40065	AT3G07990	AT3G13610	AT3G19900	AT5G42680	AT3G48550
			AT3G59900	AT1G30760	AT4G17300	AT4G05330	AT3G13620	AT3G19930	AT5G42810	AT3G15780
			AT2G20290	AT1G67100	AT3G26070	AT3G29320	AT3G13640	AT3G19990	AT5G42880	AT1G01725
			AT2G22200	AT5G10310	AT1G09090	AT1G30270	AT3G13674	AT3G20010	AT5G43010	AT2G21560
			AT5G43760	AT1G62910	AT3G18200	AT1G78460	AT3G13682	AT3G20015	AT5G43020	AT1G67865
			AT5G47200	AT2G25160	AT1G22950	AT1G16750	AT3G13730	AT3G20020	AT5G43260	AT2G04280
			AT2G17880	AT3G50800	AT2G33360	AT3G43810	AT3G13760	AT3G20060	AT5G43460	AT5G15190
			AT1G05820	AT4G37650	AT5G48160	AT2G46915	AT3G13772	AT3G20070	AT5G43580	AT3G49720
			AT3G44880	AT5G24313	AT4G16008	AT2G21045	AT3G13782	AT3G20100	AT5G43780	AT4G32460
			AT5G04720	AT1G02620	AT5G10860	AT2G22870	AT3G13790	AT3G20120	AT5G43810	AT5G14370
			AT4G31480	AT1G44970	AT5G49215	AT1G14870	AT3G13910	AT3G20230	AT5G43840	AT1G10380
			AT3G19560	AT3G52748	AT4G16155	AT1G29530	AT3G13980	AT3G20370	AT5G43850	AT1G12080
			AT3G55740	AT4G30220	AT2G39730	AT5G24070	AT3G14075	AT3G20470	AT5G44000	AT3G08030
			AT1G07890	AT5G19190	AT2G42840	AT4G27950	AT3G14090	AT3G20570	AT5G44020	AT1G76270
			AT1G77320	AT5G24850	AT1G05230	AT2G27820	AT3G14200	AT3G20670	AT5G44070	AT1G70420
			AT4G34920	AT5G57180	AT3G55750	AT5G23070	AT3G14220	AT3G20680	AT5G44090	AT1G27690
			AT1G29020	AT1G02390	AT1G29970	AT1G67865	AT3G14280	AT3G20820	AT5G44340	AT3G12510
			AT1G74470	AT1G52230	AT4G19100	AT1G63680	AT3G14310	AT3G20865	AT5G44550	AT3G22240
			AT1G67000	AT2G02780	AT2G02680	AT3G43960	AT3G14380	AT3G20910	AT5G44610	AT1G63720
			AT1G26510	AT2G32765	AT2G22660	AT2G29180	AT3G14440	AT3G21070	AT5G44650	AT1G70470
			AT2G30250	AT5G63941	AT3G54820	AT1G54820	AT3G14450	AT3G21080	AT5G44680	AT1G21770
			AT3G17000	AT3G12150	AT1G63970	AT2G30250	AT3G14470	AT3G21090	AT5G44720	AT5G58930
			AT5G48030	AT4G26170	AT2G16970	AT1G78120	AT3G14570	AT3G21110	AT5G45130	AT4G01026
			AT3G09430	AT5G11160	AT3G58620	AT5G58970	AT3G14680	AT3G21230	AT5G45280	AT5G44650
			AT3G20580	AT5G45830	AT1G66350	AT2G39930	AT3G14710	AT3G21240	AT5G45310	AT1G50040
			AT3G56580	AT2G22890	AT2G37750	AT5G13120	AT3G14750	AT3G21340	AT5G45390	AT5G62550
			AT1G48405	AT2G40475	AT5G66800	AT1G12460	AT3G14780	AT3G21420	AT5G45670	AT4G38060
			AT4G31620	AT3G01070	AT4G28040	AT1G67700	AT3G14940	AT3G21520	AT5G45750	AT2G26680
			AT5G51980	AT4G16120	AT3G09275	AT4G39470	AT3G14980	AT3G21600	AT5G45800	AT1G21065
			AT1G21790	AT4G17070	AT3G43810	AT4G13590	AT3G14990	AT3G21640	AT5G45950	AT4G24130
			AT5G51200	AT4G29920	AT1G06457	AT2G33250	AT3G15020	AT3G21680	AT5G46110	AT5G17160
			AT1G70730	AT1G45130	AT3G26440	AT2G27810	AT3G15030	AT3G21690	AT5G46290	AT5G05180
			AT3G50970	AT1G67025	AT2G39460	AT5G43470	AT3G15080	AT3G21700	AT5G46330	AT4G34560
			AT5G48220	AT2G36080	AT4G20320	AT1G07280	AT3G15095	AT3G21710	AT5G46560	AT3G06035
			AT2G36325	AT4G25340	AT3G01070	AT3G46710	AT3G15210	AT3G21770	AT5G46700	AT1G15430
			AT5G16310	AT5G15450	AT5G25130	AT1G56145	AT3G15240	AT3G21780	AT5G47020	AT3G48185
			AT3G60360	ATCG00560	AT4G26510	AT4G34770	AT3G15300	AT3G22240	AT5G47120	AT5G06700
			AT3G24120	AT1G29160	AT1G29760	AT5G66870	AT3G15353	AT3G22380	AT5G47210	AT1G65295
			AT4G25680	AT1G44750	AT4G14200	AT5G50720	AT3G15370	AT3G22400	AT5G47450	AT5G02550
			AT2G19670	AT2G33250	AT3G62110	AT1G61800	AT3G15390	AT3G22440	AT5G47490	AT2G31110
			AT3G04910	AT3G04620	AT5G61520	AT4G26130	AT3G15440	AT3G22480	AT5G47610	AT4G33980
			ATMG00516	AT4G32810	AT2G24060	AT4G38840	AT3G15540	AT3G22570	AT5G47650	AT5G22580
			AT4G04830	AT4G34280	AT2G13440	AT3G08030	AT3G15605	AT3G22600	AT5G47960	AT5G13100
			AT1G47970	AT5G56860	AT4G02500	AT5G66790	AT3G15620	AT3G22780	AT5G47990	AT1G56660
			AT5G61800	AT1G22890	AT2G18390	AT1G30755	AT3G15650	AT3G22810	AT5G48000	AT5G26850
			AT2G26450	AT3G54363	AT5G01490	AT5G64290	AT3G15680	AT3G22850	AT5G48010	AT2G40480
			AT1G65270	AT5G35220	AT4G12570	AT1G10020	AT3G15760	AT3G22930	AT5G48175	AT2G38790
			AT5G42520	AT1G34630	AT1G24560	AT5G36890	AT3G15770	AT3G23050	AT5G48180	AT5G57780
			AT1G48690	AT1G80120	AT3G15110	AT1G70560	AT3G15810	AT3G23080	AT5G48230	AT1G02816
			AT4G27870	AT3G24500	AT3G07870	AT5G14210	AT3G15850	AT3G23090	AT5G48360	AT2G35880
			AT5G08150	AT4G21140	AT1G05805	AT2G35980	AT3G15880	AT3G23160	AT5G48480	AT1G36940
			AT1G02670	AT4G32340	AT1G10850	AT3G47160	AT3G15900	AT3G23190	AT5G48485	AT1G68140
			AT3G43110	AT5G07330	AT1G72710	AT3G21338	AT3G15970	AT3G23290	AT5G48500	AT5G40960
			AT5G13700	AT1G19450	AT3G55370	AT2G29740	AT3G15990	AT3G23300	AT5G48580	AT4G23493
			AT5G44750	AT1G48320	AT5G50160	AT4G33010	AT3G16160	AT3G23310	AT5G48655	AT5G39520
			AT2G13900	AT4G27490	AT4G33470	AT2G14890	AT3G16240	AT3G23325	AT5G48760	AT2G23700
			AT3G57050	AT1G48130	AT4G16060	AT3G05400	AT3G16330	AT3G23410	AT5G48810	AT3G14340
			AT1G26240	AT3G22890	AT5G24890	AT5G35740	AT3G16340	AT3G23430	AT5G48900	AT5G22270
			AT3G06130	AT3G57380	AT3G09210	AT3G53890	AT3G16370	AT3G23560	AT5G48930	AT3G12320
			AT5G09670	AT4G13930	AT2G47060	AT1G55490	AT3G16520	AT3G23590	AT5G49100	AT4G23870
			AT3G11420	AT5G13205	AT3G09820	AT2G35830	AT3G16560	AT3G23630	AT5G49170	AT3G51720
			AT3G51410	AT1G03495	AT3G04870	AT1G78340	AT3G16570	AT3G23660	AT5G49460	AT1G69890
			AT2G45710	AT1G07140	AT1G53920	AT1G66570	AT3G16600	AT3G23700	AT5G49660	AT3G45210
			AT3G20940	AT1G49010	AT4G28630	AT1G35290	AT3G16630	AT3G23730	AT5G49690	AT5G14090
			AT2G22510	AT3G56190	AT5G18570	AT1G77670	AT3G16650	AT3G23760	AT5G49720	AT4G29780
			AT5G08415	AT4G30550	AT3G63490	AT5G67090	AT3G16690	AT3G23890	AT5G49980	AT2G42570
			AT2G04040	AT5G12850	AT3G02450	AT3G14870	AT3G16800	AT3G24040	AT5G50000	AT3G48020
			AT3G56170	AT5G24470	AT3G10610	AT3G27230	AT3G16850	AT3G24110	AT5G50360	AT1G79160
			AT2G46230	ATCG00750	AT1G49310	AT1G69900	AT3G16860	AT3G24130	AT5G50740	AT4G35870
			AT2G27770	AT2G47450	AT1G05530	AT2G01420	AT3G16920	AT3G24180	AT5G51020	AT1G69030
			AT4G36630	AT3G17810	AT3G46640	AT5G61240	AT3G16950	AT3G24240	AT5G51160	AT5G53880
			AT5G24165	AT5G17400	AT2G30230	AT1G50900	AT3G17100	AT3G24310	AT5G51440	AT4G17486
			AT3G44870	AT1G12560	AT1G55390	AT2G46820	AT3G17160	AT3G24550	AT5G51750	AT1G23450
			AT1G15440	AT2G25140	AT5G16230	AT4G37200	AT3G17420	AT3G24590	AT5G51840	AT5G57785
			AT5G24590	AT4G30460	AT2G27820	AT2G17060	AT3G17465	AT3G24650	AT5G51970	AT4G28085
			AT1G62190	AT5G55790	AT3G08010	AT2G34620	AT3G17510	AT3G24660	AT5G51990	AT1G21830
			AT2G46410	AT1G31760	AT5G51545	AT3G22150	AT3G17800	AT3G24670	AT5G52280	AT3G15550
			AT5G47830	AT1G64650	AT5G46350	AT2G23050	AT3G17840	AT3G24982	AT5G52300	AT4G17215
			AT2G30490	AT1G16170	AT4G28100	AT1G68330	AT3G17880	AT3G25040	AT5G52310	AT5G16030
			AT1G72490	AT2G26610	AT1G62180	AT4G01580	AT3G17900	AT3G25110	AT5G52320	AT3G22850
			AT4G13330	AT4G36180	AT4G13310	AT3G56020	AT3G17950	AT3G25190	AT5G52540	AT5G61820
			AT5G13150	AT1G30530	AT2G04795	AT3G29970	AT3G18050	AT3G25400	AT5G52640	AT4G28180
			AT3G51890	AT1G31330	AT3G43960	AT5G59250	AT3G18080	AT3G25560	AT5G52660	AT3G14060
			AT2G25850	AT1G49950	AT4G34700	AT5G10480	AT3G18250	AT3G25585	AT5G52840	AT5G65810
			AT5G61440	AT3G13950	AT2G34190	AT4G38530	AT3G18280	AT3G25610	AT5G52920	AT2G16900
			AT5G16560	AT4G34750	AT2G38410	AT1G16150	AT3G18290	AT3G25690	AT5G53140	AT2G40640
			AT5G04770	AT1G53540	AT5G64580	AT5G15320	AT3G18295	AT3G25710	AT5G53170	AT1G52590
			AT1G03440	AT2G20362	AT3G25240	AT2G22510	AT3G18370	AT3G25790	AT5G53370	AT1G01360
			AT5G65020	AT2G47630	AT3G21750	AT1G45191	AT3G18420	AT3G25860	AT5G53470	AT4G38550
			AT2G28200	AT4G01080	AT1G08320	AT1G75680	AT3G18520	AT3G25890	AT5G53830	AT2G28870
			AT2G01520	AT5G07880	AT4G22756	AT5G54100	AT3G18560	AT3G25905	AT5G53880	AT5G58375
			AT5G18065	AT5G39860	AT1G62030	AT3G53750	AT3G18660	AT3G25930	AT5G54160	AT3G61100
			AT5G22555	AT1G04560	AT3G58550	AT5G46420	AT3G18680	AT3G25980	AT5G54200	AT1G66080
			AT1G04555	AT1G10730	AT5G08870	AT1G64770	AT3G18800	AT3G26100	AT5G54250	AT1G25400
			AT1G55673	AT2G28080	AT5G25830	AT2G31380	AT3G18870	AT3G26220	AT5G54280	AT2G21960
			AT3G55020	AT2G35190	AT4G37920	AT1G70200	AT3G19000	AT3G26300	AT5G54300	AT3G17160
			AT1G29357	AT3G28850	AT5G09240	AT2G44870	AT3G19085	AT3G26330	AT5G54380	AT1G15840
			AT5G62370	AT4G37750	AT5G13590	AT1G64580	AT3G19100	AT3G26380	AT5G54440	AT5G37010
			AT1G72710	AT5G14940	AT3G27180	AT3G55750	AT3G19140	AT3G26390	AT5G54510	AT1G06980
			AT3G44770	ATCG00300	AT2G13610	AT3G15370	AT3G19170	AT3G26450	AT5G54520	AT1G02070
			AT3G20380	AT1G47655	AT5G46420	AT5G14470	AT3G19200	AT3G26470	AT5G54540	AT1G21050
			AT4G24000	AT2G01140	AT2G20240	AT1G45230	AT3G19260	AT3G26580	AT5G54940	AT1G23710
			AT5G08190	AT3G16560	AT1G13080	AT2G02610	AT3G19340	AT3G26610	AT5G54980	AT1G56230
			AT1G18950	AT5G47780	AT1G45201	AT3G46186	AT3G19370	AT3G26690	AT5G55190	AT1G01500
			AT5G57760	AT1G70890	AT5G50110	AT2G26040	AT3G19390	AT3G26760	AT5G55480	AT5G54300
			AT3G45670	AT3G49870	AT2G07850	AT5G18600	AT3G19450	AT3G26770	AT5G55500	AT1G28240
			AT1G79910	AT5G01215	AT1G29530	AT5G21060	AT3G19540	AT3G26782	AT5G55700	AT3G19990
			AT2G31210	AT5G24030	AT5G61590	AT5G48560	AT3G19640	AT3G26810	AT5G55730	AT1G69160
			AT1G20620	AT5G57250	AT1G32170	AT3G46640	AT3G19790	AT3G26830	AT5G55970	AT1G56320
			AT1G16060	AT1G01790	AT3G04260	AT1G33810	AT3G19850	AT3G26980	AT5G55990	AT5G48480
			AT5G44660	AT3G07420	AT3G16220	AT5G38110	AT3G19860	AT3G27020	AT5G56040	AT1G18740
			AT2G39240	AT3G16650	AT1G56230	AT5G63130	AT3G19900	AT3G27150	AT5G56100	AT5G66490
			AT4G09500	AT1G27360	AT1G11380	AT3G58620	AT3G19930	AT3G27200	AT5G56170	AT1G45688
			AT1G07610	AT1G28200	AT1G03160	AT1G26780	AT3G19990	AT3G27210	AT5G56350	AT1G35780
			AT1G44760	AT3G08980	AT1G10460	AT1G18870	AT3G20015	AT3G27270	AT5G56670	AT3G07090
			AT4G12280	AT4G20480	AT1G26820	AT3G12820	AT3G20100	AT3G27300	AT5G56710	AT1G73380
			AT5G53500	AT4G37110	AT3G30300	AT2G06520	AT3G20370	AT3G27340	AT5G57050	AT2G35820
			AT5G24810	AT5G54740	AT4G24350	AT4G13930	AT3G20400	AT3G27430	AT5G57130	AT5G48500
			AT1G12580	AT1G07790	AT3G59310	AT5G27560	AT3G20460	AT3G27440	AT5G57150	AT4G15640
			AT3G53030	AT4G00550	AT1G14270	AT5G67590	AT3G20470	AT3G27470	AT5G57220	AT1G72240
			AT3G21530	AT5G12240	AT5G12200	AT3G09540	AT3G20570	AT3G27560	AT5G57290	AT5G58570
			AT5G53430	AT3G07950	AT1G50640	AT1G22520	AT3G20630	AT3G27580	AT5G57440	AT5G04080
			AT4G04360	AT3G15470	AT1G04710	AT4G15393	AT3G20670	AT3G27610	AT5G57480	AT2G37940
			AT4G10500	AT5G08150	AT2G27190	AT5G46880	AT3G20680	AT3G27620	AT5G57560	AT3G57990
			AT4G17050	AT5G22320	AT1G18910	AT1G15980	AT3G20820	AT3G27820	AT5G57670	AT3G02640
			AT5G26000	AT5G62670	AT4G18510	AT2G19680	AT3G20860	AT3G28130	AT5G57700	AT1G64680
			AT3G17580	AT2G33290	AT1G05470	AT4G40060	AT3G20900	AT3G28170	AT5G57780	AT2G31670
			AT5G10950	AT3G49050	AT2G34610	AT2G12600	AT3G21080	AT3G28360	AT5G57785	AT3G49070
			AT4G30060	AT4G18700	AT1G73950	AT5G65710	AT3G21090	AT3G28690	AT5G57900	AT4G05400
			AT3G12700	AT5G61850	AT5G51920	AT1G55420	AT3G21160	AT3G28740	AT5G58030	AT3G08670
			AT1G18890	AT5G66460	AT3G54850	AT1G27170	AT3G21230	AT3G29030	AT5G58070	AT1G17360
			AT2G35650	AT2G21640	AT2G01660	AT4G11980	AT3G21240	AT3G29140	AT5G58150	AT3G56360
			AT4G18280	AT3G07390	AT1G72000	AT4G34420	AT3G21360	AT3G29170	AT5G58290	AT1G78110
			AT2G30110	AT3G23637	AT2G24762	AT2G45620	AT3G21410	AT3G29180	AT5G58300	AT3G12870
			AT1G17980	AT3G24310	AT3G62990	AT1G21880	AT3G21420	AT3G29250	AT5G58375	AT5G47490
[truncated: 2,353 more rows]

## Sheet: GLDS-121
	Original authors							GeneLab reanalysis
Symbol	Locus ID	Ler BRIC16 P-Value	Ler BRIC16 Log10 FC	Ler BRIC16 badj.P.Val			Arabidopsis Gene stable ID	Arabidopsis Gene name	GLDS-121 Log2fc_(Space Flight)v(Ground Control)	GLDS-121 Adj.p.value_(Space Flight)v(Ground Control)	GLDS-121 P.value_(Space Flight)v(Ground Control)
1-phosphatidylinositol phosphodiesterase	AT4G38690	0.00937173	-0.496187	0.0964227			AT1G01240		-1.05126	0.0402669	0.00507694
2-oxoglutarate-dependent dioxygenase	AT1G03400	0.000174197	1.39434	0.0121884			AT1G01360	PYL9	-1.05434	0.0305626	0.00319398
2-oxoglutarate-dependent dioxygenase	AT2G25450	0.00549317	0.904373	0.0702744			AT1G01470	LEA14	-3.27981	0.000202766	2.91212e-07
3-beta hydroxysteroid dehydrogenase/isomerase	AT2G33630	0.00814079	0.704424	0.0886778			AT1G01480	ACS2	-1.67828	0.0457666	0.00648747
3-isopropylmalate dehydrogenase, chloroplast	AT1G80560	0.0072104	-0.709176	0.0822346			AT1G01500		-1.10007	0.0290728	0.00292488
3-ketoacyl-acyl carrier reductase	AT1G24360	0.00519203	-1.06302	0.0684567			AT1G01520		-2.96101	0.0567341	0.00938292
4CL1	AT1G51680	0.00664825	-1.71922	0.078693			AT1G01540		0.945984	0.0513751	0.00791513
4CL2	AT3G21240	0.00337173	-1.22791	0.0540473			AT1G01610	GPAT4	1.52191	0.00416835	0.000123235
A37	AT3G16050	0.00466823	0.907262	0.0643009			AT1G01620	PIP1-3	0.981451	0.0415577	0.00533185
AAA-type ATPase	AT5G57480	0.00627333	0.744506	0.0763579			AT1G01630	-	1.14228	0.0225187	0.00195417
AAA-type ATPase	AT1G64110	0.0086848	2.54013	0.0923451			AT1G01720	NAC002	-2.24519	0.00146994	2.10556e-05
AAC1	AT3G08580	0.000980485	-0.856185	0.0285996			AT1G01725		-1.35621	0.00994117	0.000510085
AAC3	AT4G28390	0.000847944	0.850038	0.0269769			AT1G02110		0.873152	0.0443029	0.00599673
AAE14	AT1G30520	0.00183272	-0.778281	0.0385921			AT1G02500	SAM1	1.03331	0.0257146	0.00237596
AAO2	AT3G43600	0.00357497	-0.821319	0.0558146			AT1G02660	PLIP2	-1.48549	0.0272359	0.00264594
AAP2	AT5G09220	0.0018207	-2.45613	0.038454			AT1G02700		-4.08451	0.0459302	0.0065282
AAP3	AT1G77380	0.00371112	-0.892346	0.0567982			AT1G02816		-0.89968	0.039961	0.00498774
ABA-responsive	AT3G02480	0.000188626	4.98635	0.0128053			AT1G02850	BGLU11	-1.78866	0.00563523	0.000198649
ABC	AT1G31770	0.000247717	-1.23172	0.0145255			AT1G02950	ATGSTF4	0.941336	0.0510899	0.00783882
ABC	AT1G71960	0.00156788	0.87085	0.0363448			AT1G03100		-1.12873	0.0131521	0.00082357
ABI1	AT4G26080	0.0040325	1.42275	0.0598533			AT1G03400		-1.39434	0.00808421	0.000367076
ABI2	AT5G57050	0.00162935	2	0.0367069			AT1G03790	SOM	-4.43557	0.000155632	1.64342e-07
ABIL1	AT2G46225	0.00820735	-1.12608	0.0891051			AT1G03820		2.5221	0.00132239	1.7455e-05
ABIL3	AT5G24310	0.0020518	-1.37396	0.0411494			AT1G03870	FLA9	3.24612	0.0015038	2.17551e-05
ACBP1	AT5G53470	0.00868881	0.604515	0.0923451			AT1G03990	FAO1	-1.35952	0.0229753	0.0020161
ACHT4	AT1G08570	0.00482672	1.18534	0.0654562			AT1G04040		2.36423	0.0101017	0.000531218
acid phosphatase class B	AT5G44020	1.54e-05	-2.04781	0.00483909			AT1G04270	RPS15A	0.845624	0.0411676	0.00524267
acid phosphatase class B	AT1G04040	0.00260902	-2.36423	0.0466028			AT1G04430		1.44724	0.00982887	0.000499228
ACL5	AT5G19530	0.00140127	-1.63523	0.0344059			AT1G04550	IAA12	0.956333	0.0375578	0.00446342
ACLA-1	AT1G10670	0.00245646	-0.94775	0.0452966			AT1G04680		3.18167	0.00141061	1.96621e-05
ACLA-2	AT1G60810	0.00316851	-1.15052	0.0519922			AT1G04820	TUBA4	2.11145	0.00359655	0.000100263
ACLB-2	AT5G49460	0.000297143	-1.27942	0.0158731			AT1G05100	MAPKKK18	-3.82324	0.00123197	1.53508e-05
ACN1	AT3G16910	0.00442755	0.592893	0.0623112			AT1G05190	RPL6	0.899884	0.0520863	0.00811621
ACO1	AT2G19590	0.00862596	-0.865012	0.0918144			AT1G05260	PER3	1.44682	0.0146851	0.0010033
ACP1	AT3G05020	0.00694079	-1.10494	0.0805694			AT1G05340		-3.1744	0.000202766	3.26882e-07
ACR3	AT1G76990	0.00408747	0.585541	0.0603521			AT1G05710		0.949865	0.0445386	0.00611095
ACT	AT2G36840	0.0020836	0.774166	0.0414358			AT1G05805	BHLH128	1.33875	0.0278443	0.00272268
ACT	AT2G39570	0.00603794	0.869498	0.0744864			AT1G05850	CTL1	1.47088	0.0101017	0.000528507
ACT7	AT5G09810	0.00698431	-0.667475	0.0807461			AT1G06180	ATMYB13	0.89094	0.0460269	0.00659237
ACT7	AT5G09810	0.0097568	-0.527623	0.0983875			AT1G06390	ASK9	1.0758	0.0294004	0.00299197
ACT8	AT1G49240	0.00337685	-0.788534	0.0540722			AT1G06430	FTSH8	-1.26336	0.0195456	0.00155622
ADF4	AT5G59890	0.00359375	-0.739202	0.0559545			AT1G06570	HPD	-1.29355	0.0134936	0.000873018
ADF9	AT4G34970	0.000516195	-1.48353	0.0210262			AT1G06980		1.4451	0.0156104	0.00110291
ADH	AT1G77120	0.00124527	1.45138	0.0324625			AT1G07150	MAPKKK13	-1.22098	0.024541	0.00223383
ADK1	AT3G09820	2.18e-05	-1.53825	0.00503507			AT1G07370	PCNA	1.78755	0.00732621	0.000308415
ADK2	AT5G03300	0.00136142	-1.38588	0.0338647			AT1G07430	AIP1	-3.94948	0.00111041	1.24444e-05
AFB5	AT5G49980	0.00661741	-0.877645	0.0785708			AT1G07440		-1.07977	0.0281645	0.00279128
AFG1-like ATPase	AT4G30490	0.00189026	1.02937	0.0392742			AT1G07440	-	-1.07977	0.0281645	0.00279128
AFP2	AT1G13740	0.00524416	1.61464	0.0688319			AT1G07500	SMR5	-3.21743	0.039961	0.00497163
AFP3	AT3G29575	0.00463915	1.25663	0.0640654			AT1G07610	MT1C	1.24886	0.014589	0.000992114
AGAL2	AT5G08370	9.19e-05	-2.03481	0.00910014			AT1G07750		0.971522	0.0241109	0.00217641
AGD2	AT4G33680	0.00220425	-0.893586	0.0427542			AT1G08170		-1.69785	0.046232	0.00668826
AGD13	AT4G05330	0.00213752	-1.01259	0.0419812			AT1G08560	KN	1.52965	0.00713587	0.00029086
agenet	AT3G62300	0.000172173	-1.13922	0.0121884			AT1G08570	ACHT4	-1.18534	0.0358722	0.00417815
agenet	AT1G11420	0.00116156	-1.44264	0.0311707			AT1G08630	THA1	-1.69656	0.012963	0.000796669
agenet	AT5G23780	0.00380401	0.788583	0.0576182			AT1G09090	RBOHB	1.8835	0.0187901	0.0014663
AGL15	AT5G13790	0.00134074	-0.691849	0.0337553			AT1G09200	HTR2	1.73138	0.016836	0.00124514
AGL16	AT3G57230	0.00977458	-0.533131	0.0984797			AT1G09390		0.896537	0.043011	0.00569998
AGP1	AT5G64310	0.000768099	1.33155	0.0254287			AT1G09460		1.798	0.00438301	0.00013404
AGP2	AT2G22470	1.41e-07	3.4614	0.00218712			AT1G09630	RABA2A	1.23739	0.0165924	0.00121771
AGP4	AT5G10430	0.00464087	-2.14551	0.0640654			AT1G09750	AED3	3.09853	0.000266932	6.76492e-07
AGP7	AT5G65390	0.00283127	-1.66394	0.048575			AT1G10120	BHLH74	0.887657	0.0573965	0.00960122
AGP9	AT2G14890	0.00017971	-2.59932	0.0124595			AT1G10200	WLIM1	0.959608	0.0425153	0.0055849
AGP16	AT2G46330	0.00166742	-1.1022	0.0368087			AT1G10380		0.914231	0.0341492	0.00385126
AGP21	AT1G55330	0.00642946	-1.13316	0.0772596			AT1G10650		0.966029	0.0443029	0.0059975
AGP26	AT2G47930	0.000667411	-1.43712	0.0238242			AT1G10650	-	0.966029	0.0443029	0.0059975
AGP31	AT1G28290	1.92e-06	-4.52297	0.00218712			AT1G10670	ACLA-1	0.94775	0.0444636	0.00604742
AGT1	AT2G13360	0.00015468	1.14908	0.0115941			AT1G10760	GWD1	-1.10791	0.0378551	0.00452903
AGT3	AT2G38400	0.00021424	1.7254	0.0136123			AT1G10960	FD1	1.44383	0.0451054	0.0062812
AHP1	AT3G21510	0.000941389	1.13238	0.0279968			AT1G10990		1.07873	0.0452947	0.00633265
AILP1	AT5G19140	0.00038476	-1.54831	0.0178084			AT1G11130	SUB	1.10964	0.0274367	0.00266834
AIR9	AT2G34680	0.000118731	-1.22991	0.0100679			AT1G11420	DUF2	1.44264	0.0135994	0.00088317
AK-HSDH II	AT4G19710	0.00535438	-0.661889	0.0695918			AT1G11545	XTH8	1.01904	0.0410108	0.00519673
AK1	AT5G13280	0.00339001	-0.589269	0.0541499			AT1G11580	ATPMEPCRA	2.08697	0.0015841	2.40404e-05
AKT1	AT2G26650	0.00275979	-0.968853	0.0480332			AT1G11630		0.927427	0.0513751	0.00791487
AL4	AT5G26210	0.00548303	0.539793	0.0701919			AT1G11680	CYP51G1	1.14142	0.0397986	0.00491656
alcohol dehydrogenase	AT5G24760	0.00433912	-0.770416	0.0619791			AT1G11860		0.93469	0.0349879	0.00401604
alcohol dehydrogenase	AT4G22110	0.00740832	0.463962	0.0833181			AT1G12000	PFP-BETA1	1.32149	0.0158057	0.00113662
alcohol oxidase	AT1G03990	0.00294631	1.35952	0.0497817			AT1G12080		1.55027	0.00750034	0.000323161
ALDH2B4	AT3G48000	0.00628973	0.737685	0.0763786			AT1G12080	-	1.55027	0.00750034	0.000323161
aldo/keto reductase	AT1G59960	0.00985387	-0.568531	0.0990778			AT1G12090	-	2.21774	0.000965261	9.01163e-06
ALE2	AT2G20300	0.00505389	-0.757103	0.0671791			AT1G12110	NPF6.3	1.2475	0.0130475	0.000811345
ALF5	AT3G23560	7.47e-05	1.56601	0.00824448			AT1G12120		1.01462	0.0390176	0.00474672
alpha-NAC	AT3G12390	0.00642209	-0.598865	0.0772208			AT1G12240	BFRUCT4	0.889251	0.0491534	0.00739118
ALS3	AT2G37330	0.00869607	-0.766473	0.0923451			AT1G12270	HOP1	0.856915	0.0418393	0.00542099
amidase	AT5G07360	0.00379387	1.2152	0.0575387			AT1G13110	CYP71B7	1.23421	0.024139	0.00219213
amino acid permease	AT2G21050	5.32e-06	-2.68714	0.00303254			AT1G13300	HRS1	1.82578	0.00395662	0.000113915
amino acid transporter	AT1G47670	1.58e-05	-2.05602	0.00483909			AT1G13440	GAPC2	1.27894	0.0088943	0.000425461
aminopeptidase/ manganese ion binding	AT4G29490	0.00973579	0.50657	0.0983449			AT1G13710	CYP78A5	1.82989	0.00289459	6.83094e-05
AML2	AT2G42890	0.00938703	0.547474	0.0965366			AT1G13740	AFP2	-1.61464	0.0238034	0.00212534
AN	AT1G01510	0.00713834	-0.828572	0.0817398			AT1G13980	GN	1.01814	0.0401919	0.00505288
ANAC019	AT1G52890	0.000761458	3.84066	0.0252822			AT1G14200		-1.81926	0.0113932	0.000650777
anac032	AT1G77450	2.08e-06	3.21806	0.00218712			AT1G14350	MYB124	1.57917	0.0546848	0.00888701
anac053	AT3G10500	0.00338277	0.991475	0.0540722			AT1G14670	TMN2	0.85701	0.0555562	0.00907556
anac058	AT3G18400	0.00164336	-1.34752	0.0367727			AT1G14700	PAP3	1.49973	0.0532433	0.00843908
anac062	AT3G49530	0.00538129	0.6431	0.0697876			AT1G14710		1.27649	0.0156104	0.00110045
anac074	AT4G28530	0.000723872	-1.65059	0.0245707			AT1G15000	SCPL50	0.831251	0.0495436	0.00747278
anac089	AT5G22290	0.0015525	1.813	0.0361608			AT1G15040	GAT1_2.1	-1.0893	0.0301547	0.00310781
ANAC102	AT5G63790	0.00014257	2.01184	0.0111685			AT1G15310	SRP-54A	-0.850701	0.0429245	0.00566604
anion exchange	AT3G62270	0.0081604	-0.879847	0.0887709			AT1G15430		-1.24751	0.015529	0.00108812
ankyrin repeat	AT5G65860	0.000284373	-0.921327	0.0155927			AT1G15570	CYCA2-3	0.885663	0.0514536	0.00793265
ankyrin repeat	AT3G01750	0.0025504	-1.14756	0.0461444			AT1G15840		-1.34022	0.0180997	0.00138949
ankyrin repeat	AT5G51160	0.0041438	0.918343	0.0606676			AT1G16030	HSP70-5	-2.00325	0.0146623	0.000998644
ANL2	AT4G00730	0.00540339	1.28062	0.0699195			AT1G16060	ADAP	1.18313	0.0225631	0.00196289
ANNAT2	AT5G65020	0.000808441	-0.985137	0.0262086			AT1G16130	WAKL2	-1.29518	0.0157745	0.00113103
ANNAT3	AT2G38760	0.00873812	-0.941084	0.0926622			AT1G16520		1.05422	0.0457414	0.00647239
AP2	AT2G20880	8.21e-05	3.0455	0.00867017			AT1G16850		-1.75007	0.0442014	0.00595575
AP2	AT1G01250	0.00303176	0.719153	0.0508862			AT1G16920	RABA1B	0.968829	0.0541305	0.0086895
AP2	AT4G28140	0.0046427	0.916657	0.0640654			AT1G17140	ICR1	1.61643	0.00809267	0.000370024
AP2	AT1G36060	0.00502991	1.5655	0.0670164			AT1G17210	ATILP1	-0.916027	0.0378551	0.00452203
AP2	AT1G22190	0.00656815	1.14579	0.0783647			AT1G17360		0.975411	0.0411154	0.00522865
APK1B	AT2G28930	0.00608165	-0.644499	0.074783			AT1G17640		-1.05237	0.0584576	0.00987479
APS4	AT5G43780	0.00662048	0.822189	0.0785708			AT1G17700	PRA1F1	2.70295	0.00475607	0.000155298
APT1	AT1G27450	0.00204664	-1.17489	0.0411312			AT1G17745	PGDH	1.17865	0.024139	0.00219189
APT2	AT1G80050	0.00027637	-1.66874	0.0152887			AT1G18100	MFT	-2.34167	0.0526023	0.00829857
APUM5	AT3G20250	0.00220096	0.730434	0.0427267			AT1G18250	ATLP-1	1.40298	0.0174016	0.00131568
APUM6	AT4G25880	0.00390317	-0.647974	0.0586504			AT1G18250	-	1.40298	0.0174016	0.00131568
APX4	AT4G09010	0.00613678	-1.1809	0.0752986			AT1G18540	RPL6A	1.1693	0.0111528	0.00061947
APX6	AT4G32320	0.00438507	0.673819	0.0622895			AT1G18620		1.04211	0.0425153	0.00556364
arabinogalactan-protein	AT4G16980	0.00141467	-1.51288	0.0345858			AT1G18650	PDCB3	2.48457	0.00264773	5.78302e-05
ARD4	AT5G43850	0.00108424	0.959185	0.0300718			AT1G18650	-	2.48457	0.00264773	5.78302e-05
AREB2	AT3G19290	0.00362369	1.00639	0.0562189			AT1G18740		-1.10805	0.0294004	0.00298848
ARF6	AT1G30330	0.000312559	-0.940428	0.0164486			AT1G18880	NPF2.9	0.952767	0.0425153	0.00558073
ARFA1F	AT1G10630	0.00651721	-0.657925	0.0781175			AT1G19020		-1.7351	0.00277764	6.32709e-05
ARI1	AT4G34370	0.00165404	1.0965	0.0368087			AT1G19050	ARR7	1.05433	0.0456373	0.00642274
ARL	AT2G44080	0.00372705	-0.666717	0.0568656			AT1G19180	TIFY10A	-1.86919	0.00416996	0.000124615
armadillo/beta-catenin repeat	AT3G09350	0.00268652	2.05241	0.0473567			AT1G19180	-	-1.86919	0.00416996	0.000124615
armadillo/beta-catenin repeat	AT1G01830	0.0099999	0.597391	0.099784			AT1G19330		1.11194	0.0494358	0.0074493
ARO2	AT5G66200	0.00304315	-0.690949	0.0509658			AT1G19835	FPP4	2.20611	0.000795064	5.37319e-06
ARO3	AT4G36030	0.00189053	-0.647672	0.0392742			AT1G19850	ARF5	2.01272	0.00129987	1.68299e-05
ARR7	AT1G19050	0.00564478	-1.05433	0.0714129			AT1G20010	TUBB5	1.12484	0.0416393	0.00538024
ASE3	AT4G38880	0.00893731	0.593215	0.0940165			AT1G20070		-1.64822	0.0408364	0.00515737
ASN2	AT5G65010	0.00185509	-0.971705	0.0387853			AT1G20190	EXPA11	1.80362	0.00914233	0.000440222
ASP1	AT2G37550	0.00785718	-0.729334	0.0866668			AT1G20340	DRT112	1.47407	0.0256223	0.0023566
ASP2	AT5G19550	0.00344549	-0.695061	0.0545018			AT1G20440	COR47	-1.43818	0.00892314	0.000428725
ASP4	AT1G62800	0.00732517	-0.6991	0.0830003			AT1G20450	ERD10	-2.12855	0.00438301	0.000134418
aspartic-type endopeptidase	AT5G19120	0.000425178	-0.954937	0.0187325			AT1G20630	CAT1	-1.43312	0.0130791	0.000817202
aspartic-type endopeptidase	AT5G07030	0.00189861	-0.951412	0.0393703			AT1G20823	ATL80	-2.47176	0.0070152	0.000283015
aspartic-type endopeptidase	AT3G20015	0.00790215	-1.15078	0.0869011			AT1G20840	MSSP1	1.14948	0.0222303	0.00191317
AT hook motif	AT1G48610	0.00231774	-0.702955	0.0436202			AT1G20850	XCP2	1.70006	0.007719	0.000342292
AT59	AT1G14420	0.00764084	0.562195	0.0850737			AT1G21000		-1.20471	0.015665	0.00111642
ATAF1	AT1G01720	6.21e-05	2.24519	0.00775364			AT1G21000	-	-1.20471	0.015665	0.00111642
ATG2	AT3G51800	0.00110682	-0.699528	0.0302355			AT1G21050		0.951782	0.0404336	0.00510223
ATHB7	AT2G46680	0.000205881	2.39064	0.0133804			AT1G21065		-1.31893	0.0130475	0.000809851
ATHB12	AT3G61890	0.000111304	2.86554	0.00995554			AT1G21120		-0.98497	0.0380335	0.0045584
ATHB13	AT1G69780	0.00027582	-1.75832	0.0152887			AT1G21410	SKP2A	-1.48215	0.0110217	0.000604041
ATHK1	AT2G17820	2.07e-05	-1.75651	0.00503507			AT1G21440		2.30043	0.00193005	3.22999e-05
atnudt3	AT1G79690	0.00134925	-0.896256	0.0337831			AT1G21560		1.69288	0.00202632	3.46636e-05
aTNUDT9	AT3G46200	0.00344867	-0.945886	0.0545143			AT1G21560	-	1.69288	0.00202632	3.46636e-05
ATO1	AT2G35010	0.00969212	-0.47846	0.0981258			AT1G21770		-1.2438	0.0140212	0.000934253
ATP binding	AT2G47500	1.19e-05	-3.1521	0.00439216			AT1G21780		-1.49921	0.00598844	0.00022512
ATP binding	AT3G49790	0.000377474	1.1431	0.0177029			AT1G21830		1.43846	0.0142113	0.000949924
ATP binding	AT3G52570	0.000876575	0.717359	0.0273464			AT1G21880	LYM1	2.18691	0.00139124	1.89514e-05
ATP binding	AT3G02760	0.00239969	-0.622208	0.0447198			AT1G21880	-	2.18691	0.00139124	1.89514e-05
ATP binding	AT1G73170	0.00259938	-0.903149	0.0465111			AT1G22190	RAP2-13	-1.14579	0.0426756	0.00562398
ATP binding	AT5G23910	0.00504893	-0.760454	0.0671522			AT1G22330		1.53066	0.0267467	0.00255963
ATP synthase	AT2G19680	0.000565012	-1.12927	0.0219182			AT1G22600		-3.47307	0.0351006	0.00405491
ATP synthase	AT4G32260	0.00111681	-1.10823	0.030291			AT1G22885		1.35302	0.0271887	0.00263274
ATPC1	AT4G04640	0.00139214	-1.65438	0.0342185			AT1G23080	PIN7	1.73352	0.00517345	0.000175362
ATSK41	AT1G09840	0.00714804	-0.847714	0.0817742			AT1G23120		-1.28487	0.0130475	0.000807745
auxin-responsive	AT4G38860	7.2e-06	-2.33123	0.00349658			AT1G23205		0.870309	0.0421645	0.0054943
auxin-responsive	AT4G34760	8.72e-06	-3.24511	0.00375212			AT1G23710	-	-2.23061	0.0080776	0.000364217
auxin-responsive	AT5G18060	3.71e-05	-1.51159	0.00628207			AT1G24020	MLP423	1.0578	0.028159	0.00278617
auxin-responsive	AT4G38840	4.34e-05	-2.01238	0.00667596			AT1G24170	GATL8	1.00568	0.0424465	0.00554898
auxin-responsive	AT3G61900	0.000258664	1.7813	0.0147873			AT1G24260	2021-09-03	1.18316	0.023585	0.002097
auxin-responsive	AT2G21210	0.00066467	-1.23798	0.0238049			AT1G24360		1.06302	0.0442221	0.00597255
auxin-responsive	AT4G34770	0.00089481	-1.11373	0.0273858			AT1G24430		1.33353	0.0133102	0.000847523
auxin-responsive	AT1G72430	0.00160159	-1.06077	0.0365823			AT1G24575		1.88484	0.00263841	5.62787e-05
auxin-responsive	AT1G75590	0.00275768	-0.746943	0.0480332			AT1G24600		-3.52153	0.000435628	1.84003e-06
auxin-responsive	AT2G46690	0.00485751	-0.72878	0.0656236			AT1G24735		-2.7912	0.0539503	0.00863905
auxin-responsive	AT5G35735	0.00580289	1.27768	0.0725282			AT1G25230		1.44124	0.0266669	0.00253287
auxin-responsive	AT3G25290	0.00711951	-0.989331	0.081647			AT1G25400		-1.29522	0.0193653	0.00153164
auxin-responsive	AT4G12410	0.00974519	1.10108	0.0983516			AT1G25550	HHO3	0.915252	0.0444777	0.00605873
AZF2	AT3G19580	3.51e-05	2.05144	0.0060876			AT1G26570	UGD1	0.918866	0.0377888	0.00450912
B' GAMMA	AT4G15415	0.00411665	-0.607429	0.060511			AT1G26770	ATEXPA10	1.37105	0.00918218	0.000444969
B5 #3	AT5G48810	0.000133014	-1.1407	0.0107211			AT1G26850		1.42119	0.00608851	0.000233218
B5 #4	AT2G32720	5.52e-05	-1.23313	0.00758256			AT1G27210	TOR1L4	1.02943	0.0499788	0.00759445
B5 #5	AT1G60660	0.00121588	-1.00534	0.0319888			AT1G27400	RPL17A	1.14539	0.016511	0.00120651
bacterial transferase hexapeptide repeat	AT4G29540	0.00094141	0.781796	0.0279968			AT1G27450	APT1	1.17489	0.0267467	0.00255397
BAM1	AT5G65700	0.000613581	-0.951607	0.0229439			AT1G27690	-	1.27476	0.0130791	0.000817614
BAM3	AT4G20270	2.85e-05	-2.48249	0.00560341			AT1G27730	ZAT10	-1.76487	0.00316858	8.06984e-05
band 7	AT1G69840	0.000658812	0.793325	0.0237858			AT1G27990		-4.01298	0.0496637	0.0075191
BAP1	AT3G61190	0.00355505	0.836416	0.0555796			AT1G28240		0.89582	0.0459516	0.00656518
BAS1	AT3G11630	0.000795237	-1.11755	0.0259164			AT1G28290	AGP31	4.52297	0.000154865	6.9661e-08
BCAT3	AT3G49680	0.00311422	-0.689064	0.0515348			AT1G28290	-	4.52297	0.000154865	6.9661e-08
BCAT4	AT3G19710	0.00690531	-1.85791	0.0804444			AT1G28370	ERF11	-1.38773	0.0184793	0.00143424
BDG1	AT1G64670	0.000893065	-1.52385	0.0273858			AT1G28400		3.30307	0.000796424	5.58623e-06
BEE2	AT4G36540	0.000699916	-1.36706	0.0242262			AT1G28440	HSL1	1.00205	0.035587	0.00412574
BEE3	AT1G73830	0.00669727	-0.999984	0.0789276			AT1G29050	TBL38	1.93403	0.00146994	2.09862e-05
BEL1	AT5G41410	0.00672614	-0.757472	0.0790841			AT1G29310		1.07635	0.0426386	0.00561461
benzodiazepine receptor	AT2G47770	4.17e-06	4.50327	0.00299114			AT1G29330	ERD2A	-1.45625	0.00478937	0.000157286
Bet v I allergen	AT2G40330	0.00129921	-1.49666	0.0331859			AT1G29395	COR413IM1	0.933608	0.0509175	0.00780161
beta-adaptin	AT4G23460	0.00719424	-0.713796	0.0821325			AT1G29470		1.39993	0.0128125	0.000779301
BG_PPAP	AT5G42100	0.00433935	-0.83749	0.0619791			AT1G29660		2.26575	0.00788514	0.000350543
BGAL2	AT3G52840	0.000909481	-0.858735	0.0276235			AT1G29670		1.85938	0.0520863	0.00810812
BGAL3	AT4G36360	7.24e-05	-1.37258	0.00824448			AT1G30120	PDH-E1 BETA	1.55478	0.0143907	0.000974066
BGAL5	AT1G45130	0.000895627	-1.26913	0.0273858			AT1G30210	TCP24	1.19642	0.0281285	0.00277721
BGAL10	AT5G63810	0.00269765	-0.958282	0.0474795			AT1G30330	ARF6	0.940428	0.0309008	0.00326142
BGLU11	AT1G02850	0.000407302	1.78866	0.0184067			AT1G30440		1.32056	0.00877269	0.000415012
BGLU15	AT2G44450	0.000291973	-2.13433	0.0157481			AT1G30530	UGT78D1	1.16866	0.0137324	0.000896158
bHLH	AT2G18300	3.38e-05	-1.98115	0.0060876			AT1G30600	SBT2.1	0.956664	0.0537771	0.00858616
bHLH	AT2G24260	6.46e-05	1.65415	0.00789734			AT1G30820		1.3052	0.0161834	0.00117573
bHLH	AT5G57150	0.000635393	-0.723448	0.0233763			AT1G31420	FEI1	0.82011	0.0508041	0.00777888
bHLH	AT1G51070	0.00119696	-1.15793	0.0317105			AT1G31650	ROPGEF14	1.73504	0.00918218	0.000447959
bHLH	AT2G40200	0.00246953	-1.04727	0.0453394			AT1G31710		1.38788	0.0112201	0.000625579
bHLH	AT1G05805	0.00419665	-1.33875	0.0612056			AT1G31770	ABCG14	1.23172	0.0128778	0.000788713
bHLH	AT3G23210	0.00694847	-0.693754	0.0805694			AT1G32560	LEA6	-5.82602	0.000955418	8.35752e-06
bHLH	AT1G22490	0.00973963	-0.826511	0.0983449			AT1G33040	NACA5	1.26359	0.0134936	0.000872281
bHLH093	AT5G65640	0.000164918	-1.28811	0.0119802			AT1G33170		1.02804	0.0262854	0.00246478
BI-1	AT5G47120	0.00132362	0.737207	0.0335502			AT1G33240	AT-GTL1	1.24803	0.00918218	0.000446671
bile acid:sodium symporter	AT2G26900	0.000522736	-0.88808	0.0212074			AT1G33240	-	1.24803	0.00918218	0.000446671
binding	AT1G60070	0.0014274	-1.26274	0.034674			AT1G33680		-0.820142	0.058614	0.00995717
binding	AT1G19690	0.00351121	0.618288	0.0551191			AT1G33790	JAL4	-2.95743	0.00288693	6.76768e-05
binding	AT4G14920	0.00396787	-0.659634	0.0593539			AT1G34430	EMB3003	1.54485	0.00760994	0.00033384
binding	AT5G02240	0.00438684	-0.945876	0.0622895			AT1G34760	GRF11	-2.13954	0.00808421	0.000365659
binding	AT4G15830	0.00578938	-0.874565	0.0724211			AT1G35720	ANN1	1.30425	0.0375097	0.00444413
binding	AT5G62580	0.00661949	-1.07708	0.0785708			AT1G35780		1.49442	0.015665	0.00111468
binding	AT1G80130	0.00665708	-2.1335	0.078693			AT1G36060	ERF055	-1.5655	0.0241109	0.00218066
binding	AT1G27210	0.00669245	-1.02943	0.0789276			AT1G36940		1.8032	0.00731432	0.000305858
biotin/lipoyl attachment	AT1G52670	0.000235187	-1.35212	0.0141914			AT1G36940	-	1.8032	0.00731432	0.000305858
BLH7	AT2G16400	0.00194073	-1.03989	0.0399532			AT1G37130	NIA2	1.21075	0.0270031	0.00261192
BME3-ZF	AT3G54810	0.00358774	-0.974993	0.0559374			AT1G41830	SKS6	1.2629	0.0190715	0.00149372
BMY6	AT5G55700	0.00587496	0.916261	0.0731801			AT1G42990	BZIP60	-1.02755	0.029878	0.00305867
BNR	AT5G57700	0.000902233	-0.974735	0.0274866			AT1G43670	CYFBP	-1.47084	0.0563829	0.00929395
BPM2	AT3G06190	0.000845753	0.862117	0.0269769			AT1G43710	SDC	0.871863	0.0556858	0.00910849
BPM3	AT2G39760	0.00164289	-0.837419	0.0367727			AT1G44110	CYCA1-1	1.05461	0.033985	0.00381838
brassinosteroid signalling positive regulator	AT3G50750	0.00417966	-0.925509	0.0610191			AT1G44760		1.34654	0.0142982	0.000965294
BRH1	AT3G61460	0.000712584	-1.93898	0.0243974			AT1G44900	MCM2	1.46554	0.039961	0.00497676
bsd2	AT3G47650	0.0042861	-1.01013	0.0617735			AT1G45130	BGAL5	1.26913	0.0166694	0.00122633
BTB	AT1G21780	0.000132513	1.49921	0.0107185			AT1G45145	TRX5	-1.98428	0.00492128	0.000164216
BTB	AT3G49900	0.00106749	-0.920981	0.029841			AT1G45688		0.993405	0.0378551	0.00452696
BTB	AT1G55760	0.00171031	-0.986052	0.0374038			AT1G46768	RAP2-1	-1.41252	0.026932	0.00259707
BTI1	AT4G23630	0.00222881	0.647751	0.0430224			AT1G47240	NRAMP2	0.848748	0.0585228	0.00990623
BTI2	AT4G11220	0.00446337	0.895815	0.0625228			AT1G47530	DTX33	-1.2676	0.0103224	0.000551543
BURP	AT1G70370	9.22e-05	-2.35204	0.00910014			AT1G47610		-0.884903	0.0459516	0.00655736
BURP	AT1G60390	0.00660575	-1.23814	0.0785708			AT1G47670	AATL1	2.05602	0.0012102	1.46963e-05
bZIP	AT1G68880	0.00380986	-0.597358	0.0576662			AT1G47740		1.30011	0.00994117	0.00051256
bZIP TF	AT1G77920	0.000294612	-1.83985	0.0158324			AT1G47900	FPP6	0.961916	0.0464494	0.00676118
bZIP TF	AT1G58110	0.00453488	-0.893444	0.063112			AT1G47900	-	0.961916	0.0464494	0.00676118
bZIP TF	AT1G32150	0.00848586	0.629613	0.0911657			AT1G47980		-2.40506	0.0515025	0.00795446
BZIP34	AT2G42380	0.000871631	-0.873927	0.0273464			AT1G48230		1.09432	0.0345618	0.00393701
BZIP60	AT1G42990	0.000975803	1.02755	0.0285836			AT1G48240	NPSN12	1.06031	0.0221979	0.00190128
BZIP61	AT3G58120	4.75e-06	-1.74333	0.00299114			AT1G48430		-0.897796	0.057044	0.00952942
BZO2H2	AT5G24800	0.00125074	-1.19032	0.0325058			AT1G48470	GLN1-5	-2.1991	0.0456373	0.00642831
C/VIF2	AT5G64620	0.000774433	-1.13101	0.0255641			AT1G48480	RKL1	2.03779	0.00333821	8.88309e-05
C2	AT3G59660	0.000366657	-1.44242	0.0175125			AT1G48630	RACK1B	0.858498	0.0535899	0.00850535
C2	AT1G63220	0.00166704	-1.41549	0.0368087			AT1G48750		1.13296	0.0344681	0.00390905
C2	AT1G51570	0.0018485	-0.707618	0.0386829			AT1G48780		1.15396	0.0557612	0.00913848
C2	AT4G34150	0.00275689	0.909039	0.0480332			AT1G48780	-	1.15396	0.0557612	0.00913848
C2	AT3G57880	0.00305959	1.04715	0.0511275			AT1G48840		-1.43731	0.0323045	0.00351385
C2	AT5G37740	0.0047052	-1.3229	0.0646451			AT1G49230	ATL78	1.45001	0.011354	0.000640237
CAC1A	AT5G16390	0.00484962	-1.28495	0.0655719			AT1G49430	LACS2	1.03717	0.0471882	0.00695615
CAC2	AT5G35360	0.000922203	-1.15094	0.0278247			AT1G49450		-1.82471	0.0206959	0.00170463
CAD9	AT4G39330	0.00849647	-1.23299	0.0911657			AT1G49470		1.06517	0.0419799	0.00545705
calcium-binding EF hand	AT4G38810	1.12e-05	1.89535	0.00429211			AT1G50010	TUBA4	1.42293	0.00960534	0.000475703
calcium-binding EF hand	AT5G44090	0.00154938	1.1802	0.0361608			AT1G50040		-0.762006	0.0575132	0.00966344
calcium-binding EF hand	AT5G08580	0.00293117	-0.813175	0.0495627			AT1G50290		-1.3172	0.00878887	0.000416706
calcium-binding EF hand	AT1G53210	0.00554703	0.698433	0.0707254			AT1G50380		-1.67755	0.0127137	0.000769104
calmodulin	AT3G10190	0.00225634	-0.811908	0.0431421			AT1G50430	DWF5	1.01598	0.0510447	0.00782649
CAM7	AT3G43810	0.00087563	-0.932048	0.0273464			AT1G50490	UBC20	1.04122	0.0347487	0.00396966
CAMBP25	AT2G41010	0.000467729	1.11933	0.0200543			AT1G50740	FAX5	-1.30123	0.0294004	0.00299488
carbohydrate binding	AT3G62360	0.00013716	-1.00137	0.0109794			AT1G50900	LTD	0.999458	0.0416415	0.00539097
CAT1	AT1G20630	0.000992229	1.43312	0.0288116			AT1G51060	HTA10	0.84914	0.0564611	0.00931281
CAT2	AT4G35090	0.00147558	1.37788	0.035207			AT1G51070	bHLH115	1.15793	0.0232039	0.00204351
catalytic/ glutamate-ammonia ligase	AT3G53180	0.00709521	1.31343	0.0815324			AT1G51680	4CL1	1.71922	0.0257146	0.00237479
catalytic/ serine/threonine phosphatase	AT5G26010	0.00952679	0.569427	0.0973476			AT1G52140		1.02241	0.039961	0.00494652
CAX3	AT3G51860	0.00504276	1.97594	0.0671485			AT1G52150	ATHB-15	1.74427	0.00443889	0.000139369
CBL2	AT5G55990	0.00118144	-0.772057	0.0314016			AT1G52190	NPF1.2	3.13895	0.000202766	3.051e-07
CBR1	AT5G17770	0.000118556	-1.20003	0.0100679			AT1G52280	RABG3D	1.62202	0.00356719	9.83144e-05
CCB206	ATMG00110	0.00137884	1.07515	0.0340751			AT1G52300	RPL37B	0.96758	0.0354629	0.00410426
CCB452	ATMG00180	0.000321179	1.17521	0.0166502			AT1G52500	FPG1	0.85397	0.058614	0.00997119
CCCH-type	AT2G19810	0.00260045	1.3314	0.0465111			AT1G52560	HSP26.5	-1.05095	0.0576183	0.00969862
CCCH-type	AT2G35430	0.00480256	0.558791	0.0652946			AT1G52560	-	-1.05095	0.0576183	0.00969862
CCH	AT3G56240	0.000106411	-1.40867	0.00982686			AT1G52590		-0.928305	0.0413348	0.00529889
CCHC-type	AT3G24070	0.00537646	1.06486	0.0697876			AT1G52670		1.35212	0.00971425	0.000487251
CCL	AT3G26740	0.000109724	-1.78982	0.00990131			AT1G52690	LEA7	-7.04675	0.000677412	3.86275e-06
CCR1	AT3G09780	0.00902827	-0.918185	0.0944222			AT1G52880	NAC018	-1.09039	0.0171006	0.00127886
CCR4-NOT transcription complex	AT5G22250	0.00502934	0.491867	0.0670164			AT1G52890	NAC019	-3.84066	0.00280545	6.51742e-05
CDT1A	AT2G31270	0.00497213	-0.903774	0.0665363			AT1G53050		0.967306	0.0526023	0.00830417
CEJ1	AT3G50260	0.00032657	2.04032	0.0167544			AT1G53170	ERF8	-1.67532	0.00727332	0.000301839
CEL1	AT1G70710	0.00239218	-2.0501	0.0446527			AT1G53240	mMDH1	1.02984	0.0280375	0.00275934
CESA2	AT4G39350	0.00646018	-0.956729	0.0775561			AT1G53500	RHM2	1.08174	0.0180881	0.00138669
CFIM-25	AT4G29820	0.00451615	0.719051	0.0629666			AT1G53540	HSP17.6C	-2.63302	0.00817824	0.000376527
chaperonin	AT5G43260	2.51e-05	1.2343	0.00531798			AT1G53670	MSRB1	-0.903339	0.0550531	0.00897011
CHIP	AT3G07370	0.00148094	0.897562	0.0352611			AT1G54050	HSP17.4B	-3.35762	0.00274517	6.08749e-05
chitinase	AT4G01700	0.00836616	0.662823	0.0902961			AT1G54860		-4.07186	0.0510958	0.00785051
CHLI1	AT4G18480	0.00101122	-1.23143	0.0291612			AT1G55210	DIR20	1.99071	0.0073635	0.000313293
chloroplast lumen common	AT2G37400	0.00562888	-0.861959	0.0713125			AT1G55330	AGP21	1.13316	0.0430355	0.00570777
chloroplast nucleoid DNA-binding	AT1G09750	3.81e-06	-3.09853	0.00299114			AT1G55360		1.49323	0.00635152	0.000247488
chr31	AT1G05490	0.00625222	-0.606033	0.0761823			AT1G55530		-1.01808	0.0220799	0.00186991
cinnamoyl-CoA reductase	AT2G33590	0.000808893	1.39275	0.0262086			AT1G55590	ATB	-1.06443	0.04764	0.00703783
CK	AT1G71697	0.00164887	1.36122	0.0367727			AT1G55760		0.986052	0.0377257	0.00449761
CKB2	AT4G17640	0.00217445	-0.738805	0.0423619			AT1G55840	-	1.27142	0.0139188	0.000918612
CKX5	AT1G75450	0.00231639	-1.51178	0.0436202			AT1G55990		1.09115	0.0234853	0.00208539
clast3	AT3G18940	0.0055686	-0.514743	0.0709607			AT1G56170	NFYC2	-2.01313	0.00289459	6.84677e-05
clathrin adaptor complexes medium subunit	AT5G05010	0.00368301	-0.655564	0.0566059			AT1G56230		1.2358	0.0221979	0.0019011
clathrin binding	AT4G18060	0.00304913	-0.766532	0.0510275			AT1G56230	-	1.2358	0.0221979	0.0019011
CLC-B	AT3G27170	0.00223855	-0.91782	0.0431187			AT1G56320		1.44875	0.0160998	0.00116455
CLE2	AT4G18510	0.00263812	1.41322	0.0468292			AT1G56340	CRT1	1.11208	0.0174016	0.00131463
CLPB4	AT2G25140	0.000794046	1.12916	0.0259164			AT1G56600	GOLS2	-3.70876	0.000380649	1.24605e-06
CML39	AT5G42380	0.00993955	0.812533	0.0995264			AT1G56660		-1.05261	0.0261538	0.00243412
CNGC12	AT2G46450	0.000739874	-1.40439	0.024855			AT1G56720		1.12321	0.0271925	0.00263597
CNGC20	AT3G17700	0.00859813	0.628998	0.091609			AT1G58110		0.893444	0.0573906	0.00959338
CNX2	AT2G31955	0.00454459	0.803683	0.0631278			AT1G58340	DTX48	-3.34369	0.000436036	1.93384e-06
coatomer complex, subunit alpha	AT1G62020	0.00127655	-0.936023	0.0329368			AT1G60010	-	1.02548	0.0521398	0.00814306
coatomer complex, subunit beta 2	AT3G15980	0.0068535	-1.01168	0.0800863			AT1G60070		1.26274	0.020092	0.00161245
COB	AT5G60920	5.68e-05	-1.52883	0.00759517			AT1G60190	PUB19	-3.58026	0.00170116	2.73049e-05
COBL7	AT4G16120	0.00369545	-0.822482	0.0566868			AT1G60200		-0.893292	0.055301	0.00902218
COG complex component	AT5G11980	0.00100931	-1.29286	0.0291612			AT1G60390	PGL2	1.23814	0.0385218	0.00464539
COL1	AT5G15850	0.00479506	-0.772256	0.0652798			AT1G60660	CB5LP	1.00534	0.0329138	0.00364242
copper amine oxidase	AT1G31710	0.000503769	-1.38788	0.0209552			AT1G60800	NIK3	1.82173	0.0029309	7.07625e-05
copper amine oxidase	AT1G62810	0.00152729	0.798358	0.0359695			AT1G60810	ACLA-2	1.15052	0.0323045	0.0035129
copper-binding	AT2G28660	8.04e-05	-1.31234	0.00864712			AT1G61340		-3.22673	0.000779858	5.18807e-06
copper-binding	AT5G24580	0.000802538	-1.89736	0.0260768			AT1G62020		0.936023	0.039961	0.0049765
COR414-TM1	AT1G29395	0.00394286	-0.933608	0.0590523			AT1G62045		0.915581	0.0317475	0.00341613
CP12-1	AT2G47400	0.00243916	1.00505	0.0451234			AT1G62300	WRKY6	-1.17347	0.023742	0.00211597
CP12-3	AT1G76560	0.00826255	-0.643685	0.0894986			AT1G62360	STM	1.81668	0.00324007	8.53458e-05
CPK32	AT3G57530	0.00746626	0.699945	0.0837293			AT1G62480		2.01377	0.00244411	4.73912e-05
CPL2	AT5G01270	0.00181866	0.756461	0.0384465			AT1G62500	-	2.30592	0.00291322	6.92159e-05
CRD1	AT3G56940	0.00494458	-1.99563	0.066363			AT1G62570	FMOGS-OX4	-2.31099	0.00792419	0.000353953
CRF5	AT2G46310	0.00812117	-0.55836	0.0885488			AT1G62790		1.49847	0.00348674	9.35196e-05
CRL	AT5G51020	0.001931	0.649591	0.0398452			AT1G62790	-	1.49847	0.00348674	9.35196e-05
CRT1	AT1G56340	0.000244882	-1.11208	0.0145085			AT1G63100	SCL28	0.913831	0.0374945	0.00443837
CSLC4	AT3G28180	0.000167264	-1.11071	0.0120449			AT1G63100	-	0.913831	0.0374945	0.00443837
CSN6A	AT5G56280	0.00979431	-0.654834	0.0985915			AT1G63220		1.41549	0.0164192	0.00119807
CSY3	AT2G42790	0.00130944	0.925292	0.0333352			AT1G63220	-	1.41549	0.0164192	0.00119807
CTP synthase	AT1G30820	0.00101538	-1.3052	0.0291724			AT1G63690	SPPL2	1.53829	0.010265	0.000545228
cupin	AT1G07750	0.000104056	-0.971522	0.00976418			AT1G63720	-	-1.03034	0.0247506	0.00225685
curculin-like lectin	AT5G18470	0.00852608	1.30985	0.0913051			AT1G63940	MDAR5	0.938016	0.0350796	0.00403767
CWINV1	AT3G13790	0.00236053	-0.899848	0.0442066			AT1G64040	TOPP3	-1.07804	0.025054	0.0022964
CWLP	AT3G22120	4.87e-06	-3.61751	0.00299114			AT1G64110		-2.54013	0.0227014	0.00198487
CYCA1;1	AT1G44110	0.00210605	-1.05461	0.041658			AT1G64370		1.36159	0.0382816	0.00459622
CYCA2;3	AT1G15570	0.00260185	-0.885663	0.0465111			AT1G64390	AtGH9C2	2.35807	0.000520176	2.55062e-06
CYCA3;2	AT1G47210	0.00203923	-0.753706	0.0410546			AT1G64640	ENODL8	2.40165	0.00385803	0.000109997
CYCD1;1	AT1G70210	0.00304034	-1.32432	0.0509658			AT1G64650		2.39507	0.00091271	7.75622e-06
CYCD3;1	AT4G34160	4.22e-05	-2.31164	0.00663264			AT1G64670	BDG1	1.52385	0.0111014	0.000611922
CYCD3;2	AT5G67260	0.000181536	-1.76743	0.0125101			AT1G64680		1.01947	0.0366256	0.00432004
CYCP1;1	AT3G63120	0.00463706	-0.698327	0.0640654			AT1G65010		1.65521	0.00313543	7.71441e-05
CYCP4;1	AT2G44740	0.00048842	-1.40772	0.0207625			AT1G65270		0.891401	0.0497283	0.00754064
CYP	AT5G04330	0.00728106	0.780986	0.0827096			AT1G65295		0.878329	0.0416393	0.00537215
CYP71	AT3G44600	0.00502465	0.733795	0.0670164			AT1G65960	GAD2	2.01572	0.00314019	7.75928e-05
CYP71B7	AT1G13110	0.00210756	-1.23421	0.041658			AT1G66080		-0.818467	0.0554488	0.00905215
CYP72A8	AT3G14620	0.000115573	1.40601	0.0100679			AT1G66140	ZFP4	1.07168	0.0443029	0.00599676
CYP78A5	AT1G13710	8.95e-05	-1.82989	0.00905842			AT1G66150	TMK1	1.44565	0.0130176	0.000801399
CYP79B3	AT2G22330	0.000550699	-1.47368	0.021525			AT1G66200	ATGSR2	1.36332	0.0489151	0.00730886
CYP81F2	AT5G57220	0.00629542	0.809714	0.0763822			AT1G66970	SVL2	0.921101	0.0456913	0.00645083
CYP81F4	AT4G37410	8.98e-06	-1.86167	0.00379339			AT1G67110	CYP735A2	1.31276	0.0107149	0.000580437
CYP81H1	AT4G37310	0.0033808	-0.78755	0.0540722			AT1G67590		1.59613	0.0031868	8.27828e-05
CYP86A1	AT5G58860	0.00655296	-0.626897	0.0783647			AT1G67590	-	1.59613	0.0031868	8.27828e-05
CYP86B1	AT5G23190	0.0012952	-1.19682	0.0331268			AT1G67720		1.50401	0.0207578	0.00171624
CYP94B3	AT3G48520	0.00144779	2.26984	0.0349652			AT1G67730	KCR1	1.12385	0.0323045	0.0035145
CYP96A4	AT5G52320	0.00272724	-0.929697	0.0477844			AT1G67740	PSBY	1.82489	0.0184941	0.00143909
CYP98A3	AT2G40890	0.00348075	-0.529262	0.0548694			AT1G67750		1.90154	0.00161332	2.49557e-05
CYP705A1	AT4G15330	0.000890464	-0.687138	0.0273858			AT1G67860		2.19664	0.00247339	4.91021e-05
CYP705A15	AT3G20080	0.00498076	-0.677284	0.066556			AT1G67865		1.31838	0.011025	0.000605388
CYP705A19	AT3G20100	0.00735834	-0.825198	0.0831217			AT1G67920		-2.6656	0.0004211	1.53075e-06
CYP707A2	AT2G29090	0.00657337	1.35561	0.0783647			AT1G67950		1.00782	0.0304437	0.00315045
CYP708A3	AT1G78490	0.000555163	-1.403	0.0215729			AT1G67950	-	1.00782	0.0304437	0.00315045
CYP735A2	AT1G67110	0.000252621	-1.31276	0.0146354			AT1G68140		-1.11504	0.0225185	0.00194986
CYSD1	AT3G04940	0.000106257	-1.52765	0.00982686			AT1G68140	-	-1.11504	0.0225185	0.00194986
CYSD2	AT5G28020	0.00242843	-0.648466	0.0450345			AT1G68360	GIS3	1.15806	0.0305117	0.00317451
cysteinease	AT3G19400	0.000104668	-1.48254	0.00976418			AT1G68520	COL6	1.3162	0.0264898	0.00249513
cysteinease inhibitor	AT2G31980	8.33e-05	1.63987	0.00867138			AT1G68560	XYL1	1.57584	0.0295049	0.00300969
CYTC-2	AT4G10040	8.25e-05	1.32088	0.00867138			AT1G68620	CXE6	-1.36145	0.00759747	0.000332139
cytochrome c oxidase	AT3G15640	0.00440903	-0.677377	0.0623112			AT1G68840	RAV2	1.25911	0.0171006	0.00128209
D111	AT5G08535	0.00135765	1.207	0.0338448			AT1G69030		1.36687	0.0149232	0.00103217
DAD2	AT2G35520	0.00850107	-0.648626	0.0911657			AT1G69160		1.3243	0.0194002	0.00154055
DAG1	AT3G61850	0.000330243	-1.41872	0.0167544			AT1G69260	AFP1	-1.22236	0.0460456	0.00660902
DC1	AT4G13130	0.00514838	0.593374	0.0681609			AT1G69410	ELF5A-3	-0.868641	0.0461166	0.00664403
DC1	AT2G21830	0.00918025	-0.573835	0.0954427			AT1G69420	PAT22	1.25451	0.00854767	0.000401659
DDB1A	AT4G05420	0.00282422	0.864391	0.0485347			AT1G69470		-1.41876	0.0401919	0.00504363
dehydration-responsive	AT1G26850	7.24e-05	-1.42119	0.00824448			AT1G69480	PHO1-H10	-1.38786	0.0293363	0.00296461
dehydration-responsive	AT4G18030	0.000255193	-1.24266	0.0146964			AT1G69490	NAC029	-1.98327	0.0345618	0.00393793
dehydration-responsive	AT2G34300	0.000278227	-0.964801	0.0153294			AT1G69530	ATEXPA1	1.96071	0.00193005	3.24052e-05
dehydration-responsive	AT5G64030	0.000319666	-1.87627	0.0166095			AT1G69600	ZHD11	-2.00854	0.00227518	4.14991e-05
dehydration-responsive	AT1G04430	0.000461223	-1.44724	0.01985			AT1G69620	RPL34B	1.15713	0.0350803	0.00404295
dehydration-responsive	AT1G33170	0.000529925	-1.02804	0.0213659			AT1G69780	ATHB-13	1.75832	0.00491289	0.000162636
dehydration-responsive	AT1G29470	0.000794309	-1.39993	0.0259164			AT1G69800		-1.67062	0.0457414	0.0064702
dehydration-responsive	AT4G00740	0.000940922	-1.57763	0.0279968			AT1G69800	-	-1.67062	0.0457414	0.0064702
dehydration-responsive	AT2G43200	0.00289471	-0.723894	0.0493117			AT1G69840	HIR2	-0.793325	0.053614	0.00851484
dehydration-responsive	AT5G06050	0.00403308	-0.905181	0.0598533			AT1G69890	-	-1.1617	0.0217442	0.00181623
dehydration-responsive	AT2G40280	0.00591752	-0.610343	0.0735979			AT1G70210	CYCD1-1	1.32432	0.0244634	0.00222418
dehydration-responsive	AT2G39750	0.00922876	-0.956837	0.0955921			AT1G70280		1.13569	0.020864	0.00173449
dehydrin	AT4G39130	0.00750426	1.92353	0.0840274			AT1G70370	PGL3	2.35204	0.00156615	2.31532e-05
dentin sialophosphoprotein	AT5G64170	0.00579017	0.824825	0.0724211			AT1G70420		-1.58129	0.0073635	0.000313059
DER2.2	AT4G04860	0.00034754	0.893078	0.0171254			AT1G70470		0.879047	0.0394266	0.00484349
DFL1	AT5G54510	0.00110011	1.78554	0.0301244			AT1G70710	CEL1	2.0501	0.0111772	0.000622007
DGK2	AT5G63770	0.00277344	-0.69127	0.0480332			AT1G70850	MLP34	1.72832	0.00456984	0.000146698
DHDPS2	AT2G45440	0.0026807	0.601001	0.0472906			AT1G70940	PIN3	1.85701	0.0029381	7.16684e-05
DHS1	AT4G39980	0.00169171	-1.04395	0.0370326			AT1G70990		1.07997	0.0439159	0.00588947
dihydrolipoamide S-acetyltransferase	AT3G13930	0.00684307	-0.810101	0.0800429			AT1G71040	LPR2	1.00541	0.0309008	0.00327058
dihydrolipoyl dehydrogenase	AT4G16155	0.000507037	-1.08351	0.0209552			AT1G71697	CK1	-1.36122	0.0177608	0.00135319
DIR1	AT5G48485	6.15e-05	-1.40784	0.00774774			AT1G71830	SERK1	1.13232	0.0338505	0.00379612
dirigent	AT4G11190	0.000313092	-2.0519	0.0164486			AT1G71880	SUC1	2.53419	0.00316858	8.09018e-05
dirigent	AT4G23690	0.000819345	-2.06314	0.0263973			AT1G71960	ABCG25	-0.87085	0.0481966	0.00713534
dirigent	AT2G39430	0.0012877	-1.0359	0.0331033			AT1G72230		1.2106	0.0328036	0.00362147
disease resistance response	AT3G13650	0.000573586	-1.56667	0.0221005			AT1G72240		-0.815849	0.0585228	0.00989534
disease resistance response	AT1G55210	0.00108633	-1.99071	0.0300718			AT1G72430	SAUR78	1.06077	0.0310694	0.00329482
DMR6	AT5G24530	0.00665837	1.47334	0.078693			AT1G72500		1.0975	0.0224328	0.0019396
DNA binding	AT5G62260	0.00524578	1.03198	0.0688319			AT1G72500	-	1.0975	0.0224328	0.0019396
DNA replication licensing factor	AT2G16440	0.000348715	-1.97208	0.0171254			AT1G72610	GLP1	2.11618	0.0254806	0.00234088
DNA-binding	AT3G61310	0.000601186	-1.41636	0.0227037			AT1G72630	EFL2	0.816116	0.0491156	0.00737009
DNA-binding	AT3G15590	0.00469113	0.848303	0.0645384			AT1G72730	TIF4A-3	0.948165	0.0434408	0.0057707
DNA-binding	AT3G11580	0.00624591	0.72305	0.0761823			AT1G72790		1.1136	0.0137386	0.000898014
DNAJ	AT2G47440	1.65e-05	-1.49261	0.00483909			AT1G73170		0.903149	0.0491156	0.0073803
DNAJ	AT2G20560	2.2e-05	2.8927	0.00503507			AT1G73260	KTI1	-2.0251	0.00492128	0.000164084
DNAJ	AT2G20550	0.000205897	-1.75274	0.0133804			AT1G73380		-0.854947	0.0522418	0.00819209
DNAJ	AT3G14200	0.00640378	0.75334	0.0771227			AT1G73480		-2.14931	0.00833845	0.000387425
DNAJ	AT5G18140	0.00871888	-0.884495	0.0925238			AT1G73640	RABA6A	1.09057	0.0334874	0.00374009
DREB1D	AT5G51990	0.00474044	1.42554	0.0648646			AT1G73740		-0.83165	0.0515926	0.00799222
DREB2A	AT5G05410	0.000335288	3.5391	0.0168313			AT1G73830	BEE3	0.999984	0.0524228	0.00824247
DRT100	AT3G12610	1.85e-05	-3.20651	0.00503507			AT1G74300		-1.09307	0.0233247	0.00206006
DTC	AT5G19760	0.00439557	-0.575371	0.0622895			AT1G74310	CLPB1	-2.95929	0.000965261	9.22656e-06
dual specificity phosphatase	AT2G35680	0.00957621	0.719555	0.0976307			AT1G74360		-1.11002	0.0409836	0.00518463
E1 ALPHA	AT1G59900	0.00536528	0.790295	0.0696937			AT1G74460		1.89529	0.00450649	0.000144189
ECHIA	AT4G16210	0.00563059	0.812031	0.0713125			AT1G74690	IQD31	1.44767	0.0496637	0.0075256
ECT8	AT1G79270	0.00671632	1.29484	0.0790625			AT1G74940	FLZ13	1.06101	0.0342164	0.00386244
EDA4	AT2G48140	0.00105983	-1.49772	0.029841			AT1G74960	KAS2	1.31808	0.0234853	0.00208566
EDA21	AT4G13235	0.00226019	-0.860114	0.0431421			AT1G74970	RPS9	1.15598	0.0293353	0.00296141
eIF-2	AT1G76810	0.00278195	0.795563	0.048073			AT1G75280		2.2071	0.0020658	3.59933e-05
eIF-4A	AT1G72730	0.00219529	-0.948165	0.0426529			AT1G75450	CKX5	1.51178	0.016836	0.0012466
ELF4-L2	AT1G72630	0.000602948	-0.816116	0.0227326			AT1G75490	DREB2D	-3.09346	0.0272162	0.00264115
ELF5A-3	AT1G69410	0.00119189	0.868641	0.0316129			AT1G75500	WAT1	2.24673	0.0071254	0.000289681
ELI3-1	AT4G37980	0.00741133	-0.548467	0.0833181			AT1G75680	AtGH9B7	1.69504	0.00449831	0.000143452
ELP	AT1G12090	1.4e-05	-2.21774	0.00483909			AT1G75710		0.931355	0.0427762	0.00564176
emb1075	AT1G43710	0.00324119	-0.871863	0.0527442			AT1G75770		-0.874567	0.0522418	0.00818837
EMB1080	AT3G48930	0.00230089	-0.818569	0.0434825			AT1G75780	TUBB1	2.57848	0.000848949	6.27523e-06
EMB1144	AT1G48850	0.00935085	-0.45875	0.0963818			AT1G75820	CLV1	0.923907	0.0432498	0.00574076
EMB1276	AT5G48230	0.00442583	-0.991812	0.0623112			AT1G75860		-1.73684	0.00412428	0.00011933
emb1473	AT1G78630	0.00785738	-0.644199	0.0866668			AT1G76010		-0.992211	0.0321908	0.00349101
EMB1738	AT1G11680	0.00527119	-1.14142	0.0689821			AT1G76160	sks5	1.48417	0.0132946	0.000844255
emb2171	AT3G04400	0.00315252	-0.773399	0.0518924			AT1G76270	OFUT16	0.932643	0.0325254	0.00356852
emb2386	AT1G02780	0.00861296	-0.530758	0.0917188			AT1G76400	OST1A	0.879064	0.0471088	0.00693947
emb2394	AT1G05190	0.00321044	-0.899884	0.0524639			AT1G76590		-1.42151	0.0137226	0.000892624
EMB3003	AT1G34430	0.000369421	-1.54485	0.0175125			AT1G77060		0.97216	0.0439159	0.00588907
EMB3010	AT5G10360	0.000302989	-0.906816	0.01611			AT1G77120	ADH1	-1.45138	0.0138103	0.000905617
embryo-abundant	AT1G55450	0.000978685	0.693537	0.0285836			AT1G77380	AAP3	0.892346	0.0546523	0.00885864
embryo-abundant	AT2G41380	0.0011705	-1.34596	0.0312673			AT1G77450	NAC032	-3.21806	0.000202766	3.75618e-07
endomembrane 70	AT5G25100	0.000154617	-1.01974	0.0115941			AT1G77590	LACS9	1.57364	0.0139102	0.000916575
endomembrane 70	AT1G14670	0.00270451	-0.85701	0.0475636			AT1G77610	UDP-GALT1	0.815349	0.0542245	0.00872412
endomembrane 70	AT5G10840	0.0030432	-1.13781	0.0509658			AT1G77690	LAX3	1.99138	0.00254858	5.30169e-05
endomembrane 70	AT1G10950	0.00991985	-0.514248	0.0995038			AT1G77750	RPS13	1.01855	0.0457666	0.00649541
ENTH	AT3G46540	0.0056084	-1.00154	0.0712688			AT1G77920	TGA7	1.83985	0.00446818	0.000142019
EOL2	AT5G58550	0.00548365	-0.780201	0.0701919			AT1G77940	RPL30B	1.42395	0.010302	0.000549369
ERD2	AT1G29330	3.52e-05	1.45625	0.0060876			AT1G77950	AGL67	-3.28031	0.0420104	0.00546978
ERD3	AT4G19120	0.00365574	-1.03448	0.0564191			AT1G78020	FLZ6	1.55722	0.00438301	0.000134684
ERD7	AT2G17840	0.00651523	1.37044	0.0781175			AT1G78040		1.19587	0.0134666	0.00086255
ERDJ2A	AT1G79940	0.00596582	-0.56907	0.0739309			AT1G78070		-2.15306	0.00135881	1.82227e-05
ERF4	AT3G15210	0.00063329	1.58355	0.0233366			AT1G78080	RAP2-4	-1.37675	0.00800374	0.000358868
ERF8	AT1G53170	0.000523443	1.67532	0.0212074			AT1G78110		1.04953	0.0350803	0.00404516
ERF11	AT1G28370	0.00197777	1.38773	0.0403514			AT1G78370	GSTU20	1.90868	0.00563523	0.000197226
ERS1	AT2G40940	0.00255801	-0.755133	0.046215			AT1G78490	CYP708A3	1.403	0.0112464	0.000630009
ethylene-responsive	AT1G05710	0.00257021	-0.949865	0.046215			AT1G78600	LZF1	-1.24131	0.0200277	0.00160306
ethylene-responsive	AT4G29100	0.00849909	-0.650769	0.0911657			AT1G78780		-1.21614	0.0268585	0.00258658
ethylene-responsive element-binding	AT5G61600	0.000496881	1.06771	0.0208868			AT1G78780	-	-1.21614	0.0268585	0.00258658
ETR2	AT3G23150	0.00104867	-0.957083	0.0297514			AT1G78815	LSH7	1.25748	0.015529	0.00108884
eukaryotic translation initiation factor SUI1	AT5G54940	0.00859863	0.728511	0.091609			AT1G79040	PSBR	1.79382	0.00814883	0.000373452
EXGT-A4	AT5G13870	0.0035925	-0.885342	0.0559545			AT1G79160		-0.886742	0.0439413	0.00589751
EXP1	AT1G69530	4.38e-05	-1.96071	0.00667596			AT1G79260		0.955623	0.058614	0.00996909
EXP3	AT2G37640	3.34e-06	-2.79802	0.00299114			AT1G79260	-	0.955623	0.058614	0.00996909
EXP8	AT2G40610	2.06e-06	-2.96758	0.00218712			AT1G79270	ECT8	-1.29484	0.036178	0.00422905
EXP9	AT5G02260	1.98e-05	-2.60405	0.00503507			AT1G79500	KDSA1	1.00872	0.0439159	0.00587228
EXP10	AT1G26770	0.0002233	-1.37105	0.0139007			AT1G79500	-	1.00872	0.0439159	0.00587228
EXP11	AT1G20190	0.00118013	-1.80362	0.0314016			AT1G79620		1.50744	0.00380663	0.000108023
EXPA4	AT2G39700	9.9e-05	-3.544	0.00956275			AT1G79650	RAD23	0.859212	0.0524228	0.0082406
EXPA6	AT2G28950	2.06e-07	-3.53298	0.00218712			AT1G79690	NUDT3	0.896256	0.0444777	0.0060584
EXPB3	AT4G28250	0.000447177	-1.75896	0.0194172			AT1G79850	RPS17	0.92743	0.0504606	0.00769752
EXPR	AT4G17030	0.00229618	1.75478	0.0434295			AT1G80050	APT2	1.66874	0.00565302	0.000202378
EXS	AT1G69480	0.00526168	1.38786	0.0688972			AT1G80130		2.1335	0.020864	0.00173609
EXT	AT2G06850	9.94e-05	-2.82638	0.00956275			AT1G80160		-2.35245	0.00129987	1.66659e-05
extensin	AT1G78040	0.000210029	-1.19587	0.0134572			AT1G80280		2.60817	0.000343187	1.0147e-06
extensin	AT2G43150	0.00533798	-1.65648	0.069537			AT1G80380	GLYK	-1.66004	0.00518136	0.000176934
F-box	AT1G61340	5.81e-05	3.22673	0.00759517			AT1G80380	-	-1.66004	0.00518136	0.000176934
F-box	AT4G39570	0.00149712	-0.635292	0.0354613			AT1G80440		-0.901401	0.0490751	0.00734831
F-box	AT1G80440	0.00252149	0.901401	0.0458288			AT1G80570	FBL14	-0.868578	0.0567341	0.00938037
F-box	AT1G55590	0.00686796	1.06443	0.0801731			AT1G80750	RPL7A	0.898294	0.0345487	0.00392914
F-box	AT3G58530	0.00731895	0.750383	0.0829747			AT2G01250	RPL7B	1.05899	0.022087	0.00187751
F-box	AT1G10780	0.0079046	-0.619935	0.0869011			AT2G01450	MPK17	-1.13954	0.0389992	0.00472356
F-box	AT4G21510	0.00813716	1.0409	0.0886778			AT2G01520	MLP328	1.43848	0.0171395	0.00128682
F-box	AT3G61340	0.00958438	0.459033	0.0976417			AT2G01950	BRL2	3.04469	0.000322245	8.84729e-07
F1F0-ATPase inhibitor	AT5G04750	0.00283656	0.666049	0.048575			AT2G02070	IDD5	1.74088	0.00251091	5.01121e-05
FAD2	AT3G12120	0.00064002	-1.00882	0.0234708			AT2G02100	PDF2.2	1.75109	0.0141269	0.00094279
FAD3	AT2G29980	4.55e-07	-3.27062	0.00218712			AT2G02880		-0.980446	0.0527041	0.0083258
FAH1	AT4G36220	0.00444011	0.894054	0.0623254			AT2G02950	PKS1	1.77894	0.00284112	6.63029e-05
FAH2	AT4G20870	6.22e-05	-1.81915	0.00775364			AT2G03200		1.64416	0.00743749	0.000318862
FaTA	AT3G25110	0.000753632	-0.843634	0.0251689			AT2G03350		1.69927	0.0207578	0.0017163
FBL14	AT1G80570	0.00338258	0.868578	0.0540722			AT2G04280		0.99017	0.0266669	0.0025299
FEI1	AT1G31420	0.000850427	-0.82011	0.0270156			AT2G04350	LACS8	-1.21639	0.0148715	0.00102389
FEI2	AT2G35620	0.00974892	-1.13267	0.0983516			AT2G04780	FLA7	2.41578	0.00132087	1.72955e-05
FER3	AT3G56090	0.00901743	1.04344	0.0943953			AT2G05540	-	-0.996159	0.0419799	0.00545853
FH2	AT3G07540	0.00163017	-1.31	0.0367069			AT2G05790		1.67117	0.00356719	9.72264e-05
FH2	AT3G05470	0.0028908	-0.598406	0.0492819			AT2G05920	SBT1.8	1.09804	0.018302	0.00141082
FH2	AT2G43800	0.00488073	-0.952853	0.0658365			AT2G06850	XTH4	2.82638	0.00111097	1.29046e-05
FH2	AT5G48360	0.00616483	-0.682309	0.0754398			AT2G06925	PLA2-ALPHA	1.5452	0.0351006	0.00405237
fibroin	AT2G28670	0.00480335	-1.43457	0.0652946			AT2G07690	MCM5	0.934444	0.057044	0.00952453
FIM1	AT4G26700	0.00282569	1.7626	0.0485347			AT2G07705		-1.32196	0.0103664	0.000555691
FKBP15-1	AT3G25220	0.00224476	-1.11428	0.0431365			AT2G10940		3.78856	0.000154865	1.28106e-07
FKBP15-2	AT5G48580	0.00428704	-1.32521	0.0617735			AT2G13360	AGT1	-1.14908	0.0142954	0.000963087
FKFBP	AT1G07110	0.00414045	0.655056	0.0606574			AT2G13820		1.695	0.0134713	0.000864892
FLA1	AT5G55730	0.000885176	-1.9045	0.0273858			AT2G14460		1.19144	0.0101017	0.000529399
FLA2	AT4G12730	0.00200299	-1.32067	0.0406841			AT2G14520	CBSDUF3	-1.9093	0.04233	0.00552033
FLA7	AT2G04780	7.23e-05	-2.41578	0.00824448			AT2G14890	AGP9	2.59932	0.00175724	2.87617e-05
FLA8	AT2G45470	1.2e-05	-3.34387	0.00439216			AT2G14890	-	2.59932	0.00175724	2.87617e-05
FLA9	AT1G03870	0.000238862	-3.24612	0.0142683			AT2G14900	GASA7	1.84194	0.0073635	0.000313357
FLA11	AT5G03170	0.000126269	-1.6848	0.0103979			AT2G15050	LTP7	1.5528	0.00439904	0.000137035
FLA12	AT5G60490	6.4e-05	-1.88603	0.00789734			AT2G15490	UGT73B4	-1.55365	0.0541961	0.00871029
FLA16	AT2G35860	0.00972685	-1.62835	0.0983449			AT2G15490	-	-1.55365	0.0541961	0.00871029
FLA18	AT3G11700	0.00168065	-1.14038	0.0369678			AT2G15970	COR413PM1	-3.09435	0.000622627	3.41886e-06
FLF	AT5G10140	0.00362798	0.619569	0.0562189			AT2G16060	AHB1	1.87674	0.0146919	0.00100687
FLO2	AT4G36920	0.0015536	-0.92077	0.0361608			AT2G16400	BLH7	1.03989	0.0342294	0.00387363
FLO5	AT1G75820	0.00165761	-0.923907	0.0368087			AT2G16440	MCM4	1.97208	0.00416996	0.000124447
FLS2	AT5G46330	0.00421786	-0.669012	0.06132			AT2G16750		1.23494	0.0410077	0.005192
FLS3	AT5G63590	0.00734667	-1.09497	0.0830826			AT2G16900		-1.45095	0.0142982	0.0009663
FMO GS-OX4	AT1G62570	0.00172551	2.31099	0.0375263			AT2G17440	PIRL5	-1.1578	0.0285827	0.00285525
FPS2	AT4G17190	0.00736106	-0.981436	0.0831217			AT2G17820	AHK1	1.75651	0.00227518	4.19542e-05
FRUCT5	AT1G55120	0.00899109	-0.572695	0.0942495			AT2G17840	ERD7	-1.37044	0.0328214	0.00362872
fructose-bisphosphate aldolase	AT3G52930	0.000944005	-0.928094	0.0280374			AT2G17840	-	-1.37044	0.0328214	0.00362872
fructose-bisphosphate aldolase	AT2G36460	0.00243166	1.13579	0.0450577			AT2G18050	HIS1-3	-1.16911	0.0295097	0.00301329
FSD1	AT4G25100	0.00149121	-3.4562	0.0354141			AT2G18300		1.98115	0.00168166	2.66366e-05
FTSH8	AT1G06430	0.00134491	1.26336	0.0337831			AT2G18370	LTP8	2.31905	0.00122033	1.50769e-05
FTSH11	AT5G53170	0.00340773	-0.910198	0.0542059			AT2G19170	SBT2.5	1.05842	0.0309008	0.00326871
FUC95A	AT4G34260	0.00246245	-1.51502	0.0453394			AT2G19680		1.12927	0.0202541	0.0016383
FZR3	AT5G13840	0.00135357	-1.08945	0.0338448			AT2G19730	RPL28A	0.805852	0.0567341	0.0093856
GA4	AT1G15550	0.00878631	-0.610015	0.0929572			AT2G19810		-1.3314	0.0225631	0.00196564
GAD1	AT5G17330	0.000295686	-1.37697	0.0158324			AT2G19900	NADP-ME1	-3.18008	0.00800374	0.000360042
GAD2	AT1G65960	0.000207325	-2.01572	0.0134349			AT2G20550		1.75274	0.00439904	0.000136721
GAE6	AT3G23820	0.000252993	-1.97315	0.0146354			AT2G20560		-2.8927	0.000622627	3.2962e-06
galactosyl transferase GMA12/MNN10	AT2G22900	0.000398899	-1.74436	0.0183076			AT2G20610	SUR1	1.00533	0.0449103	0.00621184
GAMMA CA3	AT5G66510	0.000354036	-0.919562	0.0171254			AT2G20880	ERF053	-3.0455	0.000965261	8.58436e-06
GAPC2	AT1G13440	7.35e-05	-1.27894	0.00824448			AT2G21050	LAX2	2.68714	0.000435628	1.79645e-06
GASA4	AT5G15230	0.000902564	-1.63174	0.0274866			AT2G21180		-1.34044	0.00731432	0.000304349
GAUT9	AT3G02350	0.0072533	-0.605726	0.082584			AT2G21210		1.23798	0.016152	0.00117174
GBF3	AT2G46270	0.000162694	1.27485	0.0119327			AT2G21520		0.979797	0.0269612	0.00260501
GCN1	AT5G60790	8.01e-05	1.38324	0.00864712			AT2G21520	-	0.979797	0.0269612	0.00260501
GDU1	AT4G31730	0.000230416	-1.28575	0.0140514			AT2G21540	SFH3	1.14078	0.0570298	0.00950898
GDU2	AT4G25760	0.0074297	-0.585767	0.0834835			AT2G21540	-	1.14078	0.0570298	0.00950898
GDU4	AT2G24762	0.00495961	-1.24584	0.0664291			AT2G21560		1.39686	0.00933524	0.000458383
GER1	AT1G73250	0.00681326	-0.60362	0.0797795			AT2G21790	RNR1	1.10103	0.01821	0.00140181
germin-like	AT3G10080	0.00112157	-3.01992	0.0303116			AT2G21820		-4.81249	0.0194002	0.00153736
germin-like	AT3G05950	0.00161238	1.48195	0.0366618			AT2G21960		0.905263	0.0445166	0.00607813
GGT1	AT4G39640	0.00232466	-0.9271	0.0437143			AT2G22170	PLAT2	3.20254	0.000202766	3.61984e-07
GH3.3	AT2G23170	0.00410739	-0.80448	0.060511			AT2G22330	CYP79B3	1.47368	0.00994117	0.000512737
GH9B3	AT1G71380	0.00723876	-0.620411	0.0824756			AT2G22420	PER17	1.88587	0.00238746	4.58837e-05
GH9B7	AT1G75680	0.000174189	-1.69504	0.0121884			AT2G22470	AGP2	-3.4614	0.000154865	5.87392e-08
GH9B13	AT4G02290	0.00065708	-2.00448	0.0237858			AT2G22510	-	3.31344	0.000202766	3.09964e-07
GH9C2	AT1G64390	2.11e-06	-2.35807	0.00218712			AT2G22540	SVP	2.53124	0.000435628	1.74393e-06
GIA1	AT2G36270	0.00475832	2.49122	0.0650612			AT2G22610		0.92213	0.0439159	0.00587775
gibberellin-regulated	AT2G14900	0.000842362	-1.84194	0.0269769			AT2G22670	IAA8	1.31177	0.0201978	0.00162604
GID1A	AT3G05120	0.00874673	0.987378	0.0926773			AT2G22880		-1.67622	0.0134666	0.00086317
GID1C	AT5G27320	0.00712971	0.48891	0.0816819			AT2G22900	GT7	1.74436	0.00592172	0.000215108
GIF2	AT1G01160	0.0058136	0.698743	0.0725639			AT2G23110		-5.15795	0.00734379	0.000310192
GK-1	AT2G41880	0.00145923	1.08557	0.0350002			AT2G23120		-2.84821	0.000986632	1.04185e-05
GLN1;3	AT3G17820	0.00122408	-0.720542	0.0321304			AT2G23540		3.17519	0.000974208	1.01844e-05
GLP1	AT1G72610	0.00859661	-2.11618	0.091609			AT2G23640	RTNLB13	-2.61794	0.0584576	0.00987668
glucan endo-1,3-beta-glucosidase	AT1G09460	0.000236204	-1.798	0.0141914			AT2G23700	-	0.906286	0.0401919	0.00504807
glucan phosphorylase	AT3G29320	0.0047284	-0.983241	0.0647777			AT2G24230		1.47481	0.0177608	0.0013541
glucose-6-phosphate/phosphate translocator	AT1G77610	0.00123305	-0.815349	0.0322915			AT2G24260	BHLH66	-1.65415	0.00356719	9.66135e-05
glucosyl transferase	AT2G36870	9.01e-05	-1.90087	0.00905842			AT2G24762	GDU4	1.24584	0.0333987	0.00371724
glucosyl transferase	AT3G23730	0.000370668	-0.97183	0.0175125			AT2G25060	ENODL14	1.21338	0.0229925	0.00202019
glucosyl transferase	AT5G49690	0.00109179	1.14286	0.0300722			AT2G25090	CIPK16	-1.87117	0.0127137	0.000769416
glucosyl transferase	AT5G65730	0.00162339	-0.813965	0.0367069			AT2G25140	CLPB4	-1.12916	0.0221205	0.00188269
glucosyl transferase	AT1G11545	0.00311109	-1.01904	0.0515348			AT2G25210		0.993375	0.0425153	0.00557572
glucosyl transferase	AT2G30150	0.00567772	-1.54249	0.0715787			AT2G26150	HSFA2	-3.97535	0.0004211	1.50522e-06
glucosyl transferase	AT4G37800	0.00902805	-0.745619	0.0944222			AT2G26500		2.0125	0.0191525	0.00150469
GLUS	AT5G04140	0.00514868	-1.4656	0.0681609			AT2G26500	-	2.0125	0.0191525	0.00150469
glutamine amidotransferase	AT1G15040	0.00175663	1.0893	0.0378322			AT2G26650	AKT1	0.968853	0.0439076	0.00586517
glutaredoxin	AT2G30540	0.00181212	-1.12094	0.0383668			AT2G26680		1.31588	0.0130475	0.000811506
glutaredoxin	AT5G63030	0.00379247	2.04079	0.0575387			AT2G26730		1.50371	0.0131976	0.000829208
glutaredoxin	AT5G03870	0.00832112	-0.964162	0.0899549			AT2G26900	BASS2	0.88808	0.0394266	0.00485166
glutathione S-transferase C-terminal	AT5G44000	0.00162684	0.729245	0.0367069			AT2G27040	AGO4	2.4777	0.0127276	0.000772796
GLUTTR	AT2G30860	0.00965521	-0.783808	0.0979694			AT2G27530	RPL10AB	0.878024	0.0438983	0.00585929
GLX2-5	AT2G31350	0.00283425	0.625544	0.048575			AT2G27920	SCPL51	1.38061	0.0113665	0.000643344
glycine cleavage system H, mitochondrial	AT2G35120	0.00727699	-0.768606	0.0827046			AT2G28080	UGT86A2	1.20412	0.0402401	0.00506932
glycine-rich	AT4G33610	1.01e-05	-2.97494	0.00404281			AT2G28200	ZAT5	0.926359	0.0388087	0.00469228
glycine-rich	AT4G29030	0.000276819	-0.915551	0.0152887			AT2G28400	-	-2.25158	0.00238746	4.57941e-05
glycine-rich	AT1G55990	0.000707509	-1.09115	0.0243974			AT2G28410		1.0736	0.0392999	0.00480812
glycine-rich	AT4G29020	0.00106719	-2.11643	0.029841			AT2G28660		1.31234	0.00819759	0.000378284
glycine-rich	AT3G04640	0.0013362	1.3797	0.0337153			AT2G28670		1.43457	0.0267116	0.00254705
glycine-rich	AT2G05540	0.00292546	0.996159	0.0495395			AT2G28670	-	1.43457	0.0267116	0.00254705
glycine-rich	AT3G09070	0.00364881	-1.00529	0.0564091			AT2G28740	HIS4	1.26409	0.016912	0.00125724
glycine-rich	AT5G47020	0.00666427	0.580608	0.0787219			AT2G28790		2.47438	0.00356719	9.8192e-05
glycine-rich cell wall	AT4G18280	0.00412902	0.568259	0.0605677			AT2G28810	DOF2.2	1.40776	0.0198859	0.00158962
glycoprotein	AT2G22510	1.98e-06	-3.31344	0.00218712			AT2G28870	SMR10	1.62744	0.0120583	0.000702263
glycoprotein	AT4G38080	4.04e-05	-3.76	0.00651668			AT2G28900	OEP161	1.21555	0.0170043	0.00126949
glycoprotein	AT5G09520	4.47e-05	-3.22138	0.00667596			AT2G28950	EXPA6	3.53298	0.000154865	6.03356e-08
glycoprotein	AT1G72790	6.01e-05	-1.1136	0.00766041			AT2G29090	CYP707A2	-1.35561	0.0334874	0.00374479
glycoprotein	AT3G02120	0.000378737	-1.6507	0.0177029			AT2G29380	HAI3	-2.75999	0.0203054	0.00165716
glycoprotein	AT5G09530	0.000601182	-3.61143	0.0227037			AT2G29440	GSTU6	-2.12641	0.0513493	0.00790031
glycoprotein	AT5G09480	0.000729746	-1.90147	0.02466			AT2G29450	GSTU5	-2.19712	0.00253916	5.24929e-05
glycoprotein	AT1G14710	0.000760003	-1.27649	0.0252707			AT2G29550	TUBB7	1.36301	0.0203334	0.00166188
glycoprotein	AT2G39795	0.00361154	0.892664	0.0561549			AT2G29890	VLN1	0.992594	0.0364855	0.00429581
glycoprotein	AT3G26910	0.00525343	0.894461	0.0688387			AT2G29980	FAD3	3.27062	0.000154865	1.47179e-07
glycoprotein	AT3G56590	0.00787732	-1.16659	0.0868446			AT2G30040	MAPKKK14	-1.97432	0.0309008	0.00326846
glycoprotein	AT4G28300	0.00915802	0.621834	0.0953388			AT2G30150		1.54249	0.0265404	0.00250551
glycoprotein	AT4G16790	0.00960676	-0.780409	0.0977614			AT2G30210	LAC3	1.62172	0.00438376	0.00013517
glycosyl transferase 1	AT1G19710	0.00515378	-0.774536	0.0681612			AT2G30350		-1.28206	0.0542245	0.00872744
glycosyl transferase 1	AT1G52420	0.0064162	-0.856453	0.0771907			AT2G30350	-	-1.28206	0.0542245	0.00872744
glycosyl transferase 28	AT1G73740	0.00120676	0.83165	0.0318845			AT2G30360	CIPK11	-1.00229	0.0451054	0.00628713
glycosyltransferase	AT3G24040	2.31e-05	-1.58323	0.00503507			AT2G30540	GRXS9	1.12094	0.0285186	0.00283657
glycosyltransferase	AT1G10400	0.00136825	0.702128	0.0339159			AT2G30550		-1.34294	0.0306606	0.00321823
glycosyltransferase	AT2G28080	0.00677996	-1.20412	0.079512			AT2G30570	PSBW	1.28948	0.0364075	0.00428279
glyoxalase I	AT1G80160	5.94e-05	2.35245	0.00766041			AT2G31110	TBL40	1.66845	0.00800374	0.000359776
glyoxalase I	AT2G32090	9.89e-05	1.29022	0.00956275			AT2G31110	-	1.66845	0.00800374	0.000359776
glyoxalase I	AT1G67280	0.00418118	0.697634	0.0610191			AT2G31270	CDT1A	0.903774	0.0574281	0.00962391
GMD1	AT5G66280	0.00516114	-0.613632	0.0681676			AT2G31370	POSF21	0.791082	0.054332	0.00880099
GMN10	AT5G22830	0.00576276	-0.622997	0.0722642			AT2G31670	UP3	0.992507	0.0391802	0.00478524
GolS1	AT2G47180	5.31e-06	1.77596	0.00303254			AT2G31945		-2.63276	0.000772144	5.05522e-06
GolS2	AT1G56600	2.06e-05	3.70876	0.00503507			AT2G31980	CYS2	-1.63987	0.00395662	0.000114061
GPAT4	AT1G01610	3.72e-05	-1.52191	0.00628207			AT2G32090		-1.29022	0.00918218	0.000445565
GPAT8	AT4G00400	0.00113018	-0.936958	0.0305082			AT2G32120	HSP70-8	-1.82869	0.0294004	0.00298651
GPK1	AT3G17420	9.34e-05	-1.45961	0.00914072			AT2G32280		1.25655	0.0344761	0.0039136
GRAM	AT5G13200	0.00164889	1.90586	0.0367727			AT2G32300	UCC1	1.35409	0.0409045	0.0051703
GRAM	AT5G08350	0.00410871	-0.969006	0.060511			AT2G32720	CYTB5-B	1.23313	0.00968909	0.000483943
GRF2	AT1G78300	0.00372014	-0.818236	0.0567982			AT2G32765	SUMO5	0.984745	0.0569233	0.00945515
GRF11	AT1G34760	0.00153204	2.13954	0.0360266			AT2G33150	PED1	-1.25809	0.02213	0.00188584
GRH1	AT4G03190	0.00111434	-1.25621	0.030291			AT2G33590		-1.39275	0.0130296	0.000803517
GRP7	AT2G21660	0.00789723	-0.881534	0.0869011			AT2G33700	PP2C27	-1.3336	0.0285482	0.00284577
GS1	AT5G57440	0.00158404	-1.44798	0.036482			AT2G33810	SPL3	1.3877	0.0204606	0.00167877
GS2	AT5G35630	0.000978169	-1.9065	0.0285836			AT2G34070	TBL37	1.93342	0.00277764	6.34419e-05
GSK1	AT1G06390	0.00145882	-1.0758	0.0350002			AT2G34070	-	1.93342	0.00277764	6.34419e-05
gsl11	AT3G59100	0.00442812	-0.967927	0.0623112			AT2G34300		0.964801	0.0281645	0.00279265
gsl12	AT5G13000	0.00775743	-0.811464	0.0860218			AT2G34480		0.998945	0.0416415	0.00538816
GST14B	AT5G62480	0.00224856	1.91469	0.0431411			AT2G34600	TIFY 5B	-1.60898	0.0352553	0.00407651
GST18	AT2G02390	0.00362088	0.660744	0.0562189			AT2G34610		-2.2147	0.0112464	0.000630609
GST31	AT1G02950	0.00423115	-0.941336	0.0614339			AT2G34680	AIR9	1.22991	0.011136	0.000615009
GSTU5	AT2G29450	0.000189232	2.19712	0.0128083			AT2G34710	ATHB-14	2.24669	0.000965261	9.31355e-06
GSTU12	AT1G69920	0.00254833	0.589477	0.0461444			AT2G35020	GLCNAC1PUT2	1.33018	0.0125465	0.000747224
GSTU20	AT1G78370	0.000544776	-1.90868	0.0213879			AT2G35155		1.15223	0.0526023	0.0082906
GTL2	AT1G33240	5.33e-05	-1.24803	0.00741194			AT2G35190	NPSN11	2.46278	0.000886243	6.79643e-06
GUN5	AT5G13630	0.0057549	-1.18037	0.0722451			AT2G35300	LEA18	-6.34268	0.00582147	0.000210237
HAT1	AT4G17460	0.00172907	-0.796194	0.0375263			AT2G35370	GDH1	1.62081	0.0346979	0.0039571
HAT3	AT3G60390	0.00350953	-0.961621	0.0551191			AT2G35620	FEI2	1.13267	0.0500622	0.00761309
HAT4	AT4G16780	0.00225071	-0.777856	0.0431418			AT2G35860	FLA16	1.62835	0.033757	0.00378207
HAT14	AT5G06710	0.000531449	-1.2803	0.0213659			AT2G35880	WDL4	1.36369	0.0132158	0.000832337
HB34	AT3G28920	0.00446722	-0.575797	0.0625228			AT2G36100	CASP1	1.56995	0.00634399	0.000246237
HCT	AT5G48930	0.00127713	-0.739067	0.0329368			AT2G36120	DOT1	1.33328	0.0442148	0.0059669
hda14	AT4G33470	6.98e-05	1.33343	0.00820121			AT2G36220		-2.35179	0.00193005	3.21969e-05
heat shock	AT2G27140	0.00524764	-0.748029	0.0688319			AT2G36270	ABI5	-2.49122	0.0144883	0.000982209
heavy-metal-associated	AT5G19090	0.000100525	-1.89033	0.00959407			AT2G36460	FBA6	-1.13579	0.0304728	0.00315668
heavy-metal-associated	AT5G02600	0.00643209	-0.71015	0.0772596			AT2G36530	ENO2	1.14329	0.0207887	0.00172324
heavy-metal-associated	AT1G51090	0.00797033	0.754615	0.0873248			AT2G36620	RPL24A	1.04452	0.0239647	0.00214594
HEMA2	AT1G09940	0.0016366	0.604795	0.0367727			AT2G36870	XTH32	1.90087	0.00264773	5.72059e-05
HEXO3	AT1G65590	0.0058775	-0.545586	0.0731801			AT2G36880	METK3	1.30567	0.0293955	0.0029737
HIN1	AT3G52470	0.00234266	-1.83954	0.0440165			AT2G36910	ABCB1	1.36119	0.00593389	0.000216803
HIS1-3	AT2G18050	0.00266212	1.16911	0.0470461			AT2G37040	PAL1	1.20002	0.0279983	0.00274661
HIS4	AT2G28740	0.000911161	-1.26409	0.0276378			AT2G37050		1.14935	0.0299646	0.00308189
histone H3	AT5G65360	0.00101125	-2.31953	0.0291612			AT2G37190	RPL12A	1.00271	0.0262832	0.0024618
histone H3	AT5G10390	0.00109037	-1.28493	0.0300722			AT2G37630	AS1	1.87949	0.00253916	5.21488e-05
histone H3	AT1G09200	0.00343233	-1.73138	0.0544446			AT2G37640	EXPA3	2.79802	0.000351152	1.09512e-06
histone H4	AT3G53730	0.000302196	-0.995768	0.0161053			AT2G37710	LECRK41	0.915254	0.0416393	0.00537969
HLM1	AT5G54250	0.00613541	-0.732256	0.0752986			AT2G37870		-1.55833	0.0266776	0.00253817
HMG1/2	AT4G23800	1.99e-05	-2.12392	0.00503507			AT2G37970	SOUL-1	-2.31932	0.000886243	6.72551e-06
HMGB6	AT5G23420	0.000612614	-1.20246	0.0229439			AT2G38090		2.29981	0.000965261	9.42411e-06
homoserine dehydrogenase	AT5G21060	0.000205223	-1.4675	0.0133804			AT2G38120	AUX1	1.51738	0.0053856	0.000186534
HSFA2	AT2G26150	3.05e-05	3.97535	0.00584505			AT2G38170	CAX1	2.15724	0.00091271	7.72379e-06
HSFA6A	AT5G43840	0.000115575	1.82987	0.0100679			AT2G38310	PYL4	1.005	0.0471088	0.00693879
HSFA6B	AT3G22830	1.68e-05	4.44141	0.00483909			AT2G38340	DREB2E	-2.19301	0.0412514	0.00527934
HSFB2B	AT4G11660	0.00228825	0.926573	0.0433513			AT2G38400	AGT3	-1.7254	0.00462672	0.00014999
HSL1	AT1G28440	0.00161369	-1.00205	0.0366618			AT2G38465		-3.35063	0.0263184	0.00247065
HSP17.4	AT3G46230	1.55e-05	4.34402	0.00483909			AT2G38470	WRKY33	-1.92686	0.000974208	1.0108e-05
HSP17.4-CIII	AT1G54050	0.000624001	3.35762	0.0231278			AT2G38530	LTP2	1.1189	0.0446946	0.00614963
HSP17.6A	AT5G12030	0.00553579	4.67653	0.0706216			AT2G38790		-0.962857	0.0329865	0.00365394
HSP17.6C-CI	AT1G53540	0.00221213	2.63302	0.0428343			AT2G38810	HTA8	1.34815	0.0202094	0.00163255
HSP17.6II	AT5G12020	0.0060289	0.799561	0.0744152			AT2G38820		-1.73164	0.016836	0.00124803
HSP23.5-M	AT5G51440	0.00175408	0.766026	0.0378171			AT2G39010	PIP2-6	2.04557	0.00161332	2.52134e-05
HSP70	AT3G12580	5.59e-05	1.95106	0.00759517			AT2G39220	PLP6	1.62689	0.00518182	0.000177834
HSP70	AT4G16660	0.000873603	-1.03467	0.0273464			AT2G39430	DIR9	1.0359	0.0310694	0.00329723
HSP70-3	AT3G09440	0.00931152	1.13929	0.0961224			AT2G39460	RPL23AA	1.12922	0.0208531	0.00173078
Hsp70b	AT1G16030	0.00365447	2.00325	0.0564191			AT2G39700	EXPA4	3.544	0.000887279	6.93333e-06
HSP70T-2	AT2G32120	0.0091041	1.82869	0.0949107			AT2G39705	RTFL8	1.57156	0.00359655	9.99522e-05
HSP83	AT5G52640	0.000370826	1.74979	0.0175125			AT2G39760	BPM3	0.837419	0.0533504	0.0084617
HSP101	AT1G74310	8.07e-05	2.95929	0.00864712			AT2G39795		-0.892664	0.054234	0.00875075
HSPRO2	AT2G40000	0.00326855	0.933176	0.0529514			AT2G39870		2.20484	0.00091271	7.56278e-06
HTA6	AT5G59870	0.0040069	-2.01186	0.0597508			AT2G39900	WLIN2A	2.58889	0.0015778	2.35318e-05
HTA8	AT2G38810	0.00209161	-1.34815	0.0415227			AT2G39980		-2.37844	0.00732621	0.000308675
HTA10	AT1G51060	0.00264141	-0.84914	0.0468512			AT2G40000	HSPRO2	-0.933176	0.0485637	0.00719994
HTB2	AT5G22880	0.00825068	-1.03117	0.0894902			AT2G40140	CZF1	-1.47832	0.00439341	0.000135931
HVA22D	AT4G24960	0.00576189	1.80248	0.0722642			AT2G40200	BHLH51	1.04727	0.036178	0.00422461
hydrolase	AT1G80280	1.16e-06	-2.60817	0.00218712			AT2G40330	PYL6	1.49666	0.0132696	0.000840738
hydrolase	AT2G05790	7.34e-05	-1.67117	0.00824448			AT2G40480		1.28413	0.0149232	0.00103072
hydrolase	AT1G68620	9.92e-05	1.36145	0.00956275			AT2G40530	CEP15	1.48025	0.00596063	0.000219943
hydrolase	AT4G29360	0.0005378	-1.02725	0.0213659			AT2G40610	EXPA8	2.96758	0.000248357	5.92306e-07
hydrolase	AT3G62040	0.00134696	-2.12859	0.0337831			AT2G40640	PUB63	1.12421	0.0262615	0.00245422
hydrolase	AT1G73480	0.00163966	2.14931	0.0367727			AT2G41010	CAMBP25	-1.11933	0.0198859	0.00158788
hydrolase	AT3G13560	0.00172441	-1.59458	0.0375263			AT2G41100	CML12	-1.05138	0.039961	0.00497104
hydrolase	AT5G13980	0.0030223	-0.756348	0.0507648			AT2G41280	M10	-5.00574	0.00323946	8.44927e-05
hydrolase	AT5G20950	0.00473952	-1.17377	0.0648646			AT2G41380		1.34596	0.0158057	0.00113735
hydrolase	AT5G11650	0.00510154	1.5879	0.0676941			AT2G41760	NTAQ1	0.907369	0.0536672	0.00852895
hydrolase	AT2G18360	0.00542367	-0.682852	0.0699966			AT2G41820	PXC3	1.71801	0.00618626	0.000238436
hydrolase	AT3G56310	0.00560546	0.822908	0.0712688			AT2G41870	REM4.2	-2.09235	0.00292268	6.97493e-05
hydrolase	AT2G36290	0.00612616	-0.894886	0.0752492			AT2G41880	GK-1	-1.08557	0.0288557	0.00288861
hydrolase	AT1G56500	0.00693866	-0.867162	0.0805694			AT2G41940	ZFP8	1.05395	0.018589	0.00144865
hydrolase	AT4G24140	0.00941459	-1.03775	0.0966351			AT2G42000		-3.63133	0.0464283	0.00675098
hydrolase	AT5G13800	0.00968119	0.615814	0.098106			AT2G42310		0.917272	0.0537253	0.00855047
IAA8	AT2G22670	0.00180982	-1.31177	0.0383668			AT2G42320		1.09293	0.0397847	0.00490691
IAA12	AT1G04550	0.00120438	-0.956333	0.03187			AT2G42320	-	1.09293	0.0397847	0.00490691
IAA22	AT1G19220	0.00452949	-0.862275	0.0630755			AT2G42380	BZIP34	0.873927	0.0441104	0.00593739
ICU2	AT5G67100	0.00781589	-0.641091	0.0864511			AT2G42570	TBL39	1.65149	0.00994117	0.000512703
ICU4	AT1G52150	0.000205303	-1.74427	0.0133804			AT2G42580	TTL3	1.62697	0.00316858	8.07299e-05
IDD5	AT2G02070	2.8e-05	-1.74088	0.00555971			AT2G42610	LSH10	2.70391	0.000310768	8.20401e-07
IMK2	AT3G51740	0.000538597	-1.47932	0.0213659			AT2G42690		1.03966	0.0390176	0.00473991
integral membrane	AT4G20390	1.57e-05	-1.65102	0.00483909			AT2G42790	CSY3	-0.925292	0.0412514	0.00526333
integral membrane	AT2G36100	0.00024488	-1.56995	0.0145085			AT2G42840	PDF1	4.26834	0.00111891	1.31151e-05
integral membrane	AT3G11550	0.000331239	-1.62608	0.0167544			AT2G42950		-2.15416	0.0249	0.00227965
integral membrane	AT3G06390	0.00203669	-0.831219	0.0410503			AT2G43150		1.65648	0.0233046	0.00205484
integral membrane	AT5G44550	0.00312569	-1.67754	0.0516646			AT2G43550	ATTI6	1.34939	0.0375721	0.00447135
integral membrane	AT5G54980	0.00595594	-1.07932	0.0739309			AT2G43800	FH2	0.952853	0.0519275	0.00806604
integral membrane	AT3G55390	0.00704183	-0.533411	0.0812875			AT2G44450	BGLU15	2.13433	0.0031868	8.23313e-05
integral membrane HPP	AT5G62720	0.00093154	-0.660096	0.0278485			AT2G44740	CYCU4-1	1.40772	0.0107137	0.000579239
integral membrane transporter	AT5G10820	0.00986852	-0.468294	0.099104			AT2G44970		-1.31449	0.0190787	0.00149688
integral membrane Yip1	AT5G27490	0.00878346	-0.530125	0.0929572			AT2G45050	GATA2	1.00242	0.0471088	0.00693221
inter-alpha-trypsin inhibitor heavy chain	AT1G72500	0.000626796	-1.0975	0.0231722			AT2G45190	YAB1	1.52235	0.054234	0.00875033
invertase	AT1G23205	0.000595991	-0.870309	0.0226863			AT2G45450	ZPR1	0.9474	0.0394266	0.00485085
invertase	AT4G25260	0.00151224	-1.88795	0.0357083			AT2G45470	FLA8	3.34387	0.000351152	1.11241e-06
invertase	AT1G72000	0.00443914	0.717559	0.0623254			AT2G46220		-0.98399	0.0456373	0.00643357
IPK1	AT5G42810	0.00695136	0.596958	0.0805694			AT2G46225	ABIL1	1.12608	0.0467697	0.00683917
IPT3	AT3G63110	0.000335678	-0.927789	0.0168313			AT2G46225	-	1.12608	0.0467697	0.00683917
IPT9	AT5G20040	0.00914672	0.526972	0.0952679			AT2G46270	GBF3	-1.27485	0.0104935	0.000565694
iqd2	AT5G03040	0.00317014	-0.94083	0.0519922			AT2G46330	AGP16	1.1022	0.0289075	0.00289991
iqd17	AT4G00820	0.00471268	-1.30025	0.0646789			AT2G46330	-	1.1022	0.0289075	0.00289991
IQD18	AT1G01110	0.00544913	-0.712911	0.0700251			AT2G46450	CNGC12	1.40439	0.0124422	0.000738384
isoflavone reductase	AT1G75280	0.000118524	-2.2071	0.0100679			AT2G46680	ATHB-7	-2.39064	0.00227518	4.21867e-05
isoflavone reductase	AT4G39230	0.0063928	-1.57427	0.0770411			AT2G46930	PAE3	2.05616	0.00134236	1.78603e-05
ISPH	AT4G34350	0.00425997	0.860349	0.0616169			AT2G47000	ABCB4	1.04025	0.0436825	0.00581665
jacalin lectin	AT1G33790	0.000569041	2.95743	0.0219997			AT2G47180	GOLS1	-1.77596	0.0015841	2.40877e-05
jacalin lectin	AT3G16450	0.00990726	0.640798	0.0994213			AT2G47190	ATMYB2	-1.40466	0.0240774	0.00216841
JKD	AT5G03150	0.0069777	-0.889608	0.0807106			AT2G47270	UPB1	-1.97931	0.00491289	0.000162898
JP630	AT1G23760	0.00442817	-0.760057	0.0623112			AT2G47400	CP12-1	-1.00505	0.0395014	0.0048678
KAS I	AT5G46290	0.0031471	-1.35667	0.0518681			AT2G47440		1.49261	0.00378126	0.00010661
KAS2	AT1G74960	0.00271292	-1.31808	0.0476733			AT2G47500	KIN14I	3.1521	0.000417187	1.40971e-06
KAT3	AT4G32650	0.00903566	0.730249	0.0944562			AT2G47770	TSPO	-4.50327	0.000154865	1.42897e-07
KCS8	AT2G15090	0.00623573	-0.877942	0.0761559			AT2G47890	COL13	-0.916059	0.0575971	0.00968871
KCS9	AT2G16280	0.00120945	-0.771736	0.0318932			AT2G47930	AGP26	1.43712	0.0112795	0.000634842
KCS11	AT2G26640	0.00224239	-0.696155	0.0431273			AT2G48030		0.866485	0.0443801	0.00602202
kdsA1	AT1G79500	0.0037195	-1.00872	0.0567982			AT2G48030	-	0.866485	0.0443801	0.00602202
KEG	AT5G13530	0.00936736	0.511328	0.0964213			AT2G48130		2.32058	0.00226601	4.04388e-05
kelch repeat	AT3G27220	0.000151443	-1.05541	0.0115532			AT2G48140	EDA4	1.49772	0.0123432	0.000729455
KH	AT1G51580	0.00260026	-0.701763	0.0465111			AT2G48140	-	1.49772	0.0123432	0.000729455
KH	AT5G56140	0.00931246	0.58006	0.0961224			AT3G01120	CGS1	0.999326	0.0309008	0.00327228
kinase	AT1G79620	2.12e-05	-1.50744	0.00503507			AT3G01650	RGLG1	-0.928753	0.0461166	0.00662824
kinase	AT5G05160	2.17e-05	-1.89279	0.00503507			AT3G01680	SEOB	2.25123	0.000965261	8.73764e-06
kinase	AT5G01890	2.45e-05	-1.97836	0.00526709			AT3G01750		1.14756	0.0303	0.00312919
kinase	AT4G34220	4.43e-05	-1.14499	0.00667596			AT3G02120	-	1.6507	0.00654778	0.000257901
kinase	AT5G61480	5.06e-05	-2.22316	0.00725387			AT3G02170	LNG2	2.09525	0.00275957	6.14857e-05
kinase	AT4G37250	0.000123115	-1.19434	0.0102866			AT3G02180	SP1L3	1.39051	0.0113768	0.000645128
kinase	AT5G58300	0.000144061	-1.84284	0.0111685			AT3G02480		-4.98635	0.000955418	8.37378e-06
kinase	AT1G80380	0.000212594	1.66004	0.0135455			AT3G02550	LBD41	1.03328	0.0262066	0.00244355
kinase	AT2G41820	0.000425949	-1.71801	0.0187325			AT3G02640		1.15695	0.0278055	0.00271361
kinase	AT3G09830	0.000450349	1.58069	0.0194554			AT3G02800	DSP3	-1.16468	0.0154464	0.00107978
kinase	AT4G24480	0.000475311	0.786867	0.0203031			AT3G02870	VTC4	0.992042	0.0347487	0.00397192
kinase	AT5G19150	0.000489708	1.01372	0.0207625			AT3G02990	HSFA1E	-1.20612	0.0570131	0.00949718
kinase	AT4G34500	0.000535036	-0.972856	0.0213659			AT3G03170		-1.2191	0.0347722	0.0039876
kinase	AT3G46270	0.00066266	0.932058	0.0238049			AT3G03310	LCAT3	-1.25429	0.0315293	0.00336725
kinase	AT1G10850	0.000901407	-0.696787	0.0274866			AT3G03520	NPC3	1.0759	0.0206795	0.00170109
kinase	AT1G66940	0.00103246	-0.874258	0.0294749			AT3G04510	LSH2	1.92168	0.0095888	0.000472859
kinase	AT2G26730	0.00130233	-1.50371	0.0332283			AT3G04520	THA2	0.864165	0.0429339	0.00567616
kinase	AT5G50000	0.00143884	-1.25794	0.0348776			AT3G04630	WDL1	0.882199	0.0440872	0.0059264
kinase	AT5G49660	0.00149289	-1.34213	0.0354141			AT3G04630	-	0.882199	0.0440872	0.0059264
kinase	AT3G08680	0.00150383	-1.49567	0.0355835			AT3G04640		-1.3797	0.0157745	0.00112944
kinase	AT5G43020	0.00155357	-1.37688	0.0361608			AT3G04640	-	-1.3797	0.0157745	0.00112944
kinase	AT1G56720	0.00158659	-1.12321	0.036482			AT3G04910	WNK1	1.76872	0.0029381	7.1522e-05
kinase	AT3G56050	0.00168494	-0.90277	0.0369909			AT3G04940	CYSD1	1.52765	0.0053522	0.000184812
kinase	AT4G23050	0.00217853	1.39181	0.0423996			AT3G05020	ACP1	1.10494	0.0456373	0.00641395
kinase	AT2G24230	0.00235507	-1.47481	0.0441407			AT3G05120	GID1A	-0.987378	0.058614	0.00995263
kinase	AT2G37050	0.00250535	-1.14935	0.0457019			AT3G05180		0.962865	0.0382857	0.00460862
kinase	AT5G57670	0.00259486	-1.15342	0.0465111			AT3G05490	RALFL22	1.06889	0.0521989	0.00816134
kinase	AT3G57830	0.00266272	-0.879353	0.0470461			AT3G05910	PAE12	1.27775	0.037927	0.00454163
kinase	AT1G28390	0.00276823	-0.777341	0.0480332			AT3G05950		-1.48195	0.0147256	0.00101073
kinase	AT5G56040	0.0029285	-1.02302	0.0495543			AT3G06035		1.89326	0.00594136	0.000218331
kinase	AT5G62710	0.00318389	-0.758446	0.0521353			AT3G06070		1.76837	0.00427656	0.000129607
kinase	AT3G56370	0.00332512	-1.46419	0.0536317			AT3G06190	BPM2	-0.862117	0.0450946	0.00625084
kinase	AT1G67720	0.00340777	-1.50401	0.0542059			AT3G06390		0.831219	0.0563829	0.00928472
kinase	AT3G19300	0.00356806	0.702814	0.0557448			AT3G06500	INVC	-1.57291	0.0491156	0.00737591
kinase	AT5G18500	0.00408646	-0.995892	0.0603521			AT3G06680		0.87443	0.0511884	0.00787015
kinase	AT3G28040	0.00411342	-1.1785	0.060511			AT3G06740	GATA15	1.217	0.0220361	0.00184992
kinase	AT5G24080	0.00441629	0.997271	0.0623112			AT3G06750		1.15755	0.054332	0.00879298
kinase	AT1G01540	0.00447118	-0.945984	0.0625228			AT3G06850	BCE2	-1.20396	0.0207481	0.00171111
kinase	AT1G48430	0.00463223	0.897796	0.0640654			AT3G06930	PRMT13	0.978576	0.0460456	0.006603
kinase	AT1G74360	0.0050576	1.11002	0.0671891			AT3G07010		2.1567	0.00074428	4.63701e-06
kinase	AT5G58150	0.00508531	-0.725754	0.067518			AT3G07090		-1.69809	0.0128338	0.000783308
kinase	AT3G44850	0.00515603	-0.659739	0.0681612			AT3G07210		1.07362	0.0156525	0.00111072
kinase	AT2G01820	0.0053146	-0.814937	0.0693586			AT3G07350		-1.46803	0.0224328	0.00194007
kinase	AT5G56350	0.0053349	-1.53075	0.0695366			AT3G07370	CHIP	-0.897562	0.0449103	0.00620455
kinase	AT5G11410	0.00546794	-1.07733	0.0701878			AT3G07410	RABA5B	1.10383	0.0491156	0.00737061
kinase	AT1G53050	0.00567349	-0.967306	0.0715777			AT3G07510		1.03586	0.0539783	0.00865818
kinase	AT4G31250	0.00579036	-0.819047	0.0724211			AT3G07540	FH10	1.31	0.0193653	0.00153093
kinase	AT2G31390	0.00631297	-0.887572	0.0765137			AT3G08030		2.20386	0.00344422	9.20156e-05
kinase	AT2G25790	0.00657562	-0.885794	0.0783647			AT3G08030	-	2.20386	0.00344422	9.20156e-05
kinase	AT5G14720	0.0066312	-0.617849	0.0786053			AT3G08580	AAC1	0.856185	0.0462329	0.00669327
kinase	AT5G63710	0.00688822	-0.777741	0.0803274			AT3G08670		1.11386	0.0305323	0.00318481
kinase	AT5G10290	0.00710841	-0.911042	0.0815608			AT3G08680		1.49567	0.0140212	0.000934045
kinase	AT1G66430	0.00739399	-0.901998	0.0832166			AT3G08720	ATPK2	-0.945273	0.0463932	0.00674062
kinase	AT2G16750	0.00760385	-1.23494	0.0847721			AT3G08770	LTP6	1.21898	0.044504	0.00607172
kinase	AT3G23310	0.00770749	-0.797469	0.0856764			AT3G08970	ERDJ3A	-1.70926	0.0536672	0.00853461
kinase	AT1G04700	0.00791635	-0.607353	0.0869011			AT3G09070	OPS	1.00529	0.0439159	0.00588226
kinase	AT4G38470	0.00894682	0.644767	0.0940165			AT3G09200	RPP0B	0.88875	0.0470391	0.0069143
kinase	AT5G58540	0.00921027	-0.483888	0.0955436			AT3G09350	Fes1A	-2.05241	0.0120152	0.00069782
kinase	AT4G35500	0.00921911	0.788532	0.0955436			AT3G09350	-	-2.05241	0.0120152	0.00069782
kinase interacting	AT3G22790	0.00161038	-1.15355	0.0366618			AT3G09440	HSP70-3	-1.13929	0.0487471	0.00726831
kinase interacting	AT4G02710	0.00222159	-0.893578	0.042981			AT3G09600	RVE8	-1.63337	0.00575071	0.000207074
kinesin motor	AT3G20150	0.000513494	-1.00724	0.0209907			AT3G09630	RPL4A	0.858125	0.0521989	0.00816572
kinesin motor	AT3G44730	0.00125263	-0.788017	0.0325058			AT3G09820	ADK1	1.53825	0.00356719	9.61084e-05
kinesin motor	AT2G22610	0.00173416	-0.92213	0.037601			AT3G09830	PCRK1	-1.58069	0.007719	0.000342342
kinesin motor	AT3G16060	0.00202325	-0.875533	0.0409498			AT3G09910	RABC2B	-1.45084	0.0489725	0.00732777
kinesin motor	AT2G21380	0.00737376	-0.782814	0.0831672			AT3G10020		-1.88223	0.00251507	5.05359e-05
kinesin motor	AT3G44050	0.00846056	-1.18326	0.090945			AT3G10020	-	-1.88223	0.00251507	5.05359e-05
KRS-1	AT3G11710	0.00490639	-0.810705	0.0661041			AT3G10040		1.46166	0.0226076	0.00197429
KUP5	AT4G33530	0.00272754	-1.20696	0.0477844			AT3G10080		3.01992	0.00446011	0.000141292
KUP11	AT2G35060	0.00635504	0.721757	0.0767382			AT3G10340	PAL4	1.6872	0.0118281	0.000681893
LAC3	AT2G30210	0.000104876	-1.62172	0.00976418			AT3G10420	SPD1	-1.09923	0.0221979	0.00190655
LAC4	AT2G38080	0.00816101	-0.650682	0.0887709			AT3G10500	NAC053	-0.991475	0.0441104	0.00593883
LAC5	AT2G40370	0.00479479	-0.690391	0.0652798			AT3G10610	RPS17C	1.18894	0.0107904	0.000589087
LAC13	AT5G07130	0.00540711	-1.44208	0.0699195			AT3G11410	PP2CA	-2.37894	0.00815417	0.000374558
LACS8	AT2G04350	0.00041074	1.21639	0.0184976			AT3G11510	RPS14B	0.977189	0.0267078	0.00254387
LACS9	AT1G77590	0.00180441	-1.57364	0.0383547			AT3G11550	CASP2	1.62608	0.00643715	0.000252184
LACT	AT3G03310	0.00442144	1.25429	0.0623112			AT3G11630	BAS1	1.11755	0.0225794	0.00196944
LAX3	AT1G77690	0.000111733	-1.99138	0.00995554			AT3G11700	FLA18	1.14038	0.0267467	0.00256258
LBD16	AT2G42430	0.00710825	0.836221	0.0815608			AT3G11820	SYP121	-0.807573	0.0518544	0.00803825
LBD37	AT5G67420	0.000489637	-1.18103	0.0207625			AT3G11840	PUB24	-1.29447	0.0443197	0.00600446
LBD38	AT3G49940	0.000869552	-0.898023	0.0273464			AT3G11930		-1.11243	0.0249	0.00227802
LBD39	AT4G37540	0.00402503	-0.802793	0.0598117			AT3G12120	FAD2	1.00882	0.0285867	0.00285867
LBD41	AT3G02550	0.000554507	-1.03328	0.0215729			AT3G12320	LNK3	-2.06765	0.00608851	0.000234025
LCL1	AT5G02840	0.00195044	0.68909	0.0400807			AT3G12510		-2.47096	0.0029309	7.08739e-05
LCR69	AT2G02100	0.00260033	-1.75109	0.0465111			AT3G12580	MED37C	-1.95106	0.00214811	3.8108e-05
LCV2	AT1G43130	0.00145065	0.763487	0.0349783			AT3G12610	DRT100	3.20651	0.000436025	1.88775e-06
LEA	AT1G52690	0.000132306	7.04675	0.0107185			AT3G12710		1.92105	0.0320262	0.00345964
LEA	AT3G15670	0.00266955	6.04564	0.0471303			AT3G12960		-3.85457	0.0412514	0.0052598
LEA group 1	AT1G32560	0.000211479	5.82602	0.0135121			AT3G13110	SAT3	1.11508	0.0285186	0.0028368
LEA group 1	AT5G06760	0.000327522	4.61405	0.0167544			AT3G13190		1.46828	0.0088943	0.000424633
LEA group 1	AT2G35300	0.00230474	6.34268	0.0435191			AT3G13560		1.59458	0.0133517	0.000851576
legume lectin	AT3G16530	6.22e-06	-2.59722	0.00322232			AT3G13580	RPL7D	0.987069	0.0315293	0.00336065
legume lectin	AT5G01090	4.52e-05	-1.64315	0.00667596			AT3G13650	DIR7	1.56667	0.00877269	0.000413169
lesion inducing	AT5G43460	0.00626485	-0.820912	0.0762954			AT3G13790	CWINV1	0.899848	0.0485749	0.0072166
LGT1	AT3G61130	0.00632011	-0.974984	0.0765403			AT3G13980		2.59064	0.000699863	4.13858e-06
LGT7	AT2G38650	0.00715754	-0.478383	0.0818363			AT3G14060		-1.33703	0.0169605	0.00126442
LGT9	AT1G24170	0.00324651	-1.00568	0.0527442			AT3G14240	SBT1.5	1.46601	0.00945057	0.000465044
LIM	AT2G39900	0.000141863	-2.58889	0.0111583			AT3G14310	PME3	2.3252	0.00316243	7.88103e-05
LIM	AT1G01780	0.00997683	0.791557	0.0997245			AT3G14340		1.44496	0.0123432	0.000727868
lipase	AT5G45670	7.87e-06	-3.56875	0.00354432			AT3G14350	SRF7	1.35758	0.00980173	0.000493113
lipase	AT3G53100	2.25e-05	-2.07445	0.00503507			AT3G14370	WAG2	1.26957	0.0485749	0.00720996
lipase	AT5G03610	0.000106974	-1.89702	0.00983897			AT3G14440	NCED3	-2.44524	0.000965261	9.1149e-06
lipase	AT2G23540	0.0001102	-3.17519	0.00990131			AT3G14595		-1.24465	0.00853315	0.000400076
lipase	AT5G19290	0.000160569	-1.03791	0.0118147			AT3G14620	CYP72A8	-1.40601	0.00722964	0.000296209
lipase	AT5G37690	0.000231624	-2.42636	0.0140514			AT3G14750	FLXL1	-0.832995	0.058614	0.00994199
lipase	AT1G74460	0.00035121	-1.89529	0.0171254			AT3G14790	RHM3	1.0942	0.0254592	0.00233622
lipase	AT3G16370	0.000533034	-2.74365	0.0213659			AT3G14880		-2.39016	0.0528527	0.00835486
lipase	AT3G50400	0.000658521	-0.963972	0.0237858			AT3G14940	PPC3	2.79991	0.00091271	7.48691e-06
lipase	AT1G74300	0.000699476	1.09307	0.0242262			AT3G15210	ERF4	-1.58355	0.00888687	0.000423229
lipase	AT1G09390	0.00111125	-0.896537	0.0302909			AT3G15353	MT3	2.24718	0.00264347	5.66657e-05
lipase	AT3G05180	0.00142461	-0.962865	0.034674			AT3G15410		1.23467	0.0190715	0.0014943
lipase	AT2G44970	0.00160218	1.31449	0.0365823			AT3G15500	NAC055	-2.20275	0.0048001	0.000158145
lipase	AT1G29660	0.00164921	-2.26575	0.0367727			AT3G15530		0.918251	0.0445386	0.00609914
lipase	AT4G18970	0.00241322	-1.45656	0.0448794			AT3G15540	IAA19	1.06088	0.0436501	0.00580773
lipase	AT3G14220	0.00245297	-0.799672	0.0452688			AT3G15550		1.1481	0.0241175	0.00218509
lipase	AT3G47590	0.00250849	-1.09347	0.0457019			AT3G15670	LEA29	-6.04564	0.00661408	0.000261909
lipase	AT2G42690	0.00296556	-1.03966	0.0500012			AT3G15680		1.4549	0.0173274	0.00130642
lipase	AT5G45950	0.00342337	-0.653447	0.054416			AT3G15710		0.830679	0.0546679	0.00886694
lipase	AT3G07400	0.00380416	-0.668597	0.0576182			AT3G15720		2.00692	0.0122317	0.000719435
lipase	AT1G71250	0.0040669	0.688928	0.060236			AT3G15780		-1.68448	0.00544926	0.00018989
lipase	AT1G49740	0.00477906	-0.846487	0.0652365			AT3G15980		1.01168	0.0520019	0.00808308
lipase	AT2G30550	0.00528326	1.34294	0.0690608			AT3G16050	PDX12	-0.907262	0.0561731	0.00924157
lipase	AT1G02660	0.00552017	1.48549	0.0705406			AT3G16060	KIN13B	0.875533	0.0499515	0.00758503
lipase	AT5G67130	0.00784959	-0.919492	0.0866668			AT3G16120		-2.35606	0.0454338	0.00636169
lipase	AT4G10950	0.00842977	0.743527	0.0907852			AT3G16180	NPF1.1	2.25493	0.00141061	1.96138e-05
lipid transfer	AT5G01870	0.00181321	-1.62583	0.0383668			AT3G16240	TIP2-1	1.99826	0.00237822	4.49526e-05
lipid-associated	AT2G22170	1.88e-06	-3.20254	0.00218712			AT3G16370	APG	2.74365	0.00298683	7.31727e-05
LIS	AT2G41500	0.00579115	-0.687594	0.0724211			AT3G16530		2.59722	0.000500171	2.37674e-06
LIV1	AT1G45145	0.000507114	1.98428	0.0209552			AT3G16950	LPD1	1.15356	0.0367665	0.00434054
LMBR1 integral membrane	AT5G65290	0.00985597	-0.963941	0.0990778			AT3G16990	TENA_E	-1.01991	0.0416085	0.00534275
LNG1	AT5G15580	5.7e-05	-1.9136	0.00759517			AT3G17000	UBC32	-1.30534	0.012517	0.000744146
LNG2	AT3G02170	0.000184976	-2.09525	0.0126706			AT3G17420	GPK1	1.45961	0.00598243	0.000222428
LOL1	AT1G32540	0.00941862	-0.510506	0.0966351			AT3G17430		0.861589	0.0569519	0.00946592
LON	AT1G35340	0.00433168	-0.718048	0.061947			AT3G17520		-5.15699	0.0500622	0.00761771
long-chain acyl-CoA synthetase	AT2G47240	0.00515766	-0.878911	0.0681612			AT3G17770		-1.29711	0.0450946	0.00625005
LOS2	AT2G36530	0.000731296	-1.14329	0.0246758			AT3G17790	PAP17	-1.21579	0.0298874	0.00306548
LP-1	AT1G18250	0.00183402	-1.40298	0.0385921			AT3G17840	RLK902	2.24471	0.000848949	6.25266e-06
LPR2	AT1G71040	0.000908323	-1.00541	0.0276235			AT3G18050		1.93496	0.0012879	1.61837e-05
LRD2	AT1G49430	0.00597022	-1.03717	0.0739309			AT3G18280		1.1803	0.0281394	0.00278125
LRR	AT3G20820	7.48e-05	-1.82437	0.00824448			AT3G18400	anac058	1.34752	0.0181735	0.00139707
LRR	AT3G15410	0.00106142	-1.23467	0.029841			AT3G19030		0.917994	0.0539503	0.00863902
LRR	AT5G05850	0.0015917	0.861419	0.0365347			AT3G19290	ABF4	-1.00639	0.043796	0.00584101
LRR	AT2G17440	0.00228388	1.1578	0.0433406			AT3G19390	RD21C	-1.10225	0.0347722	0.00398482
LRR	AT5G21090	0.00308247	-0.799943	0.0512846			AT3G19400	RDL2	1.48254	0.00592172	0.000214771
LRR1	AT5G16590	3.15e-05	-2.28525	0.00587358			AT3G19580	AZF2	-2.05144	0.00154808	2.26714e-05
LSH2	AT3G04510	0.0015503	-1.92168	0.0361608			AT3G19710	BCAT4	1.85791	0.0241109	0.00218195
LSH4	AT3G23290	0.00452518	-0.955925	0.063054			AT3G19790		0.95021	0.056845	0.00941815
LSH7	AT1G78815	0.00065553	-1.25748	0.0237858			AT3G19850		1.55931	0.00565109	0.000199907
LSH10	AT2G42610	1.24e-06	-2.70391	0.00218712			AT3G20015	ASPG2	1.15078	0.0452869	0.00631721
LSR3	AT1G01470	1.63e-06	3.27981	0.00218712			AT3G20370		1.65713	0.00279254	6.45794e-05
LTA1	AT3G06850	0.00114002	1.20396	0.0307374			AT3G20390		1.13103	0.0334874	0.00374174
LTI45	AT1G20450	0.000516207	2.12855	0.0210262			AT3G20570	ENODL9	1.44409	0.00511615	0.000172339
LTP	AT2G10940	1.51e-06	-3.78856	0.00218712			AT3G20790		0.911164	0.0461166	0.00663975
LTP	AT1G62790	1.13e-05	-1.49847	0.00429211			AT3G20820		1.82437	0.00277764	6.27016e-05
LTP	AT2G18370	4.72e-05	-2.31905	0.00689368			AT3G20860	NEK6	1.33494	0.00638982	0.000249655
LTP	AT3G58550	6.48e-05	-2.79801	0.00789734			AT3G21055	PSBTN	1.25939	0.0495467	0.00748171
LTP	AT2G15050	6.54e-05	-1.5528	0.00789734			AT3G21055	-	1.25939	0.0495467	0.00748171
LTP	AT2G48130	0.0001741	-2.32058	0.0121884			AT3G21190	MSR1	1.11178	0.0321053	0.00347835
LTP	AT1G62500	0.000318537	-2.30592	0.0165886			AT3G21240	4CL2	1.22791	0.0294004	0.00298294
LTP	AT2G13820	0.00215355	-1.695	0.0421478			AT3G21380	JAL36	-1.93069	0.043485	0.00578117
LTP	AT4G22610	0.00227411	-0.830018	0.0432592			AT3G21510	AHP1	-1.13238	0.0228446	0.00200222
LTP	AT3G18280	0.00244787	-1.1803	0.0452479			AT3G21770	PER30	1.85819	0.00260533	5.4935e-05
LTP	AT3G22620	0.00310184	-1.19697	0.0514588			AT3G22070		0.892233	0.0573965	0.00960842
LTP	AT1G48750	0.00349917	-1.13296	0.0550456			AT3G22120	-	3.61751	0.000202766	3.85405e-07
LTP	AT3G43720	0.00495639	-0.986297	0.066425			AT3G22240		1.3628	0.0110384	0.00060729
LTP	AT2G37870	0.00589387	1.55833	0.0733438			AT3G22500	ECP31	-3.84791	0.0361027	0.00420881
LTP2	AT2G38530	0.0068442	-1.1189	0.0800429			AT3G22620		1.19697	0.029878	0.00306036
LTP5	AT3G51600	0.00196555	-1.77327	0.0402412			AT3G22790	NET1A	1.15355	0.0259328	0.00240259
LTP6	AT3G08770	0.00898535	-1.21898	0.0942495			AT3G22830	HSFA6B	-4.44141	0.000248357	6.02992e-07
LYM1	AT1G21880	4.42e-05	-2.18691	0.00667596			AT3G22850		0.799155	0.0575112	0.00964391
M10	AT2G41280	0.00110307	5.00574	0.030169			AT3G23000	CIPK7	1.33412	0.0134936	0.000871489
MA3	AT5G63190	0.00615565	0.588077	0.0753678			AT3G23150	ETR2	0.957083	0.0362365	0.00424342
malate dehydrogenase (NAD), mitochondrial	AT1G53240	0.000756082	-1.02984	0.0252138			AT3G23290	LSH4	0.955925	0.0504606	0.00769722
male sterility MS5	AT3G51280	0.00144411	-0.890505	0.0349313			AT3G23390	RPL36AB	0.868355	0.0515025	0.00795652
MAM3	AT5G23020	1.21e-05	-4.69475	0.00439216			AT3G23560	DTX19	-1.56601	0.00443065	0.000138487
mannitol transporter	AT2G20780	0.00292444	0.614708	0.0495395			AT3G23730	XTH16	0.97183	0.0289075	0.0028985
MAP18	AT5G44610	0.000624227	1.35056	0.0231278			AT3G23810	SAHH2	1.39241	0.0334874	0.00373923
MAP65-2	AT4G26760	0.000537412	-1.45865	0.0213659			AT3G23820	GAE6	1.97315	0.00356719	9.74471e-05
MAPKKK12	AT3G06030	0.00224878	-0.79721	0.0431411			AT3G23920	BAM1	-2.46948	0.00097345	9.68732e-06
MAPKKK13	AT1G07150	0.00204465	1.22098	0.0411273			AT3G24040		1.58323	0.0031868	8.20347e-05
MAPKKK18	AT1G05100	0.00022971	3.82324	0.0140514			AT3G24070		-1.06486	0.0444886	0.00606492
MAT3	AT2G36880	0.00432393	-1.30567	0.0619138			AT3G24240	RCH2	-1.83536	0.0314735	0.00335009
MATH	AT3G20370	2.56e-05	-1.65713	0.00534755			AT3G24480	LRX4	1.2297	0.0467697	0.00684012
MATH	AT4G00780	0.00051335	-0.968955	0.0209907			AT3G24500	MBF1C	-1.4803	0.00887129	0.00042155
MATH	AT5G26260	0.0017581	-1.07978	0.0378322			AT3G24520	HSFC1	-1.36806	0.0462189	0.00668056
mavicyanin	AT5G26330	0.000145928	-1.99167	0.0112453			AT3G24660	TMKL1	2.51008	0.00247339	4.89842e-05
MBF1C	AT3G24500	0.000404522	1.4803	0.0183808			AT3G24830	RPL13AB	0.871683	0.0456373	0.0064293
MCA1	AT4G35920	0.00335269	-0.677042	0.0539143			AT3G25110	FATA	0.843634	0.0462189	0.00668149
MCM	AT2G07690	0.00605589	-0.934444	0.0745869			AT3G25140	GAUT8	0.821742	0.0468777	0.00687573
MEE61	AT5G14220	0.00639364	-0.536453	0.0770411			AT3G25220	FKBP15-1	1.11428	0.0307413	0.00323319
MEE62	AT5G45800	0.000638265	-1.24992	0.0234442			AT3G25290		0.989331	0.054332	0.00879253
MES5	AT5G10300	0.00434247	1.34874	0.0619809			AT3G25520	ATL5	0.875951	0.0462839	0.00671043
MES9	AT4G37150	0.00599959	0.79099	0.0742141			AT3G25860	LTA2	1.35556	0.00790512	0.000352266
MES10	AT3G50440	0.00218832	-1.03658	0.0425537			AT3G25870		-1.52512	0.0456913	0.00644821
metal ion binding	AT5G50740	2.26e-05	-2.20244	0.00503507			AT3G25920	RPL15	1.12851	0.0451054	0.0062597
metal transporter	AT3G08650	0.00114507	-0.695749	0.0308007			AT3G26060	ATPRX Q	1.11205	0.0521989	0.00816882
metallo-beta-lactamase	AT4G33540	0.00432888	0.805008	0.0619458			AT3G26650	GAPA1	1.49166	0.052072	0.00809948
methyladenine glycosylase	AT5G44680	0.000433068	-1.68606	0.0189239			AT3G26740	CCL	1.78982	0.00324007	8.53356e-05
methyltransferase	AT1G11860	0.000624581	-0.93469	0.0231278			AT3G27020	YSL6	-1.56411	0.00506148	0.000169963
methyltransferase	AT1G21120	0.00174984	0.98497	0.0377614			AT3G27060	TSO2	1.6627	0.00743749	0.000318508
methyltransferase	AT3G15530	0.00183669	-0.918251	0.0386128			AT3G27110		-0.963464	0.0369396	0.00436878
methyltransferase	AT4G34050	0.00467195	-0.969446	0.0643134			AT3G27170	CLC-B	0.91782	0.0459516	0.00657006
methyltransferase	AT1G76790	0.0051071	-0.721158	0.0677284			AT3G27200		1.26419	0.0149791	0.00104237
methyltransferase	AT5G40830	0.00827119	-0.598363	0.0894999			AT3G27220		1.05541	0.0191813	0.00150898
MIF1	AT1G74660	0.0019695	-0.768413	0.0402548			AT3G28040		1.1785	0.0340123	0.00382863
MIPS1	AT4G39800	6.69e-06	-2.65073	0.00331943			AT3G28180	CSLC4	1.11071	0.0162246	0.00118044
mitochondrial substrate carrier	AT1G07030	0.00425512	0.603702	0.0615858			AT3G28860	ABCB19	2.26677	0.000622627	3.32328e-06
MKK9	AT1G73500	0.00214722	0.720367	0.0420774			AT3G28900	RPL34C	0.903565	0.0451054	0.00628082
MLO10	AT5G65970	0.0006894	-1.37804	0.0241184			AT3G29320	PHS1	0.983241	0.0485572	0.00719386
MLP	AT1G23120	0.00042505	1.28487	0.0187325			AT3G29370		1.52793	0.0323045	0.003517
MLP34	AT1G70850	0.000209126	-1.72832	0.0134396			AT3G29575	AFP3	-1.25663	0.0320426	0.00346513
MLP165	AT1G35260	0.00993585	-0.890023	0.0995264			AT3G29970		3.2377	0.0294004	0.00299593
MLP328	AT2G01520	0.00198688	-1.43848	0.0404288			AT3G29970	-	3.2377	0.0294004	0.00299593
MLP423	AT1G24020	0.00105077	-1.0578	0.0297739			AT3G43720	LTPG2	0.986297	0.0488797	0.00729841
MMH-2	AT1G52500	0.00339641	-0.85397	0.0541677			AT3G43720	-	0.986297	0.0488797	0.00729841
MO2	AT4G38540	0.00043263	0.889375	0.0189239			AT3G43810	CAM7	0.932048	0.0376917	0.00448957
MO3	AT5G05320	0.00118255	1.51838	0.0314016			AT3G44050	KIN12E	1.18326	0.0449103	0.00620909
MOD1	AT2G05990	0.00623671	-0.663609	0.0761559			AT3G44735	PSK6	0.886843	0.0394266	0.00485442
molybdenum cofactor sulfurase	AT5G44720	0.0056173	-0.758277	0.0713025			AT3G44890	RPL9	1.0371	0.0317084	0.00340857
monodehydroascorbate reductase	AT1G63940	0.00067358	-0.938016	0.0239022			AT3G45010	SCPL48	1.90623	0.00608561	0.000231986
MP	AT1G19850	1.62e-05	-2.01272	0.00483909			AT3G45100	PIGA	-1.03016	0.0218649	0.00183092
MPK3	AT3G45640	5.82e-05	1.16586	0.00759517			AT3G45160		4.62551	0.000154865	1.1721e-07
MPK16	AT5G19010	0.00750758	-0.814456	0.0840274			AT3G45210	-	1.15492	0.0220708	0.00186215
MPK17	AT2G01450	0.0049142	1.13954	0.0661315			AT3G45640	MPK3	-1.16586	0.0118281	0.00068196
MPK20	AT2G42880	0.00189545	-0.796087	0.0393404			AT3G45710	NPF2.5	0.905243	0.0515184	0.0079644
MPL1	AT5G14180	0.00347229	1.4084	0.0548118			AT3G45770		-1.27966	0.0157745	0.00112892
MRH1	AT4G18640	0.000619492	-1.5859	0.0230892			AT3G45780	PHOT1	2.09244	0.000723823	4.3567e-06
MRP10	AT3G62700	0.00691647	1.12662	0.0804922			AT3G46200	NUDT9	0.945886	0.04764	0.00703329
MSG2	AT3G15540	0.00489539	-1.06088	0.0659951			AT3G46230	HSP17.4A	-4.34402	0.000248357	5.8537e-07
MSRB1	AT1G53670	0.00422062	0.903339	0.06132			AT3G46270		-0.932058	0.0356099	0.00413631
MT1C	AT1G07610	0.000504	-1.24886	0.0209552			AT3G46540		1.00154	0.049428	0.00743769
MT3	AT3G15353	0.000229077	-2.24718	0.0140514			AT3G46540	-	1.00154	0.049428	0.00743769
mtHsc70-1	AT4G37910	0.00237653	-0.997905	0.0444507			AT3G47590		1.09347	0.0329986	0.00365877
MTHSC70-2	AT5G09590	0.0027409	1.02387	0.0479111			AT3G47650		1.01013	0.0451054	0.00628282
MTO1	AT3G01120	0.000843774	-0.999326	0.0269769			AT3G48020		-1.6992	0.00966927	0.000480911
MUB2	AT5G15460	0.00025219	-0.957916	0.0146354			AT3G48185		1.10329	0.022087	0.0018775
mucin	AT2G02880	0.00615216	0.980446	0.0753656			AT3G48450		1.15968	0.0423821	0.00553608
mutase	AT1G21440	0.000126726	-2.30043	0.0103979			AT3G48510		-2.91	0.000974208	1.00947e-05
mutase	AT1G77060	0.00286328	-0.97216	0.0489958			AT3G48520	CYP94B3	-2.26984	0.00731432	0.000305514
MVA1	AT4G11820	0.0020835	-1.10782	0.0414358			AT3G48550		1.48739	0.0075523	0.000328569
myb	AT2G38090	2.14e-05	-2.29981	0.00503507			AT3G48920	AtMYB45	1.07328	0.0268585	0.00258603
myb	AT1G13300	0.000203132	-1.82578	0.0133804			AT3G49070		-0.924449	0.0451054	0.00627439
myb	AT3G09600	0.000246151	1.63337	0.0145244			AT3G49220		2.51412	0.000622627	3.27174e-06
myb	AT4G37180	0.00172256	0.962209	0.0375263			AT3G49720	CGR2	1.12644	0.0177608	0.00135353
myb	AT1G25550	0.00173853	-0.915252	0.0376599			AT3G49780	PSK3	-1.05706	0.0390176	0.00475015
myb	AT5G04760	0.00247025	1.82898	0.0453394			AT3G49790		-1.1431	0.0175512	0.00132885
myb	AT3G10760	0.00498424	-0.875425	0.0665636			AT3G49900		0.920981	0.0401146	0.00502446
myb	AT5G52660	0.00593831	1.04249	0.0737761			AT3G49910	RPL26A	0.946035	0.0410634	0.00520772
myb	AT2G20400	0.00953945	0.505694	0.0974014			AT3G49940	LBD38	0.898023	0.0412514	0.00526988
MYB2	AT2G47190	0.00366974	1.40466	0.0565587			AT3G50260	ERF011	-2.04032	0.00373949	0.000105037
MYB34	AT5G60890	0.000930316	-1.92613	0.0278484			AT3G50400		0.963972	0.032435	0.0035449
MYB43	AT5G16600	0.00279461	-0.844912	0.0481822			AT3G50440	MES10	1.03658	0.035614	0.00414055
MYB45	AT3G48920	0.00101547	-1.07328	0.0291724			AT3G50560		0.864297	0.0448934	0.00618648
MYB59	AT5G59780	0.0016153	-1.35473	0.0366618			AT3G50750	BEH1	0.925509	0.0524228	0.00824262
MYB74	AT4G05100	0.000379678	2.74792	0.0177105			AT3G50970	XERO2	-4.66577	0.000215639	4.32644e-07
MYB91	AT2G37630	7.01e-05	-1.87949	0.00820121			AT3G50980	XERO1	-6.64225	0.00111041	1.25671e-05
MYB93	AT1G34670	0.00654692	-0.784613	0.0783647			AT3G51030	TRX1	0.999067	0.0561731	0.00923107
MYBCOV1	AT5G62470	0.000286948	1.88324	0.0156212			AT3G51280		0.890505	0.0454184	0.00635474
MYBLFGN	AT1G06180	0.00162835	-0.89094	0.0367069			AT3G51440	SSL6	-1.59105	0.00457597	0.000147486
MYBR1	AT5G67300	0.00377965	0.965242	0.0574759			AT3G51600	LTP5	1.77327	0.0121505	0.000713146
MYOS1	AT5G54280	0.00011304	-1.97601	0.00999427			AT3G51670	PATL6	1.2276	0.0326808	0.00359977
myosin heavy chain	AT3G56480	0.000154432	-1.23792	0.0115941			AT3G51720		0.873927	0.0444339	0.006034
myosin heavy chain	AT3G13190	0.000384754	-1.46828	0.0178084			AT3G51740	IMK2	1.47932	0.00982887	0.000498311
myosin heavy chain	AT3G53350	0.0015421	-1.50862	0.0361608			AT3G51860	CAX3	-1.97594	0.0184639	0.00142832
myosin heavy chain	AT1G64330	0.0040211	-0.743822	0.0598117			AT3G51950		1.37296	0.00723703	0.000297328
NAC	AT1G73230	0.00201597	-0.639853	0.0408723			AT3G52470		1.83954	0.0127137	0.000765783
NAC3	AT3G15500	0.000687058	2.20275	0.0241184			AT3G52640		0.854997	0.0579255	0.00976483
NAC6	AT5G39610	0.00534609	1.02611	0.0695918			AT3G52840	BGAL2	0.858735	0.0457555	0.00647921
NACA5	AT1G33040	0.000425778	-1.26359	0.0187325			AT3G52900	-	1.93236	0.00238746	4.55525e-05
NAD4	ATMG00580	0.00279887	1.07192	0.0482193			AT3G52930	FBA8	0.928094	0.0387382	0.00467967
NAD4L	ATMG00650	0.00896578	0.826151	0.0941139			AT3G53100		2.07445	0.00129987	1.67369e-05
NAD5A	ATMG00513	0.000152155	1.11901	0.0115688			AT3G53180		-1.31343	0.0363674	0.00427423
NAD5C	ATMG00060	0.000494324	1.02797	0.020842			AT3G53190		2.13093	0.00251507	5.07772e-05
NAD9	ATMG00070	0.00307811	1.27082	0.0512494			AT3G53350	RIP4	1.50862	0.0139779	0.000925464
NADP-ME1	AT2G19900	0.00256594	3.18008	0.046215			AT3G53350	-	1.50862	0.0139779	0.000925464
NAK	AT5G02290	0.000698399	1.02522	0.0242262			AT3G53730		0.995768	0.0261538	0.00243586
NAP8	AT4G25450	0.00576721	1.17451	0.0722803			AT3G53890	RPS21B	0.938667	0.0515025	0.00795527
NARS2	AT1G52880	0.000156686	1.09039	0.0116039			AT3G54080		1.45979	0.005936	0.000217507
NCLPP4	AT5G45390	0.0062137	-0.491999	0.0759564			AT3G54260	TBL36	2.57599	0.00091271	7.59972e-06
NDF1	AT1G15980	0.00978824	-0.767365	0.0985738			AT3G54400		2.99523	0.00111041	1.27298e-05
NDH-O	AT1G74880	0.0063527	-0.915265	0.0767382			AT3G54560	H2AV	1.15012	0.0575132	0.00966324
Ndr	AT5G11790	0.00101971	-0.715483	0.0291839			AT3G54770	ARP1	1.26737	0.0316735	0.00339813
NEK5	AT3G20860	2.79e-05	-1.33494	0.00555971			AT3G54810	GATA8	0.974993	0.045731	0.00646125
neurofilament	AT3G05900	0.00378887	-0.817852	0.0575387			AT3G54920	PMR6	1.97985	0.00227518	4.15723e-05
NF-YA1	AT5G12840	0.000137777	1.70805	0.0109885			AT3G54950	PLP7	-1.71812	0.00809052	0.000369071
NF-YC2	AT1G56170	0.000173233	2.01313	0.0121884			AT3G55360	ECR	1.5148	0.0132158	0.000833139
NF-YC3	AT1G54830	0.00753018	0.576695	0.084239			AT3G55840	HSPRO1	-1.66689	0.014589	0.000991922
NHL repeat	AT1G70280	0.000693028	-1.13569	0.0242039			AT3G56050		0.90277	0.0452917	0.00632745
NHX5	AT1G54370	0.00177743	0.586642	0.0381046			AT3G56090	FER3	-1.04344	0.054332	0.00879718
NIC3	AT5G23220	0.00805839	1.69362	0.0881169			AT3G56240	CCH	1.40867	0.0070152	0.000283719
nicastrin	AT3G52640	0.00324481	-0.854997	0.0527442			AT3G56340	RPS26C	1.21223	0.0149791	0.0010416
NIK1	AT5G16000	0.000962683	-1.06932	0.0283705			AT3G56360		1.04888	0.0350708	0.00403296
NIK3	AT1G60800	9.17e-05	-1.82173	0.00910014			AT3G56370	IRK	1.46419	0.0216021	0.00180208
nitrate-responsive NOI	AT3G48450	0.0067177	-1.15968	0.0790625			AT3G56480	SCAB3	1.23792	0.011386	0.000648053
nodulin	AT5G14120	0.000913266	1.13392	0.0276648			AT3G56590		1.16659	0.0445386	0.00609792
nodulin MtN21	AT4G28040	2.04e-05	1.34052	0.00503507			AT3G56940	CRD1	1.99563	0.0179945	0.00137762
nodulin MtN21	AT1G75500	0.00134577	-2.24673	0.0337831			AT3G57020	SSL9	-2.5007	0.058614	0.00994624
nodulin MtN21	AT1G09380	0.00773007	0.488161	0.0858019			AT3G57540	REM4.1	-1.74517	0.0119259	0.000690113
NPD	AT5G64250	0.000274005	0.926451	0.015244			AT3G57670	WIP2	1.00426	0.0315813	0.00338157
NPH3	AT1G30440	0.000116132	-1.32056	0.0100679			AT3G57830		0.879353	0.0523378	0.00821267
NPH3	AT3G19850	0.000155421	-1.55931	0.0115941			AT3G57880		-1.04715	0.0388274	0.00469865
NPH3	AT5G03250	0.00116564	0.774681	0.0312068			AT3G58120	BZIP61	1.74333	0.00168141	2.64552e-05
NPH3	AT5G66560	0.00583184	-0.845244	0.0727306			AT3G58550		2.79801	0.000965261	9.1103e-06
NPSN12	AT1G48240	0.000372745	-1.06031	0.0175667			AT3G59100	CALS6	0.967927	0.0489427	0.00731815
NPY1	AT4G31820	0.00882758	-1.07101	0.0932209			AT3G59660	BAGP1	1.44242	0.00918218	0.000447158
NPY5	AT4G37590	0.00161458	-1.55457	0.0366618			AT3G60140	BGLU30	-1.39842	0.0504606	0.00769963
NR2	AT1G37130	0.00253898	-1.21075	0.0460731			AT3G60390	HAT3	0.961621	0.0462527	0.00670102
NRAMP2	AT1G47240	0.00314065	-0.848748	0.0518232			AT3G61100		1.22183	0.0220799	0.0018658
NRT1	AT1G12110	0.000311969	-1.2475	0.0164486			AT3G61130	GAUT1	0.974984	0.0537771	0.0085861
NSHB1	AT2G16060	0.00326691	-1.87674	0.0529514			AT3G61310	AHL11	1.41636	0.011277	0.000633513
NSL1	AT1G28380	0.00159311	0.766447	0.0365347			AT3G61460	BRH1	1.93898	0.00608851	0.000233734
NSP5	AT5G48180	0.00412623	0.860164	0.0605677			AT3G61850	DAG1	1.41872	0.0093093	0.000456126
NSPN11	AT2G35190	2.19e-05	-2.46278	0.00503507			AT3G61890	ATHB-12	-2.86554	0.00115566	1.37433e-05
NTP2	AT2G26690	0.00986	-0.691429	0.0990778			AT3G61900		-1.7813	0.00457597	0.000147861
NTT	AT3G57670	0.0009834	-1.00426	0.028648			AT3G62030	ROC4	1.32754	0.0100533	0.00052018
nuclear RNA-binding	AT4G17520	0.000104339	-0.971328	0.00976418			AT3G62040		2.12859	0.0075197	0.000325941
nuclear RNA-binding	AT5G47210	0.00247071	-0.591557	0.0453394			AT3G62060		1.32394	0.0139087	0.00091501
nuclease	AT2G48030	0.000797313	-0.866485	0.025944			AT3G62110		1.18985	0.0305117	0.00316696
nuclease	AT3G20390	0.00321463	-1.13103	0.052488			AT3G62120		0.90535	0.0485749	0.00722698
nuclease	AT1G77680	0.00912056	0.721823	0.0950388			AT3G62260		-2.0465	0.00544032	0.000189004
nucleic acid binding	AT2G28200	0.000927537	-0.926359	0.0278484			AT3G62300	DUF7	1.13922	0.0149791	0.00104115
nucleic acid binding	AT1G76010	0.000929953	0.992211	0.0278484			AT3G62360		1.00137	0.0225187	0.00195463
nucleobase:cation symporter	AT5G03560	0.000204443	1.1908	0.0133804			AT3G62550		2.52286	0.00203184	3.49725e-05
nucleolar gar2	AT2G42320	0.00427031	-1.09293	0.0617273			AT3G62630		1.68978	0.00227518	4.1361e-05
nucleoporin	AT5G20200	0.00287384	-0.810193	0.0491028			AT3G62700	ABCC14	-1.12662	0.0445168	0.00608286
NUDX2	AT5G47650	0.00541766	0.92242	0.0699755			AT3G62880	OEP164	-1.17327	0.0158057	0.00113828
NYE1	AT4G22920	0.00263206	1.84797	0.0468292			AT3G63110	IPT3	0.927789	0.032435	0.00354486
OCP11	AT2G27040	0.00385257	-2.4777	0.0581732			AT4G00400	GPAT8	0.936958	0.0390176	0.00475874
OEP16	AT2G28900	0.000666991	-1.21555	0.0238242			AT4G00430	PIP1.4	-1.37798	0.0228446	0.00200211
OEP16-4	AT3G62880	0.000348355	1.17327	0.0171254			AT4G00730	ANL2	-1.28062	0.0331527	0.00368286
oleosin	AT5G56100	4.02e-05	1.37663	0.00651668			AT4G00740		1.57763	0.0104557	0.000561982
OMT1	AT5G54160	0.00493063	-0.649012	0.0663135			AT4G00780		0.968955	0.0306606	0.00321665
OPT3	AT4G16370	2.24e-05	-1.8616	0.00503507			AT4G00820	iqd17	1.30025	0.0305983	0.003202
OPT4	AT5G64410	0.00580742	-0.730431	0.0725451			AT4G00860	ATOZI1	0.792019	0.0563829	0.00928987
ORC4	AT2G01120	0.00124503	-0.753235	0.0324625			AT4G01026	PYL7	-2.75011	0.00264773	5.78754e-05
ORF25	ATMG00640	0.00692261	0.741501	0.0805226			AT4G01030	PCMP-H65	-2.46947	0.000796424	5.63468e-06
ORF102	ATMG01250	0.00936337	1.19351	0.0964213			AT4G01070	UGT72B1	1.02157	0.036178	0.00422607
ORF105A	ATMG01100	0.00796846	1.04409	0.0873248			AT4G01310	RPL5	0.783497	0.0557545	0.00912609
ORF106C	ATMG00600	0.00138902	1.31681	0.034198			AT4G01610	CATHB3	-1.28355	0.0121505	0.000713376
ORF110B	ATMG00630	0.00136736	0.851007	0.0339159			AT4G01970	AtSTS	-1.49125	0.0416393	0.00535298
ORF114	ATMG01000	0.00835843	1.2352	0.0902727			AT4G01970	-	-1.49125	0.0416393	0.00535298
ORF145A	ATMG00300	0.00945896	0.886542	0.0968984			AT4G02060	MCM7	1.48157	0.0101909	0.000539141
ORF145C	ATMG01350	0.00177255	0.748177	0.0380357			AT4G02280	SUS3	-2.72057	0.0051629	0.000174459
ORF149	ATMG00660	0.000403364	1.21382	0.0183808			AT4G02290	AtGH9B13	2.00448	0.00563523	0.000197676
ORF154	ATMG00310	0.00479232	1.47445	0.0652798			AT4G02710	NET1C	0.893578	0.0486436	0.00724774
ORF164	ATMG00940	0.00201472	1.33205	0.0408723			AT4G02770	PSAD1	1.54454	0.0294004	0.00298607
ORFX	ATMG00570	0.00312898	1.05389	0.0516815			AT4G02890	UBQ14	-1.36611	0.0130475	0.000807492
ORP2A	AT4G22540	0.000345029	-1.11697	0.0171254			AT4G03190	GRH1	1.25621	0.0184793	0.00143348
osmotin-like	AT2G28790	0.000566372	-2.47438	0.0219337			AT4G03200		-2.73403	0.0446542	0.00613937
ovule development	AT1G16060	0.00130729	-1.18313	0.0333176			AT4G03210	XTH9	0.967377	0.0419144	0.00543515
oxidoreductase	AT5G58660	2.06e-05	2.18422	0.00503507			AT4G03280	PETC	1.29979	0.0309008	0.00327281
oxidoreductase	AT4G13010	0.000167393	1.74969	0.0120449			AT4G04640	ATPC1	1.65438	0.0113806	0.000646542
oxidoreductase	AT3G45770	0.000814547	1.27966	0.0262798			AT4G04860	DER2.2	-0.893078	0.0365016	0.00430156
oxidoreductase	AT3G20790	0.00213863	-0.911164	0.0419812			AT4G04870	CLS	-2.15483	0.0303	0.00312861
oxidoreductase	AT5G21105	0.00320605	-0.767624	0.0524606			AT4G05020	NDB2	-1.15827	0.054332	0.00879052
oxidoreductase	AT1G72190	0.00497842	0.52578	0.066556			AT4G05100	AtMYB74	-2.74792	0.00251507	5.12575e-05
oxidoreductase	AT5G52840	0.00568299	-0.662846	0.0715787			AT4G05330	AGD13	1.01259	0.0375578	0.00446569
oxidoreductase	AT4G02580	0.00672083	-0.741587	0.0790625			AT4G05400		1.01429	0.0375492	0.00445358
oxidoreductase	AT2G13560	0.00951621	-0.668403	0.0972949			AT4G05420	DDB1A	-0.864391	0.054885	0.00893112
OXY5	AT1G35720	0.00730582	-1.30425	0.0828672			AT4G08685	SAH7	2.46701	0.000796424	5.59665e-06
OZI1	AT4G00860	0.000962601	-0.792019	0.0283705			AT4G09010	APX4	1.1809	0.039961	0.00496449
P-P-bond-hydrolysis-driven transmembrane transporter	AT1G29310	0.00497345	-1.07635	0.0665363			AT4G09550	GIP1	1.11905	0.0315982	0.00338671
P17	AT2G22420	5.74e-05	-1.88587	0.00759517			AT4G09800	RPS18C	0.966094	0.0375492	0.00445674
PA	AT1G63690	0.000790192	-1.53829	0.0259164			AT4G09890		1.89127	0.00314853	7.81315e-05
pal1	AT2G37040	0.00263043	-1.20002	0.0468292			AT4G10020	HSD5	-3.50845	0.0459376	0.0065341
PAL4	AT3G10340	0.00159653	-1.6872	0.0365631			AT4G10040	CYTC-2	-1.32088	0.00808502	0.000367966
PAO5	AT4G29720	0.00817197	-0.625563	0.0888055			AT4G10270	-	2.00811	0.0075197	0.000326356
PAP1	AT3G16500	0.0073515	-0.692872	0.083096			AT4G10340	LHCB5	1.41325	0.0485749	0.00721988
PAP1	AT2G01180	0.00817086	0.770643	0.0888055			AT4G11190	DIR13	2.0519	0.00359655	9.96226e-05
PAP2	AT4G29080	0.00145769	-1.49168	0.0350002			AT4G11220	RTNLB2	-0.895815	0.0569021	0.00944563
PAP8	AT2G01890	0.00543855	0.882918	0.0700022			AT4G11290	PER39	2.32643	0.00251507	5.1251e-05
PAP17	AT3G17790	0.00335792	1.21579	0.0539143			AT4G11350		-2.02043	0.00277764	6.36481e-05
pathogenesis	AT1G78780	0.00255895	1.21614	0.046215			AT4G11600	GPX6	-1.27807	0.015665	0.00111657
PATL2	AT1G22530	0.00156505	-0.799444	0.0363448			AT4G11660	HSFB2B	-0.926573	0.045592	0.00639347
PB1	AT5G63130	0.00545656	1.9797	0.0700811			AT4G11820	HMGS	1.10782	0.0305117	0.00317682
PCB2	AT5G18660	0.00686573	-0.87848	0.0801731			AT4G12070		-0.938859	0.0519016	0.00805173
PCNA1	AT1G07370	0.000733652	-1.78755	0.0246899			AT4G12410		-1.10108	0.0520863	0.00812809
PCS1	AT5G44070	0.00541206	0.994741	0.0699428			AT4G12420	SKU5	1.74072	0.0041779	0.000125293
PDCB1	AT5G61130	0.0005758	-1.23452	0.0221484			AT4G12600		1.02049	0.0568026	0.00940512
PDCB2	AT5G08000	0.00083208	-1.33594	0.026732			AT4G12730	FLA2	1.32067	0.0206426	0.00169587
PDCB3	AT1G18650	0.000331269	-2.48457	0.0167544			AT4G12880	ENODL19	1.9759	0.0200483	0.00160683
PDCB5	AT3G58100	0.00226466	-0.778689	0.0431553			AT4G13010	CEQORH	-1.74969	0.00415231	0.000121402
PDF1	AT2G42840	0.000231339	-4.26834	0.0140514			AT4G13030		-0.914562	0.0537803	0.00859235
PDH-E1 ALPHA	AT1G01090	0.0024181	-0.815787	0.0448794			AT4G13235	EDA21	0.860114	0.0532226	0.00842338
PDH-E1 BETA	AT1G30120	0.00186591	-1.55478	0.0389059			AT4G13250	NYC1	-1.0778	0.0320105	0.00345457
PDI2	AT5G60640	0.00733943	-0.680615	0.0830419			AT4G13770	CYP83A1	1.10984	0.0557545	0.00913149
PDI7	AT4G27080	0.00210453	-0.755445	0.041658			AT4G13950	RALFL31	1.48751	0.0053522	0.000184421
PDK1	AT5G04510	0.00518123	-0.663874	0.0683539			AT4G14020		1.61363	0.0104935	0.000566229
PDR5	AT2G37280	0.00454208	-0.791024	0.0631278			AT4G14960	TUBA6	1.2973	0.010093	0.000524365
PDS1	AT1G06570	0.000534303	1.29355	0.0213659			AT4G15000	RPL27C	0.881177	0.0478199	0.00706947
PDX2	AT5G60540	0.000352373	0.891761	0.0171254			AT4G15640		1.05521	0.0331927	0.0036908
pectate lyase	AT3G07010	2.05e-06	-2.1567	0.00218712			AT4G16146		-2.4362	0.000622627	3.37687e-06
pectate lyase	AT1G67750	1.85e-05	-1.90154	0.00503507			AT4G16155	LPD2	1.08351	0.0221979	0.00190219
pectate lyase	AT3G53190	0.000156266	-2.13093	0.0116039			AT4G16340	SPK1	1.09325	0.035587	0.00412614
pectate lyase	AT4G24780	0.000171084	-2.67549	0.0121884			AT4G16370	ATOPT3	1.8616	0.00186778	3.07681e-05
pectate lyase	AT5G48900	0.000191709	-2.78528	0.0128763			AT4G16660		1.03467	0.0285526	0.00284923
pectate lyase	AT1G04680	0.000208867	-3.18167	0.0134396			AT4G16980		1.51288	0.0134666	0.000862063
pectate lyase	AT4G13710	0.00324577	-0.583786	0.0527442			AT4G17030	EXLB1	-1.75478	0.0132696	0.000839391
pectate lyase	AT5G63180	0.00430929	-1.68666	0.061861			AT4G17190	FPS2	0.981436	0.0558657	0.00916151
pectinacetylesterase	AT2G46930	2.32e-05	-2.05616	0.00503507			AT4G17215		-0.9258	0.0411154	0.00523168
pectinacetylesterase	AT3G62060	0.000711081	-1.32394	0.0243974			AT4G17230	SCL13	-1.55582	0.00265394	5.82915e-05
pectinacetylesterase	AT3G05910	0.00707677	-1.27775	0.0814847			AT4G17230	-	-1.55582	0.00265394	5.82915e-05
pectinacetylesterase	AT5G45280	0.00717008	-1.23176	0.0819346			AT4G17486		1.22971	0.0201978	0.00162734
pectinacetylesterase	AT5G23870	0.00796191	-0.595299	0.0873248			AT4G17486	-	1.22971	0.0201978	0.00162734
pectinacetylesterase	AT4G19410	0.00824979	-1.17606	0.0894902			AT4G17520	RGGB	0.971328	0.0241109	0.00217991
pectinase	AT4G23820	0.000116897	-2.0524	0.0100679			AT4G17550		-1.91093	0.00808421	0.000366769
pectinase	AT3G15720	0.00265412	-2.00692	0.0469849			AT4G17770	TPS5	0.94805	0.0362369	0.0042474
pectinase	AT3G62110	0.0031814	-1.18985	0.0521319			AT4G18030		1.24266	0.0127137	0.00076343
pectinesterase	AT3G49220	7.92e-06	-2.51412	0.00354432			AT4G18070		1.12337	0.0315293	0.00337266
pectinesterase	AT2G26440	0.00633492	-0.659443	0.0766575			AT4G18070	-	1.12337	0.0315293	0.00337266
PED1	AT2G33150	0.00182679	1.25809	0.0385111			AT4G18480	CHLI1	1.23143	0.0188455	0.00147261
PEI1	AT5G07500	0.00292227	0.773807	0.0495395			AT4G18510	CLE2	-1.41322	0.0203437	0.00166488
PEP	AT4G26000	0.00352013	0.714355	0.0551793			AT4G18640	MDIS2	1.5859	0.00877269	0.000414807
peptidase M1	AT5G13520	0.000287753	-1.62542	0.0156277			AT4G18650	DOGL4	-4.03073	0.0442148	0.00596285
peptidase M48	AT3G27110	0.00123693	0.963464	0.0323189			AT4G18970		1.45656	0.0184639	0.00142915
peptidoglycan-binding LysM	AT1G77630	0.00884583	-0.434688	0.0933703			AT4G19120	ERD3	1.03448	0.0416393	0.00535941
PERK1	AT3G24550	0.00361712	-0.77706	0.0562034			AT4G19390		-1.47373	0.00431711	0.000131291
permease	AT5G62890	0.00107472	-1.31808	0.0299687			AT4G19410		1.17606	0.0448934	0.00618358
peroxidase	AT4G30170	2.91e-05	-2.40565	0.00566659			AT4G20110	VSR7	-1.00504	0.0356026	0.00413171
peroxidase	AT5G58390	0.000220625	-1.55016	0.0138635			AT4G20270	BAM3	2.48249	0.00091271	7.80671e-06
peroxidase	AT4G11290	0.000232947	-2.32643	0.0140942			AT4G20390		1.65102	0.00260533	5.52978e-05
PETE1	AT1G76100	0.00841953	-0.626119	0.0907177			AT4G20870	FAH2	1.81915	0.00264773	5.758e-05
PETE2	AT1G20340	0.00471988	-1.47407	0.0647387			AT4G21440	ATMYB102	-1.66378	0.0488797	0.00729374
petM	AT2G26500	0.0054368	-2.0125	0.0700022			AT4G21510	SKIP27	-1.0409	0.0526023	0.00829685
PFK6	AT4G32840	0.00456449	-1.43121	0.0632925			AT4G21850	MSRB9	2.51265	0.002035	3.52418e-05
PGDH	AT1G17745	0.0015742	-1.17865	0.0363806			AT4G21960	PER42	1.59513	0.00918218	0.000446531
PGP1	AT2G36910	2.59e-05	-1.36119	0.00535872			AT4G22010	sks4	1.15824	0.013795	0.000903155
PGP4	AT2G47000	0.0044103	-1.04025	0.0623112			AT4G22130	SRF8	1.55786	0.00596063	0.000220298
PGP19	AT3G28860	2.1e-06	-2.26677	0.00218712			AT4G22160		1.50365	0.00356719	9.82218e-05
PGR1	AT4G03280	0.00484867	-1.29979	0.0655719			AT4G22160	-	1.50365	0.00356719	9.82218e-05
PGR5	AT2G05620	0.00655806	-0.673396	0.0783647			AT4G22212		1.17673	0.0585228	0.00990256
PGY1	AT2G27530	0.00089493	-0.878024	0.0273858			AT4G22490	-	2.27363	0.0306671	0.00322215
PGY3	AT3G25520	0.00138631	-0.875951	0.0341857			AT4G22540	ORP2A	1.11697	0.0184941	0.0014393
phagocytosis and cell motility ELMO1	AT2G44770	0.00972911	-0.692852	0.0983449			AT4G22540	-	1.11697	0.0184941	0.0014393
PHB-1D	AT2G34710	1.7e-05	-2.24669	0.00483909			AT4G22610	-	0.830018	0.0575132	0.00965783
PHGPX	AT4G11600	0.000789632	1.27807	0.0259164			AT4G22920	SGR1	-1.84797	0.0132946	0.000845129
phosphatase/ phosphoprotein phosphatase/ tyrosine phosphatase	AT3G02800	0.000272773	1.16468	0.0152126			AT4G23040	PUX13	-0.892034	0.054332	0.00878728
phosphatase/ tyrosine phosphatase	AT5G04540	0.00601718	0.512389	0.0743913			AT4G23050		-1.39181	0.019261	0.00151932
phosphate translocator	AT1G48230	0.00289775	-1.09432	0.0493266			AT4G23400	PIP1-5	1.99576	0.000987375	1.05306e-05
phosphate translocator	AT3G17430	0.00321086	-0.861589	0.0524639			AT4G23493		-1.44352	0.01196	0.000693352
phosphate translocator	AT5G05820	0.00660417	-1.19608	0.0785708			AT4G23690	DIR6	2.06314	0.00596483	0.000221083
phosphatidate cytidylyltransferase	AT5G58560	0.00347782	-0.785418	0.054861			AT4G23800	HMGB6	2.12392	0.00115566	1.37898e-05
phosphatidylinositol-4-phosphate 5-kinase	AT1G71010	0.00186769	-0.73279	0.0389059			AT4G23820		2.0524	0.00245679	4.79943e-05
phosphoesterase	AT3G03520	0.000328428	-1.0759	0.0167544			AT4G23870		1.16762	0.0207887	0.00172276
phosphoinositide phosphatase	AT3G14205	0.00663372	0.736011	0.0786053			AT4G24060	DOF4.6	1.0156	0.0413348	0.00529798
PHT2;1	AT3G26570	0.00528711	-0.779856	0.0690715			AT4G24130		1.47498	0.00994117	0.000507473
PIN1AT	AT2G18040	0.00265513	-0.716399	0.0469849			AT4G24140	BDG3	1.03775	0.0558662	0.00916749
PIN3	AT1G70940	0.000109397	-1.85701	0.00990131			AT4G24190	HSP90-7	1.06692	0.0175586	0.00133157
PIN4	AT2G01420	0.00439291	-0.7074	0.0622895			AT4G24220	VEP1	-1.55829	0.00475607	0.00015569
PIN7	AT1G23080	0.000283228	-1.73352	0.0155673			AT4G24220	-	-1.55829	0.00475607	0.00015569
PIP1D	AT4G23400	4.67e-06	-1.99576	0.00299114			AT4G24480		-0.786867	0.0526023	0.00830315
PIP2E	AT2G39010	4.12e-05	-2.04557	0.00657613			AT4G24780		2.67549	0.00161332	2.52093e-05
PKP2	AT5G52920	0.00174857	-0.628467	0.0377614			AT4G24960	HVA22D	-1.80248	0.0221979	0.00190125
PKS1	AT2G02950	6.54e-05	-1.77894	0.00789734			AT4G25100	FSD1	3.4562	0.00503874	0.000168667
PKS2	AT1G14280	0.00239894	-0.674381	0.0447198			AT4G25260	PMEI7	1.88795	0.00968909	0.000483042
PLA2-ALPHA	AT2G06925	0.00957902	-1.5452	0.0976307			AT4G25450	ABCB28	-1.17451	0.039401	0.00482631
plastocyanin-like	AT3G20570	3.99e-05	-1.44409	0.00651668			AT4G25490	DREB1B	-1.10618	0.0568781	0.00942963
plastocyanin-like	AT5G15350	5.83e-05	-2.66697	0.00759517			AT4G25580		-3.27196	0.00111041	1.27808e-05
plastocyanin-like	AT4G31840	0.000224761	-1.67237	0.0139315			AT4G25740	RPS10A	1.02588	0.0383183	0.00461681
plastocyanin-like	AT1G64640	0.000590707	-2.40165	0.0226074			AT4G25740	-	1.02588	0.0383183	0.00461681
plastocyanin-like	AT3G27200	0.000627812	-1.26419	0.0231722			AT4G25890	RPP3A	0.993624	0.0463932	0.00673683
plastocyanin-like	AT2G25060	0.00164805	-1.21338	0.0367727			AT4G26080	ABI1	-1.42275	0.0247506	0.00225813
plastocyanin-like	AT1G72230	0.00425484	-1.2106	0.0615858			AT4G26700	FIM1	-1.7626	0.0146827	0.00100159
plastocyanin-like	AT4G12880	0.00563639	-1.9759	0.0713463			AT4G26760	MAP65-2	1.45865	0.0101017	0.000526974
PLE2	AT3G25860	0.000109147	-1.35556	0.00990131			AT4G27410	RD26	-3.046	0.000520176	2.58166e-06
PLP6	AT2G39220	0.000182485	-1.62689	0.0125376			AT4G27530		-3.16037	0.0537253	0.0085552
PLP7	AT3G54950	0.000783135	1.71812	0.0257768			AT4G27652		-1.21543	0.0539503	0.008648
PMA	AT2G18960	0.00107748	-0.75304	0.030004			AT4G27657		-1.26686	0.0411034	0.00522148
PMA2	AT4G30190	0.00178765	-0.976867	0.0381685			AT4G27890	BOB2	-1.30595	0.0556858	0.00910411
PME3	AT3G14310	0.000378422	-2.3252	0.0177029			AT4G28040		-1.34052	0.00598458	0.000224343
PMEPCRA	AT1G11580	4.51e-05	-2.08697	0.00667596			AT4G28085		-0.854773	0.0486047	0.00723682
PMEPCRF	AT5G53370	0.00105226	-1.64525	0.0297793			AT4G28140	ERF054	-0.916657	0.0548306	0.00891649
PMG1	AT5G61420	0.000370776	-1.05927	0.0175125			AT4G28180	-	0.80796	0.0561731	0.00923603
PMR5	AT5G58600	0.00909505	-0.616391	0.0949031			AT4G28190	ULT1	1.61985	0.0127137	0.000761641
PMR6	AT3G54920	7.31e-05	-1.97985	0.00824448			AT4G28250	EXPB3	1.75896	0.00599048	0.000225829
PMSR3	AT5G07470	0.00439659	0.986379	0.0622895			AT4G28390	AAC3	-0.850038	0.0461166	0.00665209
POM1	AT1G05850	0.000572217	-1.47088	0.022085			AT4G28530	anac074	1.65059	0.00853315	0.000399381
POSF21	AT2G31370	0.000729397	-0.791082	0.02466			AT4G29020		2.11643	0.00665558	0.000264255
POT	AT1G52190	1.14e-06	-3.13895	0.00218712			AT4G29020	-	2.11643	0.00665558	0.000264255
POT	AT3G16180	5.77e-05	-2.25493	0.00759517			AT4G29030		0.915551	0.0328036	0.00362329
POT	AT5G62680	0.000684401	-1.35033	0.0241184			AT4G29080	IAA27	1.49168	0.0139394	0.000921445
POT	AT5G13400	0.00179578	-0.673551	0.0382819			AT4G29360		1.02725	0.0264165	0.00248543
POT	AT1G18880	0.00211246	-0.952767	0.0416827			AT4G29410	RPL28C	1.05709	0.0240774	0.00216875
POT	AT3G45710	0.00322659	-0.905243	0.0526455			AT4G29540	LPXA	-0.781796	0.0579255	0.00976843
PP1	AT3G16650	0.00854818	-0.626415	0.0913702			AT4G29780	-	-0.821646	0.0515926	0.00798938
PP2A	AT5G25510	0.00152451	-0.889554	0.0359607			AT4G30020	SBT2.6	2.55507	0.000965261	9.47933e-06
PP2C	AT1G07430	0.00020105	3.94948	0.0133313			AT4G30170	PER45	2.40565	0.000965261	9.16448e-06
PP2C	AT5G59220	0.000265565	2.69692	0.0149728			AT4G30190	HA2	0.976867	0.0390176	0.00474708
PP2C	AT3G62260	0.000669097	2.0465	0.023847			AT4G30290	XTH19	1.95088	0.0234853	0.00208275
PP2C	AT1G22280	0.00402457	0.779987	0.0598117			AT4G30410	IBL1	1.7319	0.00565302	0.000201582
PP2C	AT5G53140	0.0042088	-0.792045	0.0612925			AT4G30490		-1.02937	0.0347487	0.00397758
PP2C	AT2G33700	0.00439309	1.3336	0.0622895			AT4G30810	SCPL29	1.0724	0.0460269	0.00658728
PP2C	AT5G66080	0.0076291	1.41527	0.0850121			AT4G30950	FAD6	0.79739	0.0546692	0.00887421
PP2C	AT2G29380	0.00791673	2.75999	0.0869011			AT4G30996		1.11926	0.0426011	0.00560103
PP2C	AT3G51370	0.00837766	0.791751	0.0903093			AT4G31500	CYP83B1	1.26204	0.0100582	0.000521498
PP2CA	AT3G11410	0.00191047	2.37894	0.0395265			AT4G31700	RPS6A	0.895798	0.0445613	0.00612189
PPa6	AT5G09650	0.00111446	-1.00296	0.030291			AT4G31730	GDU1	1.28575	0.0111528	0.000619091
PPC3	AT3G14940	5.16e-05	-2.79991	0.00731758			AT4G31800	WRKY18	-2.62112	0.0031868	8.26422e-05
PPL2	AT2G39470	0.00894826	-0.647383	0.0940165			AT4G31820	NPY1	1.07101	0.0520863	0.0081292
PPR	AT4G01030	1.67e-05	2.46947	0.00483909			AT4G31840	ENODL15	1.67237	0.00518136	0.000176939
PPR	AT1G03100	5.81e-05	1.12873	0.00759517			AT4G32260		1.10823	0.0256264	0.00235969
PPR	AT5G60960	0.00033574	-0.998335	0.0168313			AT4G32330	WDL5	0.94899	0.0565168	0.00932796
PPR	AT4G35850	0.000582565	-0.846157	0.0223333			AT4G32330	-	0.94899	0.0565168	0.00932796
PPR	AT1G11630	0.00387384	-0.927427	0.058402			AT4G32340		1.15817	0.033985	0.00381556
PPR	AT3G14580	0.00886668	0.747519	0.0934607			AT4G32410	CESA1	0.928128	0.0320426	0.00346818
PPR	AT1G74750	0.0092528	-0.463116	0.0957172			AT4G32460		1.27211	0.0127137	0.000770609
PPR336	AT1G61870	0.00627748	-0.702541	0.0763676			AT4G32460	-	1.27211	0.0127137	0.000770609
PRA1.F1	AT1G17700	0.00104341	-2.70295	0.0296759			AT4G32840	PFK6	1.43121	0.0262639	0.00245721
PRE1	AT5G39860	0.00105952	-1.83844	0.029841			AT4G33150		-0.891966	0.0581815	0.00981774
prefoldin	AT1G26660	0.00166858	0.718228	0.0368087			AT4G33470	HDA14	-1.33343	0.00756558	0.000329946
PRL	AT4G02060	0.000620673	-1.48157	0.0230955			AT4G33530	POT13	1.20696	0.0280267	0.00275532
PRLI-interacting factor	AT5G58720	0.00239033	0.682368	0.0446527			AT4G33610		2.97494	0.000425423	1.61724e-06
PRMT4B	AT3G06930	0.00385356	-0.978576	0.0581732			AT4G33680	DAP	0.893586	0.0485749	0.00722725
proline-rich	AT1G02110	0.000891696	-0.873152	0.0273858			AT4G33980		-1.27446	0.0149901	0.00104472
proline-rich	AT3G22070	0.00450444	-0.892233	0.0628418			AT4G33980	-	-1.27446	0.0149901	0.00104472
proline-rich	AT1G70990	0.00547944	-1.07997	0.0701919			AT4G34050	CCoAOMT1	0.969446	0.0495436	0.007476
proline-rich	AT2G16630	0.00849382	-0.679702	0.0911657			AT4G34150		-0.909039	0.0491156	0.00737235
prolyl oligopeptidase	AT1G50380	0.00181316	1.67755	0.0383668			AT4G34160	CYCD3-1	2.31164	0.00117668	1.41649e-05
PROT1	AT2G39890	0.00543948	-0.721037	0.0700022			AT4G34220		1.14499	0.0121505	0.000712262
protease	AT3G54400	0.00011755	-2.99523	0.0100679			AT4G34260	FUC95A	1.51502	0.0172592	0.00129945
protease	AT4G01610	0.000317694	1.28355	0.0165826			AT4G34370	ARI1	-1.0965	0.0292276	0.00294604
protease	AT2G03200	0.000511583	-1.64416	0.0209878			AT4G34390	XLG2	-1.234	0.00980173	0.000495627
protease	AT1G73260	0.000547028	2.0251	0.0214394			AT4G34500		0.972856	0.0305626	0.00319504
protease	AT3G19390	0.00309718	1.10225	0.0514543			AT4G34560		1.04253	0.0259328	0.00240433
protease	AT1G05840	0.00367962	0.608757	0.0565962			AT4G34750		0.860527	0.0394266	0.00484134
protease	AT2G17760	0.00547716	0.673974	0.0701919			AT4G34760	SAUR50	3.24511	0.000343112	9.78251e-07
protease	AT4G23940	0.00602535	-0.680873	0.0744116			AT4G34770		1.11373	0.0235909	0.00210001
protease	AT4G35880	0.00660533	-0.983399	0.0785708			AT4G34960	CYP21-1	1.12008	0.0299646	0.0030808
protease	AT3G52500	0.00811077	-0.633258	0.0885211			AT4G34970	ADF9	1.48353	0.00966927	0.000480441
protease	AT5G45120	0.00942136	0.458727	0.0966351			AT4G34980	SBT1.6	1.23394	0.0221979	0.00190804
proteasome	AT5G15610	0.00869571	-0.637034	0.0923451			AT4G35090	CAT2	-1.37788	0.0165188	0.00120882
proteasome	AT3G53970	0.00929157	0.570878	0.0960747			AT4G35560		-1.42269	0.0304437	0.00314833
protein binding	AT5G57130	0.000504836	-0.789891	0.0209552			AT4G35630	PSAT1	0.919473	0.0426011	0.00560518
protein binding	AT5G61240	0.00144858	-0.947103	0.0349652			AT4G35720	-	1.41113	0.0391802	0.00478685
protein binding	AT1G10650	0.00283631	-0.966029	0.048575			AT4G35850		0.846157	0.0449103	0.00621251
protein binding	AT1G77550	0.00368522	-0.811966	0.0566059			AT4G35870	GFS10	0.86347	0.0461166	0.00664924
protein binding	AT1G79110	0.00517147	-0.551612	0.0682646			AT4G35880		0.983399	0.0537771	0.00857841
protein binding	AT1G75400	0.00663998	0.635323	0.0786386			AT4G36220	CYP84A1	-0.894054	0.0569983	0.00948567
protein binding	AT5G14230	0.00781888	-0.825446	0.0864511			AT4G36360	BGAL3	1.37258	0.0070152	0.000283559
protein homodimerization	AT5G11950	0.00476742	-0.758544	0.0651167			AT4G36540	BEE2	1.36706	0.012963	0.000796388
protein transport	AT5G52280	0.000230563	-1.3392	0.0140514			AT4G36900	RAP2-10	-0.998435	0.0262259	0.00244812
PRP4	AT4G38770	0.00525419	-2.88193	0.0688387			AT4G36920	AP2	0.92077	0.0429633	0.00568912
PRXR1	AT4G21960	0.000713757	-1.59513	0.0243974			AT4G37180	HHO5	-0.962209	0.039961	0.00496223
PRXR4	AT5G42180	0.00178878	-1.5827	0.0381685			AT4G37220		-1.65587	0.0107782	0.000586141
PRXR8	AT5G66390	0.000474358	-1.25264	0.0203004			AT4G37230		-1.07688	0.0340879	0.00384074
PRXR9	AT3G21770	6.95e-05	-1.85819	0.00820121			AT4G37250		1.19434	0.0123432	0.000729903
PSAD-1	AT4G02770	0.00691098	-1.54454	0.0804694			AT4G37410	CYP81F4	1.86167	0.00146994	2.111e-05
PSAT	AT4G35630	0.00146291	-0.919473	0.0350513			AT4G37590	NPY5	1.55457	0.0134936	0.000872862
PSBM	ATCG00220	0.00907147	-1.51619	0.0947871			AT4G37650	SHR	1.00085	0.0401146	0.00502809
PSBR	AT1G79040	0.000947339	-1.79382	0.0280726			AT4G37820		0.939281	0.0532226	0.00843019
PSBW	AT2G30570	0.0067421	-1.28948	0.0791901			AT4G37910	HSP70-9	0.997905	0.0399329	0.00493785
PSII	AT4G37230	0.00248512	1.07688	0.0455049			AT4G37930	SHM1	1.53282	0.0412514	0.00527703
PSK1	AT3G44735	0.000510018	-0.886843	0.0209613			AT4G38060		-1.67749	0.00723703	0.000298162
PSK4	AT3G49780	0.00332239	1.05706	0.0536317			AT4G38060	-	-1.67749	0.00723703	0.000298162
PSRP6	AT5G17870	0.00103915	-2.02068	0.0296181			AT4G38080		3.76	0.000500171	2.33624e-06
PSY	AT5G17230	0.00995525	0.599614	0.0995525			AT4G38430	ROPGEF1	1.48214	0.00415231	0.000121456
PSY1	AT5G58650	0.000595588	1.87811	0.0226863			AT4G38500		1.04459	0.0390176	0.00473704
ptlpd1	AT3G16950	0.00454427	-1.15356	0.0631278			AT4G38540	MO2	-0.889375	0.0382857	0.00460883
PUB18	AT1G10560	0.00785023	0.960824	0.0866668			AT4G38770	PRP4	2.88193	0.0142877	0.000959725
PUP1	AT1G28230	0.0027776	0.824059	0.0480342			AT4G38810		-1.89535	0.00146289	2.05454e-05
purple acid phosphatase	AT1G25230	0.00483452	-1.44124	0.0654958			AT4G38810	-	-1.89535	0.00146289	2.05454e-05
pyrophosphate-dependent 6-phosphofructose-1-kinase	AT1G12000	0.00104007	-1.32149	0.0296181			AT4G38820		1.3602	0.0324389	0.00354876
QUA1	AT3G25140	0.000500105	-0.821742	0.020931			AT4G38840		2.01238	0.00173569	2.82256e-05
RAB geranylgeranyltransferase beta subunit	AT3G12070	0.00730468	0.53377	0.0828672			AT4G38860		2.33123	0.00075448	4.78869e-06
RAB-A2A	AT1G09630	0.000717484	-1.23739	0.0243974			AT4G38970	FBA2	1.59805	0.038147	0.00457603
RAB11	AT1G16920	0.0062429	-0.968829	0.0761823			AT4G39130		-1.92353	0.0248232	0.00226738
RAB18	AT5G66400	0.00982166	5.6034	0.0988231			AT4G39170	SFH6	1.52796	0.0202035	0.00162993
RABA1c	AT5G45750	0.00581529	-0.59571	0.0725639			AT4G39190		1.56069	0.00518136	0.000177272
RABA5b	AT3G07410	0.00852386	-1.10383	0.0913051			AT4G39230	PCBER1	1.57427	0.0275278	0.00268011
RABA6a	AT1G73640	0.0025711	-1.09057	0.046215			AT4G39330	CAD9	1.23299	0.0429245	0.00567039
RABG3d	AT1G52280	5.29e-05	-1.62202	0.00740093			AT4G39350	CESA2	0.956729	0.0559026	0.00917936
RACK1B_AT	AT1G48630	0.0022777	-0.858498	0.0432592			AT4G39640	GGT1	0.9271	0.0456373	0.00641887
RACK1C_AT	AT3G18130	0.00340582	-0.850836	0.0542059			AT4G39800	IPS1	2.65073	0.000488195	2.21673e-06
RAD23	AT1G79650	0.00208919	-0.859212	0.0415109			AT4G39980	DHS1	1.04395	0.0326596	0.00359015
RALF	AT4G14020	0.00105582	-1.61363	0.029841			AT5G01090		1.64315	0.00324007	8.55351e-05
RALFL22	AT3G05490	0.00881453	-1.06889	0.09314			AT5G01870	LTP10	1.62583	0.0132696	0.00083844
RALFL31	AT4G13950	7.59e-05	-1.48751	0.00828016			AT5G01880	ATL74	-1.79412	0.00593389	0.000216386
RALFL33	AT4G15800	0.0092074	-0.746918	0.0955436			AT5G01890	PXC2	1.97836	0.00154808	2.27225e-05
RALFL34	AT5G67070	4.06e-05	-2.49763	0.00651668			AT5G02020	SIS	-1.43492	0.0429633	0.0056869
Ran-binding	AT3G15680	0.00212741	-1.4549	0.0418635			AT5G02030	BLH9	1.95959	0.00102241	1.10122e-05
RAN3	AT5G55190	0.00694528	-0.604539	0.0805694			AT5G02240		0.945876	0.0510958	0.00784756
RANGAP1	AT3G63130	0.00276712	-0.744245	0.0480332			AT5G02260	EXPA9	2.60405	0.00075448	4.85991e-06
RAP2.1	AT1G46768	0.00470115	1.41252	0.0646373			AT5G02290	PBL11	-1.02522	0.0279584	0.00273788
RAP2.4	AT1G78080	0.000141365	1.37675	0.0111575			AT5G02450	RPL36C	0.914648	0.0450946	0.00625229
RAP2.10	AT4G36900	0.000323489	0.998435	0.0166941			AT5G02550		1.75816	0.00724681	0.000299974
RBOHB	AT1G09090	0.00479654	-1.8835	0.0652798			AT5G02770	MOS11	-1.10175	0.0539503	0.00864431
RBP1	AT1G58470	0.00855653	0.591678	0.0913738			AT5G02870	RPL4D	0.85296	0.0459516	0.00656549
RCI3A	AT1G05260	0.00142725	-1.44682	0.034674			AT5G03040	iqd2	0.94083	0.0470231	0.00690699
RCI4	AT2G38170	7.38e-06	-2.15724	0.00350711			AT5G03170	FLA11	1.6848	0.00416835	0.000123246
RD17	AT1G20440	0.00032994	1.43818	0.0167544			AT5G03210		-4.61838	0.000848949	6.19556e-06
RD26	AT4G27410	2.11e-05	3.046	0.00503507			AT5G03300	ADK2	1.38588	0.0157644	0.00112531
RD29A	AT5G52310	7.66e-07	6.96907	0.00218712			AT5G03550		-1.17074	0.032435	0.00354421
RD29B	AT5G52300	4.67e-06	5.50049	0.00299114			AT5G03560		-1.1908	0.0134936	0.000873454
remorin	AT1G67590	2.72e-05	-1.59613	0.00548628			AT5G03560	-	-1.1908	0.0134936	0.000873454
remorin	AT2G41870	0.000216831	2.09235	0.0137211			AT5G03610		1.89702	0.00278394	6.40865e-05
remorin	AT3G57540	0.00180591	1.74517	0.0383547			AT5G03850	RPS28A	1.05435	0.0382857	0.00460268
REV	AT5G60690	0.0010132	-1.62813	0.0291724			AT5G04080		1.65952	0.0135203	0.000876605
RFNR2	AT1G30510	0.00898735	-0.94818	0.0942495			AT5G04080	-	1.65952	0.0135203	0.000876605
RFR1	AT3G23590	0.00383558	0.695075	0.058017			AT5G04140	GLU1	1.4656	0.0267467	0.00256858
RGGA	AT4G16830	0.00533397	0.778766	0.0695366			AT5G04250		-1.63034	0.0457666	0.00650012
RGLG1	AT3G01650	0.00256563	0.928753	0.046215			AT5G04340	ZAT6	-2.71953	0.000435628	1.77152e-06
RGS1	AT3G26090	0.00758644	-0.678991	0.0846195			AT5G04760		-1.82898	0.0130783	0.000814806
RHA1	AT5G45130	0.00881583	0.527468	0.09314			AT5G05160		1.89279	0.00170411	2.75321e-05
RHM2	AT1G53500	0.000180555	-1.08174	0.0124802			AT5G05180		0.847063	0.0445386	0.00611407
RHM3	AT3G14790	0.000965691	-1.0942	0.0284135			AT5G05180	-	0.847063	0.0445386	0.00611407
rhodanese-like	AT3G25480	0.00111151	0.655584	0.0302909			AT5G05220		-3.25605	0.00129987	1.68832e-05
ribophorin I	AT1G76400	0.00161723	-0.879064	0.036669			AT5G05320	MO3	-1.51838	0.0125806	0.000750585
ribosome	AT5G08180	0.000687454	-0.963304	0.0241184			AT5G05410	DREB2A	-3.5391	0.00170043	2.71134e-05
ribosome	AT4G01310	0.000708503	-0.783497	0.0243974			AT5G05670		0.813932	0.058675	0.00998776
ribosome	AT5G13510	0.00114252	-1.57366	0.0307685			AT5G05820		1.19608	0.0401919	0.00505866
ribosome	AT1G73850	0.00224005	-0.715451	0.0431187			AT5G05850	PIRL1	-0.861419	0.0495549	0.00748818
ribosome	AT3G06040	0.00271493	-0.633392	0.0476733			AT5G05960		2.45026	0.0394266	0.00484889
ribosome	AT3G20260	0.0047605	-0.681901	0.0650612			AT5G06050		0.905181	0.0542245	0.00873775
ribosome	AT1G77750	0.00479554	-1.01855	0.0652798			AT5G06700	TBR	1.37894	0.0123981	0.000734457
ribosome	AT4G39880	0.00557731	-0.707936	0.0709925			AT5G06710	HAT14	1.2803	0.0138684	0.000910892
ribosome	AT2G18400	0.00874767	-0.931962	0.0926773			AT5G06710	-	1.2803	0.0138684	0.000910892
ribosome	AT4G12600	0.00917121	-1.02049	0.0953923			AT5G06760	LEA46	-4.61405	0.00136184	1.84071e-05
ribosome	AT3G15190	0.00943042	-0.605586	0.0966777			AT5G06980		-2.13186	0.0019419	3.28092e-05
ripening-responsive	AT1G47530	0.000139396	1.2676	0.0110618			AT5G07030		0.951412	0.0416393	0.00538189
RKL1	AT1G48480	0.000262002	-2.03779	0.0148807			AT5G07090	RPS4B	0.957128	0.0504606	0.00768518
RLK	AT2G37710	0.00121937	-0.915254	0.0320435			AT5G07130	LAC13	1.44208	0.0281285	0.00277545
RLK	AT5G67280	0.0056255	-1.15028	0.0713125			AT5G07330		-4.27885	0.0539503	0.00864155
RLK4	AT4G23180	0.00968289	0.895475	0.098106			AT5G07360		-1.2152	0.0312366	0.00332157
RLK902	AT3G17840	7.85e-06	-2.24471	0.00354432			AT5G07470	MSRA3	-0.986379	0.0468388	0.00686507
RLP54	AT5G40170	0.000257406	1.42331	0.0147524			AT5G08000	E13L3	1.33594	0.0142877	0.000961066
RNA binding	AT1G22330	0.001444	-1.39834	0.0349313			AT5G08000	-	1.33594	0.0142877	0.000961066
RNA binding	AT1G33680	0.00216561	0.820142	0.0423034			AT5G08180		0.963304	0.0326808	0.00360283
RNA binding	AT1G22330	0.00571316	-1.53066	0.0718396			AT5G08260	SCPL35	1.66245	0.01964	0.00156581
RNA-binding	AT1G03457	0.00992524	-0.527309	0.0995142			AT5G08300		1.17753	0.0266669	0.00252155
RNR1	AT2G21790	0.000255785	-1.10103	0.0146964			AT5G08330	TCP21	1.00394	0.0266669	0.00252902
ROC4	AT3G62030	0.000221993	-1.32754	0.0139007			AT5G08350		0.969006	0.04764	0.00703251
ROC5	AT4G34870	0.000860344	-0.724222	0.0271841			AT5G08370	AGAL2	2.03481	0.00227518	4.23832e-05
ROP2	AT1G20090	0.00392632	-0.714203	0.0589017			AT5G08535		-1.207	0.0220411	0.00185499
ROP3	AT2G17800	0.00195846	-0.655396	0.0402092			AT5G09220	AAP2	2.45613	0.00764872	0.000336802
ROP5	AT4G35950	0.00709022	-0.82539	0.0815161			AT5G09480	-	1.90147	0.00643825	0.000252907
ROPGEF1	AT4G38430	2.2e-05	-1.48214	0.00503507			AT5G09520	PELPK2	3.22138	0.000699557	4.0629e-06
ROPGEF14	AT1G31650	0.00104806	-1.73504	0.0297514			AT5G09530	PELPK1	3.61143	0.00253916	5.25527e-05
rotamase	AT4G34960	0.00211924	-1.12008	0.0417803			AT5G09590	HSP70-10	-1.02387	0.0392999	0.00480978
RPL4A	AT3G09630	0.00200074	-0.858125	0.0406746			AT5G09650	PPA6	1.00296	0.0324774	0.00355983
RPL4D	AT5G02870	0.000854211	-0.85296	0.0270619			AT5G09850	MED26C	1.1502	0.0519016	0.00805653
RPL6A	AT1G18540	4.16e-05	-1.1693	0.0065945			AT5G10120	EIL4	-3.06	0.0505043	0.00771164
RPL7A	AT1G80750	0.000259394	-0.898294	0.0147919			AT5G10210		0.879908	0.0548995	0.00893929
RPL7aA	AT2G47610	0.0048592	-0.656113	0.0656236			AT5G10300	HNL	-1.34874	0.0279584	0.00273974
RPL7aB	AT3G62870	0.00413453	-0.673065	0.0606097			AT5G10300	-	-1.34874	0.0279584	0.00273974
RPL7B	AT2G01250	0.000351243	-1.05899	0.0171254			AT5G10360	RPS6B	0.906816	0.0342294	0.00387475
RPL7D	AT3G13580	0.000777653	-0.987069	0.0256333			AT5G10390	HTR2	1.28493	0.0172592	0.00129886
RPL9	AT3G44890	0.00141153	-1.0371	0.03458			AT5G10430	AGP4	2.14551	0.0159927	0.00115512
RPL10aC	AT5G22440	0.000882472	-1.35749	0.0273858			AT5G10695		-1.86357	0.00244411	4.74884e-05
RPL12A	AT2G37190	0.000356185	-1.00271	0.0171405			AT5G10840	TMN8	1.13781	0.0324774	0.00355677
RPL12C	AT5G60670	0.00288557	-1.39141	0.0492295			AT5G11000		0.838712	0.058614	0.00992874
RPL13aB	AT3G24830	0.00111824	-0.871683	0.030291			AT5G11110	SPS2	-2.15845	0.00227518	4.25245e-05
RPL13aC	AT4G13170	0.00296006	-0.671487	0.049977			AT5G11410		1.07733	0.0440872	0.00592344
RPL13aD	AT5G48760	0.00566396	-0.531092	0.0715365			AT5G11650		-1.5879	0.0239647	0.00214409
RPL13D	AT5G23900	0.000220153	-1.004	0.0138635			AT5G11890		0.867081	0.0573965	0.00961255
RPL15	AT3G25920	0.00726503	-1.12851	0.082651			AT5G11980		1.29286	0.0165869	0.00121556
RPL17A	AT1G27400	0.000295677	-1.14539	0.0158324			AT5G12030	HSP17.7	-4.67653	0.0128335	0.000781935
RPL17B	AT1G67430	0.00470739	-0.808455	0.0646451			AT5G12110		1.33667	0.0445386	0.00611122
RPL18aB	AT2G34480	0.00290515	-0.998945	0.0493788			AT5G12250	TUBB6	2.00923	0.0015778	2.36587e-05
RPL18aC	AT3G14600	0.00157122	-0.763064	0.0363683			AT5G12840	NFYA1	-1.70805	0.00415231	0.000121142
RPL18C	AT5G27850	0.00286853	-0.657567	0.0490489			AT5G13080	WRKY75	-1.33359	0.0443801	0.00601867
RPL19C	AT4G02230	0.00791076	-0.673206	0.0869011			AT5G13100	-	1.42919	0.0116002	0.000663919
RPL23AA	AT2G39460	0.000648301	-1.12922	0.0236604			AT5G13140		1.69934	0.0470107	0.0069002
RPL23AB	AT3G55280	0.00781533	-0.81565	0.0864511			AT5G13200		-1.90586	0.00994117	0.000510403
RPL23B	AT2G33370	0.00916188	-0.936324	0.0953388			AT5G13200	-	-1.90586	0.00994117	0.000510403
RPL24A	AT2G36620	0.000434795	-1.04452	0.018963			AT5G13510	RPL10	1.57366	0.0113932	0.000650869
RPL26A	AT3G49910	0.0016403	-0.946035	0.0367727			AT5G13520	LKHA4	1.62542	0.00608561	0.000231978
RPL26B	AT5G67510	0.00624925	-0.602863	0.0761823			AT5G13630	CHLH	1.18037	0.0390176	0.00475618
RPL27B	AT3G22230	0.00521685	-0.675644	0.0686253			AT5G13710	SMT1	1.6609	0.00316858	8.04281e-05
RPL27C	AT4G15000	0.0017642	-0.881177	0.0379278			AT5G13840	FZR3	1.08945	0.0280267	0.00275332
RPL28A	AT2G19730	0.00136068	-0.805852	0.0338647			AT5G13870	XTH5	0.885342	0.0551015	0.00898382
RPL28C	AT4G29410	0.000531907	-1.05709	0.0213659			AT5G14090	LA1	1.00052	0.0318028	0.00342544
RPL29A	AT3G06700	0.00330425	-0.792787	0.0534538			AT5G14120		-1.13392	0.0225631	0.00196448
RPL29B	AT3G06680	0.00222413	-0.87443	0.0429937			AT5G14180	LIP2	-1.4084	0.0233247	0.002064
RPL30B	AT1G77940	0.00048449	-1.42395	0.0206565			AT5G14180	-	-1.4084	0.0233247	0.002064
RPL30C	AT3G18740	0.00427354	-0.601934	0.0617349			AT5G14370		0.967125	0.0290728	0.0029257
RPL31B	AT4G26230	0.00720857	-0.776317	0.0822346			AT5G15190		-3.0623	0.00200619	3.41073e-05
RPL31C	AT5G56710	0.00036074	-0.867253	0.0172867			AT5G15230	GASA4	1.63174	0.00971425	0.000486701
RPL34	AT1G69620	0.00411684	-1.15713	0.060511			AT5G15230	-	1.63174	0.00971425	0.000486701
RPL34C	AT3G28900	0.0016656	-0.903565	0.0368087			AT5G15350	ENODL17	2.66697	0.000974208	9.91924e-06
RPL36A	AT2G37600	0.00961244	-0.479329	0.0977614			AT5G15460	MUB2	0.957916	0.0284907	0.00282801
RPL36aA	AT3G23390	0.00212387	-0.868355	0.0418355			AT5G15460	-	0.957916	0.0284907	0.00282801
RPL36C	AT5G02450	0.00188621	-0.914648	0.0392559			AT5G15490	UGD3	1.59106	0.0111528	0.000618745
RPL37aC	AT3G60245	0.00168688	-0.72752	0.0369977			AT5G15580	LNG1	1.9136	0.00227518	4.24484e-05
RPL37B	AT1G52300	0.00108875	-0.96758	0.0300722			AT5G16000	NIK1	1.06932	0.0267467	0.00257017
RPL39A	AT2G25210	0.002999	-0.993375	0.0504477			AT5G16030		1.54503	0.0126557	0.000756401
RPL40A	AT2G36170	0.00484766	-0.831325	0.0655719			AT5G16030	-	1.54503	0.0126557	0.000756401
RPL90D	AT4G10450	0.00921139	-0.954988	0.0955436			AT5G16390	BCCP1	1.28495	0.0315293	0.0033722
RPP0B	AT3G09200	0.00182587	-0.88875	0.0385111			AT5G16590	LRR1	2.28525	0.00111041	1.23639e-05
RPP1A	AT1G01100	0.00973145	-0.58901	0.0983449			AT5G16600	MYB43	0.844912	0.0575132	0.00966853
RPP2D	AT3G44590	0.00325328	-0.565387	0.0528166			AT5G16720	MYOB3	2.18815	0.000624928	3.49749e-06
RPP3A	AT4G25890	0.00443513	-0.993624	0.0623254			AT5G17160		1.4283	0.0107364	0.000582734
RPP3B	AT5G57290	0.0042515	-0.725715	0.0615858			AT5G17330	GAD1	1.37697	0.00980173	0.000495779
RPS2	AT4G26090	0.00632187	0.883721	0.0765403			AT5G17460		-1.78637	0.0163619	0.00119215
RPS3aA	AT3G04840	0.00193396	-0.706827	0.0398496			AT5G17770	CBR1	1.20003	0.0120583	0.000703052
RPS4B	AT5G07090	0.00454842	-0.957128	0.0631278			AT5G17850	CCX2	-1.34997	0.057044	0.00951738
RPS4D	AT5G58420	0.00436787	-0.713527	0.0622346			AT5G17870	PSRP6	2.02068	0.0071254	0.000289519
RPS6	AT4G31700	0.00138527	-0.895798	0.0341857			AT5G18060	SAUR23	1.51159	0.00424672	0.000128253
RPS7B	AT3G02560	0.00434491	-0.638224	0.0619809			AT5G18450	DREB2G	-3.73729	0.0390176	0.00475247
RPS7C	AT5G16130	0.00261229	-0.785965	0.0466246			AT5G18470		-1.30985	0.039961	0.00498651
RPS8A	AT5G20290	0.00066377	-1.05464	0.0238049			AT5G18500		0.995892	0.0456373	0.00641731
RPS10A	AT4G25740	0.00255099	-1.02588	0.0461444			AT5G18690	AGP25	1.80503	0.0350612	0.00402815
RPS11-BETA	AT5G23740	0.000411497	-0.993192	0.0184976			AT5G19090	HIPP33	1.89033	0.00277764	6.27068e-05
RPS11B	AT4G30800	0.00995394	-0.773269	0.0995525			AT5G19120		0.954937	0.0309008	0.00327124
RPS13	AT4G00100	0.0015502	-0.668121	0.0361608			AT5G19140	ATAILP1	1.54831	0.00767354	0.000338705
RPS13A	AT3G60770	0.0046234	-0.502913	0.0639926			AT5G19140	-	1.54831	0.00767354	0.000338705
RPS14A	AT2G36160	0.00538169	-0.708233	0.0697876			AT5G19150		-1.01372	0.0267467	0.00256653
RPS14B	AT3G11510	0.000246926	-0.977189	0.0145244			AT5G19290		1.03791	0.020429	0.00167401
RPS15	AT1G04270	0.000244269	-0.845624	0.0145085			AT5G19530	ACL5	1.63523	0.0117331	0.000672765
RPS15A	AT1G07770	0.00521158	-0.858078	0.0685956			AT5G20070	NUDT19	-1.35645	0.0468388	0.00686024
rps15ab	AT2G19720	0.00923865	-0.674876	0.0956142			AT5G20290	RPS8A	1.05464	0.0256991	0.00236909
RPS15aF	AT5G59850	0.00371324	-0.766502	0.0567982			AT5G20630	GER3	1.93457	0.0541305	0.00869404
RPS16	ATCG00050	0.00764209	-1.2105	0.0850737			AT5G20950		1.17377	0.0362365	0.00424353
RPS17	AT1G79850	0.00363442	-0.92743	0.0562804			AT5G21060		1.4675	0.00732621	0.000307671
RPS17C	AT3G10610	5.13e-05	-1.18894	0.00731484			AT5G22270		-1.50802	0.0112391	0.000627824
RPS18C	AT4G09800	0.00134893	-0.966094	0.0337831			AT5G22290	NAC089	-1.813	0.010302	0.000548382
RPS19A	AT3G02080	0.00109866	-0.709938	0.0301244			AT5G22440	RPL10AC	1.35749	0.0140212	0.000933289
RPS21B	AT3G53890	0.00428156	-0.938667	0.0617735			AT5G22580		3.25974	0.0029309	7.05657e-05
RPS24B	AT5G28060	0.00160539	-1.03785	0.036619			AT5G22880	H2B	1.03117	0.0537771	0.00857572
RPS25E	AT4G39200	0.00230813	-0.767014	0.043547			AT5G23020	MAM3	4.69475	0.000202766	3.6843e-07
RPS26C	AT3G56340	0.000411959	-1.21223	0.0184976			AT5G23190	CYP86B1	1.19682	0.0220799	0.00186917
RPS28B	AT5G03850	0.00307481	-1.05435	0.0512494			AT5G23220	NIC3	-1.69362	0.0292276	0.00294745
RPS30A	AT2G19750	0.00886001	-0.468462	0.0934335			AT5G23420	HMGB7	1.20246	0.0171006	0.0012805
RPS30C	AT5G56670	0.000236419	-1.00742	0.0141914			AT5G23420	-	1.20246	0.0171006	0.0012805
RPT1	AT3G45780	8.26e-07	-2.09244	0.00218712			AT5G23460		-1.35319	0.0419428	0.00544326
RPT2	AT2G30520	0.003327	-0.678846	0.0536317			AT5G23740	RPS11C	0.993192	0.0275556	0.00268573
RPT3	AT5G64330	0.00108175	-1.36768	0.0300545			AT5G23860	TUBB8	1.31706	0.00980173	0.00049486
RPT3	AT5G58290	0.00306182	-0.736986	0.0511275			AT5G23900	RPL13D	1.004	0.0240072	0.00215373
RPT4A	AT5G43010	0.00667279	-0.525253	0.0787818			AT5G24080		-0.997271	0.0461166	0.00664464
RRM	AT3G51950	8.32e-05	-1.37296	0.00867138			AT5G24310	ABIL3	1.37396	0.019261	0.00151762
RRM	AT1G67950	0.00084134	-1.00782	0.0269769			AT5G24310	-	1.37396	0.019261	0.00151762
RRM	AT3G25150	0.00384242	-0.609004	0.0580819			AT5G24530	DMR6	-1.47334	0.0305117	0.00316879
RRM	AT1G60200	0.00391469	0.893292	0.0587848			AT5G24570		-1.02536	0.0416393	0.00537312
RRM	AT3G54770	0.00466059	-1.26737	0.0642344			AT5G24580	HIPP09	1.89736	0.00690023	0.000275426
RRM	AT4G26650	0.00544427	-0.758959	0.0700022			AT5G24800	BZIP9	1.19032	0.022087	0.00187496
RSU2	AT3G49010	0.00256913	-0.785671	0.046215			AT5G25100		1.01974	0.0217897	0.00182232
RSW1	AT4G32410	0.000307933	-0.928128	0.0162969			AT5G25160	ZFP3	1.4862	0.0082948	0.000384521
RSW2	AT5G49720	0.000390708	-0.956335	0.0180042			AT5G25180	CYP71B14	-2.9811	0.0460269	0.00659541
RTFL8	AT2G39705	3.52e-05	-1.57156	0.0060876			AT5G25450	QCR7-2	-1.06831	0.0315293	0.00337052
RTNLB3	AT1G64090	0.00657223	-0.879053	0.0783647			AT5G25460		1.69472	0.0203054	0.00165238
S6K1	AT3G08730	0.00277226	0.780941	0.0480332			AT5G25510	B'KAPPA	0.889554	0.0457666	0.00649346
S6K2	AT3G08720	0.00311233	0.945273	0.0515348			AT5G25620	YUC6	0.92913	0.0496637	0.00751067
SAC9	AT3G59770	0.0024673	0.752624	0.0453394			AT5G26260		1.07978	0.0306606	0.00321333
SAH7	AT4G08685	1.64e-05	-2.46701	0.00483909			AT5G26330		1.99167	0.00277764	6.34225e-05
SAHH2	AT3G23810	0.00704169	-1.39241	0.0812875			AT5G26340	STP13	-1.48115	0.0265343	0.00250213
SAM1	AT1G02500	0.000509308	-1.03331	0.0209613			AT5G26850		1.75543	0.0073919	0.000315346
SAMS3	AT3G17390	0.00891972	-0.657392	0.0938897			AT5G27420	ATL31	-1.83716	0.00416847	0.000123689
SAP	AT4G39680	0.0028075	-0.798348	0.0483313			AT5G28060	RPS24B	1.03785	0.0326596	0.0035895
SAPX	AT4G08390	0.00494595	-0.621116	0.066363			AT5G35320		-1.03889	0.0498532	0.00756484
SAT3	AT3G13110	0.00174301	-1.11508	0.0377211			AT5G35360	CAC2	1.15094	0.0220411	0.00185417
SAUR_E	AT4G34750	0.00025344	-0.860527	0.0146354			AT5G35630	GLN2	1.9065	0.00747096	0.000321085
SAUR68	AT1G29510	0.00837067	-0.578642	0.0902961			AT5G35735		-1.27768	0.0344681	0.00390589
SBH1	AT1G69640	0.00756387	0.653735	0.084533			AT5G37010	-	1.12875	0.026932	0.00259935
SBH2	AT1G14290	0.00225414	-0.694294	0.0431421			AT5G37690		2.42636	0.00237512	4.46432e-05
SBT1.3	AT5G51750	0.000347335	-3.0224	0.0171254			AT5G37740		1.3229	0.029878	0.00305872
scarecrow TF	AT1G63100	0.000617893	-0.913831	0.0230673			AT5G37740	-	1.3229	0.029878	0.00305872
scarecrow TF	AT5G41920	0.00738018	-0.751182	0.0831729			AT5G38530	TSBtype2	-1.24127	0.011839	0.000683836
SCL13	AT4G17230	4.76e-06	1.55582	0.00299114			AT5G38780		-2.57438	0.0542245	0.00873274
scpl26	AT2G35780	0.00998898	-0.767469	0.0997586			AT5G39320	UGD4	1.13063	0.0278055	0.00271595
scpl29	AT4G30810	0.00637624	-1.0724	0.0769128			AT5G39520		-1.54951	0.0103664	0.000556088
scpl35	AT5G08260	0.00400993	-1.66245	0.0597508			AT5G39610	NAC92	-1.02611	0.0463932	0.00674098
scpl48	AT3G45010	0.000663013	-1.90623	0.0238049			AT5G39860	PRE1	1.83844	0.00823573	0.000380913
scpl50	AT1G15000	0.00091787	-0.831251	0.0277306			AT5G40170	AtRLP54	-1.42331	0.00850971	0.00039718
SCPL51	AT2G27920	0.000509176	-1.38061	0.0209613			AT5G40390	RFS5	-2.03141	0.00960534	0.000475382
SCS-alpha	AT5G08300	0.0020285	-1.17753	0.0410195			AT5G40960		-1.55737	0.00994117	0.000513329
SDH	AT4G33150	0.00472514	0.891966	0.0647719			AT5G42180	PER64	1.5827	0.0137324	0.000895403
SDH1-1	AT5G66760	0.00325636	-0.831666	0.052829			AT5G42290		-4.75023	0.00563523	0.00019875
SDR	AT3G50560	0.000847981	-0.864297	0.0269769			AT5G42540	XRN2	0.811483	0.0505522	0.00773497
SDR	AT3G03330	0.00197764	0.748649	0.0403514			AT5G42680		1.20167	0.0339968	0.0038233
SDR	AT4G13250	0.00201763	1.0778	0.0408723			AT5G43020		1.37688	0.0168768	0.00125284
SDR	AT4G24050	0.0061443	-0.886504	0.0753097			AT5G43260		-1.2343	0.00850971	0.000396876
SEC	AT3G04240	0.00296588	0.79582	0.0500012			AT5G43580		-2.18977	0.00380663	0.000108129
SEC14	AT1G55840	0.000506966	-1.27142	0.0209552			AT5G43770		-2.56639	0.050526	0.00772029
SEC14 cytosolic factor	AT1G01630	0.000966633	-1.14228	0.0284135			AT5G43840	HSFA6A	-1.82987	0.00316847	7.92955e-05
SEC14 cytosolic factor	AT4G39170	0.00335742	-1.52796	0.0539143			AT5G43850	ARD4	-0.959185	0.036242	0.00425184
SEC14 cytosolic factor	AT3G51670	0.00446987	-1.2276	0.0625228			AT5G44020		2.04781	0.00121394	1.48698e-05
SEC14 cytosolic factor	AT1G55690	0.00655954	-0.913716	0.0783647			AT5G44070	PCS1	-0.994741	0.0494358	0.00744664
SEC14 cytosolic factor	AT3G46450	0.007577	0.610279	0.0845969			AT5G44090		-1.1802	0.0240712	0.0021631
SEF	AT5G37055	0.00772111	-0.75682	0.0857442			AT5G44340	TUBB4	1.44956	0.00475607	0.000154785
SeIR	AT4G21850	0.000200586	-2.51265	0.0133313			AT5G44550		1.67754	0.0166694	0.00122688
senescence-associated	AT1G78020	6.52e-05	-1.55722	0.00789734			AT5G44610	PCAP2	-1.35056	0.0128626	0.000786426
senescence-associated	AT1G74940	0.00225902	-1.06101	0.0431421			AT5G44650	Y3IP1	1.22246	0.0149791	0.00104
serine-type endopeptidase inhibitor	AT5G43580	0.000443108	2.18977	0.0192887			AT5G44680		1.68606	0.00655981	0.000259067
serine-type peptidase	AT1G06200	0.0034377	0.682347	0.0544867			AT5G45280	PAE11	1.23176	0.0399787	0.00499839
SERK1	AT1G71830	0.00331701	-1.13232	0.0535843			AT5G45310		-2.84075	0.0166768	0.00122919
SETH2	AT3G45100	0.000196111	1.03016	0.0131182			AT5G45670		3.56875	0.000248357	6.0319e-07
SFD4	AT4G30950	0.000891546	-0.79739	0.0273858			AT5G45800	MEE62	1.24992	0.0156104	0.00110305
SFH12	AT4G36490	0.004302	0.671346	0.0618328			AT5G46110	APE2	2.20178	0.0102068	0.000541057
SGA1	AT5G38110	0.00157208	-0.747879	0.0363683			AT5G46290	KASI	1.35667	0.0238034	0.00212647
SGT1A	AT4G23570	0.00301636	0.66611	0.0507023			AT5G46700	TRN2	1.34116	0.0298874	0.00306764
SHD	AT4G24190	0.000115655	-1.06692	0.0100679			AT5G47450	TIP2-3	-2.88841	0.000886243	6.83165e-06
SHR	AT4G37650	0.00253466	-1.00085	0.0460315			AT5G47490	SEC16B	0.831333	0.0576183	0.00970445
signal peptidase	AT3G15710	0.00172859	-0.830679	0.0375263			AT5G47610	ATL79	-2.8258	0.0004211	1.55633e-06
signal recognition particle binding	AT5G05670	0.00198161	-0.813932	0.0403575			AT5G47650	ATNUDT2	-0.92242	0.0567341	0.00938779
SIP1	AT5G40390	0.00178662	2.03141	0.0381685			AT5G47960	RABA4C	-0.913952	0.0459516	0.00656567
SIP2;1	AT3G56950	0.00684629	-0.757249	0.0800429			AT5G47990	CYP705A5	1.60591	0.00685039	0.000272714
SIR	AT5G04590	0.00186647	-0.794306	0.0389059			AT5G48000	CYP708A2	1.3517	0.0107904	0.000588705
SIZ1	AT5G60410	0.0010197	0.942066	0.0291839			AT5G48230	AAT1	0.991812	0.0464494	0.00676876
SKIP1	AT5G57900	0.000117995	1.48591	0.0100679			AT5G48480		0.954185	0.0410806	0.00521424
SKIP16	AT1G06110	0.00405935	0.730366	0.0601649			AT5G48485	DIR1	1.40784	0.00608561	0.000231827
SKP2A	AT1G21410	0.000748178	1.48215	0.0250601			AT5G48500		1.35533	0.0194002	0.00153911
sks4	AT4G22010	0.000143814	-1.15824	0.0111685			AT5G48560	BHLH78	1.49733	0.0401919	0.005059
sks5	AT1G76160	0.00125541	-1.48417	0.0325409			AT5G48580	FKBP15-2	1.32521	0.028531	0.00284105
SKS6	AT1G41830	0.00124675	-1.2629	0.0324638			AT5G48655		-1.1588	0.0224011	0.00193023
sks17	AT5G66920	7.45e-05	-1.87706	0.00824448			AT5G48810	CYTB5-D	1.1407	0.0142877	0.000958648
SKU5	AT4G12420	0.000169781	-1.74072	0.0121401			AT5G48900		2.78528	0.00161332	2.50539e-05
SLP2	AT4G34980	0.00165773	-1.23394	0.0368087			AT5G49460	ACLB-2	1.27942	0.0120583	0.000704142
SLP3	AT2G19170	0.0015429	-1.05842	0.0361608			AT5G49660	CEPR1	1.34213	0.0175586	0.00133312
SMG1	AT5G47960	0.00214081	0.913952	0.0419879			AT5G49690	UGT91C1	-1.14286	0.0233247	0.00206165
SMO1-1	AT4G12110	0.00375088	-0.633631	0.0571527			AT5G49720	KOR	0.956335	0.0305117	0.00317683
SMT1	AT5G13710	4.51e-05	-1.6609	0.00667596			AT5G50000		1.25794	0.0202785	0.00164241
SnRK3.10	AT3G23000	0.000688312	-1.33412	0.0241184			AT5G50360		-4.33364	0.00091271	7.24554e-06
SnRK3.18	AT2G25090	0.00245187	1.87117	0.0452688			AT5G50740		2.20244	0.00110896	1.21787e-05
SNRK3.22	AT2G30360	0.00408782	1.00229	0.0603521			AT5G50770	HSD6	-2.14164	0.0445386	0.00611136
SOM	AT1G03790	4.57e-06	4.43557	0.00299114			AT5G51160		-0.918343	0.0532226	0.00842526
SOP1	AT1G10760	0.00399709	1.10791	0.0597077			AT5G51560		1.72468	0.0437435	0.00582938
sorbitol dehydrogenase	AT5G51970	0.00334228	0.959139	0.053802			AT5G51750	SBT1.3	3.0224	0.00214685	3.7859e-05
SOUL-1	AT2G37970	1.29e-05	2.31932	0.00460577			AT5G51760	AHG1	-3.65554	0.0416393	0.00536242
SP1L3	AT3G02180	0.000541514	-1.39051	0.0213879			AT5G51840		1.09636	0.0465108	0.00678262
SPE2	AT4G34710	0.000992807	-0.751603	0.0288116			AT5G51970	SDH	-0.959139	0.0460456	0.00661267
SPK1	AT4G16340	0.00314211	-1.09325	0.0518232			AT5G51990	DREB1D	-1.42554	0.0267467	0.00255778
SPL3	AT2G33810	0.00247879	-1.3877	0.0454511			AT5G52280		1.3392	0.00994117	0.000506307
spliceosomal	AT1G06960	0.00837248	-0.657399	0.0902961			AT5G52300	LTI65	-5.50049	0.000154865	8.77467e-08
sporulation	AT3G10420	0.000610416	1.09923	0.0229384			AT5G52310	RD29A	-6.96907	6.31253e-05	6.66582e-09
SPS1	AT5G11110	0.00013173	2.15845	0.0107185			AT5G52320	CYP96A4	0.929697	0.0464494	0.00676759
SR33	AT1G55310	0.00891225	0.59727	0.0938543			AT5G52540		1.37945	0.00691147	0.000276605
SRF7	AT3G14350	0.000252488	-1.35758	0.0146354			AT5G52640	HSP90-1	-1.74979	0.00565302	0.000202174
SRF8	AT4G22130	0.00018625	-1.55786	0.0127196			AT5G52660	RVE6	-1.04249	0.0467697	0.00683387
SRK2H	AT5G63650	0.00101721	-1.24481	0.0291839			AT5G53170	FTSH11	0.910198	0.0515926	0.00798987
SRP54-1	AT1G15310	0.000426224	0.850701	0.0187325			AT5G53370	ATPMEPCRF	1.64525	0.0101017	0.000530501
ST7R	AT1G50430	0.00661569	-1.01598	0.0785708			AT5G53830	VQ33	1.37271	0.0305323	0.00318542
STH3	AT1G78600	0.0012598	1.24131	0.0326176			AT5G53880		2.54532	0.00565302	0.000202741
STO1	AT3G14440	3.22e-05	2.44524	0.00593205			AT5G54070	HSFA9	-1.85356	0.0425153	0.00557037
STP1	AT1G11260	0.00561463	-0.851041	0.0713025			AT5G54200		1.18504	0.0281285	0.00277653
STP13	AT5G26340	0.00513276	1.48115	0.0680292			AT5G54230	MYB49	-1.52187	0.0570131	0.00950018
stress-inducible	AT1G12270	0.000406419	-0.856915	0.0184067			AT5G54280	VIII-2	1.97601	0.00260533	5.527e-05
stress-responsive	AT4G25580	0.000147734	3.27196	0.0113462			AT5G54300		-2.3514	0.00760994	0.000334291
stress-responsive	AT4G37220	0.00123176	1.65587	0.0322915			AT5G54380	THE1	2.10589	0.000734631	4.49932e-06
strictosidine synthase	AT3G51440	0.000102734	1.59105	0.00972348			AT5G54510	GH3.6	-1.78554	0.008919	0.000427585
SUB	AT1G11130	0.000384899	-0.973888	0.0178084			AT5G54520		-1.30422	0.0203054	0.00165563
SUB	AT1G11130	0.00147749	-1.10964	0.0352159			AT5G54980		1.07932	0.0449103	0.00620571
subtilase	AT4G30020	4.44e-05	-2.55507	0.00667596			AT5G55480	GDPDL4	1.86743	0.00386796	0.000110688
subtilase	AT2G05920	0.000249766	-1.09804	0.0146081			AT5G55700	BAM4	-0.916261	0.058614	0.00996062
subtilase	AT3G14240	0.000447763	-1.46601	0.0194172			AT5G55730	FLA1	1.9045	0.00722964	0.000295769
subtilase	AT1G30600	0.00567329	-0.956664	0.0715777			AT5G55970		-1.12329	0.0214809	0.0017897
subtilase	AT5G59190	0.00940132	0.810474	0.0965964			AT5G56040		1.02302	0.039961	0.00497943
SUC1	AT1G71880	0.000493661	-2.53419	0.020842			AT5G56100		-1.37663	0.00608038	0.00022986
sugar binding	AT3G54080	8.85e-05	-1.45979	0.00903421			AT5G56350		1.53075	0.0259449	0.00240881
SUMO5	AT2G32765	0.0079101	-0.984745	0.0869011			AT5G56670	RPS30A	1.00742	0.0240072	0.00215482
SUN6	AT2G40220	0.00311559	0.578536	0.0515348			AT5G56710	RPL31C	0.867253	0.0399787	0.00499475
SUR1	AT2G20610	0.00406943	-1.00533	0.060236			AT5G57050	ABI2	-2	0.0092171	0.000450635
SUR2	AT4G31500	0.000110256	-1.26204	0.00990131			AT5G57130	SMXL5	0.789891	0.0524309	0.00824942
SURF1	AT3G17910	0.00611028	0.746327	0.0750946			AT5G57350	AHA3	1.36746	0.0412514	0.00527948
SUS3	AT4G02280	0.00117064	2.72057	0.0312673			AT5G57440	GPP2	1.44798	0.015399	0.00107484
SUVH4	AT5G13960	0.00248641	-0.744171	0.0455049			AT5G57560	XTH22	-1.6655	0.00316858	8.09711e-05
SVL1	AT5G55480	0.000223654	-1.86743	0.0139007			AT5G57670		1.15342	0.0301547	0.00310604
SVL2	AT1G66970	0.00220972	-0.921101	0.0428239			AT5G57700		0.974735	0.0334874	0.00373068
SVP	AT2G22540	2.54e-06	-2.53124	0.00252017			AT5G57700	-	0.974735	0.0334874	0.00373068
SYN4	AT5G16270	0.00964818	0.511552	0.0979694			AT5G57780	-	1.23129	0.0168221	0.00124168
SYP23	AT4G17730	0.00574103	0.734303	0.0721107			AT5G57785		1.52568	0.0127137	0.000769065
SYP111	AT1G08560	0.000267935	-1.52965	0.0150162			AT5G57900	SKIP1	-1.48591	0.00598243	0.00022363
SYR1	AT3G11820	0.000728664	0.807573	0.02466			AT5G58070	TIL	-1.2838	0.0101017	0.000527975
TCH3	AT2G41100	0.00350277	1.05138	0.0550642			AT5G58300		1.84284	0.0033146	8.78525e-05
TCP TF	AT5G08330	0.000399729	-1.00394	0.0183089			AT5G58390	PER67	1.55016	0.00634399	0.000246525
TCP24	AT1G30210	0.00263604	-1.19642	0.0468292			AT5G58570		1.09266	0.0310809	0.00330173
TCX2	AT4G14770	0.00423721	-0.549227	0.0614827			AT5G58650	PSY1	-1.87811	0.00598243	0.000223118
TEM2	AT1G68840	0.000917836	-1.25911	0.0277306			AT5G58660		-2.18422	0.00110896	1.20642e-05
TENA	AT3G16990	0.00331101	1.01991	0.0535252			AT5G58930		1.37848	0.0107938	0.00059041
TET4	AT5G60220	0.00774118	1.47801	0.0858835			AT5G59220	SAG113	-2.69692	0.00214065	3.75236e-05
TF	AT4G30410	0.000348009	-1.7319	0.0171254			AT5G59290	UXS3	0.998324	0.045592	0.006391
TF	AT3G10040	0.00370896	-1.46166	0.0567982			AT5G59290	-	0.998324	0.045592	0.006391
TF	AT1G10120	0.0043198	-0.887657	0.0618936			AT5G59780	MYB59	1.35473	0.0177752	0.00135707
TF	AT1G67310	0.00714853	0.578753	0.0817742			AT5G59820	ZAT12	-1.75971	0.00363567	0.000101737
TF	AT1G31150	0.00921187	-0.714753	0.0955436			AT5G59870	HTA6	2.01186	0.0155306	0.00109059
TF/ TF	AT2G47270	0.000497218	1.97931	0.0208868			AT5G60220	TET4	-1.47801	0.0326808	0.00360021
THA1	AT1G08630	0.00196044	1.69656	0.0402136			AT5G60490	FLA12	1.88603	0.00247339	4.87006e-05
THA2	AT3G04520	0.000596745	-0.864165	0.0226863			AT5G60540	PDX2	-0.891761	0.0367756	0.0043455
THAD1	AT5G47990	0.000345762	-1.60591	0.0171254			AT5G60670	RPL12C	1.39141	0.0220555	0.00185853
THAH1	AT5G48000	0.000354371	-1.3517	0.0171254			AT5G60690	REV	1.62813	0.0101254	0.000533534
THAS1	AT5G48010	0.00539966	-0.841988	0.0699195			AT5G60790	ABCF1	-1.38324	0.00701232	0.000281381
THE1	AT5G54380	1.1e-06	-2.10589	0.00218712			AT5G60890	MYB34	1.92613	0.00723703	0.000298805
TIFY10A	AT1G19180	0.000266891	1.86919	0.0149945			AT5G60920	COB	1.52883	0.00446011	0.000141005
TIL	AT5G58070	0.000148915	1.2838	0.0113985			AT5G60930		1.26219	0.0479588	0.00709506
TIM9	AT3G46560	0.00436854	-0.5503	0.0622346			AT5G60960	PNM1	0.998335	0.0263276	0.00247429
TIP2;1	AT3G16240	8.87e-05	-1.99826	0.00903421			AT5G61130	PDCB1	1.23452	0.0156525	0.00110944
TIP2;3	AT5G47450	5.29e-05	2.88841	0.00740093			AT5G61240		0.947103	0.039961	0.00495608
TIR-NBS-LRR	AT5G38850	0.00696865	0.937245	0.0807106			AT5G61420	MYB28	1.05927	0.0221979	0.00190721
TMK1	AT1G66150	0.00101109	-1.44565	0.0291612			AT5G61480	TDR	2.22316	0.0013942	1.9139e-05
TMKL1	AT3G24660	0.000286128	-2.51008	0.0156212			AT5G61600	ERF104	-1.06771	0.0229925	0.00202246
TMP-B	AT1G01620	0.00246655	-0.981451	0.0453394			AT5G61820		-0.832109	0.0522418	0.00818547
TMP-C	AT4G00430	0.00307734	1.37798	0.0512494			AT5G62260	AHL6	-1.03198	0.0459516	0.00655789
TMT1	AT1G20840	0.000976762	-1.14948	0.0285836			AT5G62470	MYB96	-1.88324	0.00423454	0.000127439
TOM5	AT5G08040	0.00437361	-0.760537	0.0622346			AT5G62480	GSTU9	-1.91469	0.0117376	0.000674263
TOPP3	AT1G64040	0.000791084	1.07804	0.0259164			AT5G62490	HVA22B	-4.72392	0.0451054	0.006283
TPI	AT3G55440	0.0066309	-0.585671	0.0786053			AT5G62550		1.76633	0.00628633	0.000242957
TPR	AT5G63200	0.00712595	0.766758	0.0816799			AT5G62580	TOR1L3	1.07708	0.0461517	0.00666203
TPR	AT1G56090	0.00844775	0.786584	0.090893			AT5G62680	NPF2.11	1.35033	0.0131837	0.000826942
TPS5	AT4G17770	0.000929052	-0.94805	0.0278484			AT5G62890	NAT6	1.31808	0.0161445	0.0011695
TPT	AT5G46110	0.00237746	-2.20178	0.0444507			AT5G63030	GRXC1	-2.04079	0.0146919	0.00100557
TR-BAMY	AT3G23920	3.75e-05	2.46948	0.00628339			AT5G63130		-1.9797	0.0194677	0.00154796
TRAM	AT1G72090	0.00273527	-0.707304	0.0478829			AT5G63180		1.68666	0.0201978	0.00162332
transaldolase	AT1G12230	0.00264634	-0.812764	0.0469021			AT5G63320	GTE10	-1.04003	0.0423718	0.00553026
transcription activator	AT5G42290	0.00203596	4.75023	0.0410503			AT5G63560	FACT	1.16804	0.0203054	0.0016544
transducin	AT1G47610	0.00147088	0.884903	0.0351317			AT5G63590	FLS3	1.09497	0.0466993	0.00681504
transducin	AT1G49450	0.00527719	1.82471	0.069021			AT5G63650	SRK2H	1.24481	0.0183352	0.00141532
transferase	AT5G63560	0.000821393	-1.16804	0.0264259			AT5G63790	ANAC102	-2.01184	0.00271191	5.98511e-05
transferase	AT2G39980	0.00159369	2.37844	0.0365347			AT5G63810	BGAL10	0.958282	0.0444474	0.00604053
transferase	AT5G01210	0.00167694	-0.753774	0.0369218			AT5G64030		1.87627	0.00443889	0.000139682
transferase	AT5G02890	0.00723702	-0.65364	0.0824756			AT5G64250		-0.926451	0.0317084	0.00340819
transferase, transferring glycosyl groups	AT4G11350	0.000159572	2.02043	0.0117794			AT5G64310	AGP1	-1.33155	0.0140212	0.000931857
transferase/ transferase, transferring acyl groups other than amino-acyl groups	AT1G24430	0.000650827	-1.33353	0.0237146			AT5G64330	RPT3	1.36768	0.0148715	0.00102279
transporter	AT2G21520	0.00028688	-0.979797	0.0156212			AT5G64620	C/VIF2	1.13101	0.0220361	0.00184984
transporter	AT1G34020	0.00110011	-0.779384	0.0301244			AT5G65010	ASN2	0.971705	0.0397986	0.00491704
transporter	AT4G17550	0.00114867	1.91093	0.0308611			AT5G65020	ANN2	0.985137	0.0318485	0.00343372
transporter	AT1G06890	0.00790185	-0.608803	0.0869011			AT5G65280	GCL1	-1.56486	0.0363674	0.00427292
TRAPP	AT5G58030	0.00669898	-0.748589	0.0789276			AT5G65360	HTR2	2.31953	0.00565302	0.000202959
TRN2	AT5G46700	0.0049441	-1.34116	0.066363			AT5G65390	AGP7	1.66394	0.015893	0.00114624
tRNA syn	AT3G62120	0.002518	-0.90535	0.0458288			AT5G65410	ZHD1	1.52318	0.0569983	0.00948284
tRNA syn	AT5G26710	0.00771877	-0.790576	0.0857442			AT5G65440		0.925215	0.0546692	0.00887869
tropinone reductase	AT1G07440	0.00128872	1.07977	0.0331033			AT5G65640	BHLH93	1.28811	0.0101909	0.000538723
tropomyosin	AT1G17140	0.000580727	-1.61643	0.0223003			AT5G65700	BAM1	0.951607	0.0331527	0.00368151
TRP1	AT5G59430	0.00758497	0.654348	0.0846195			AT5G65730	XTH6	0.813965	0.0569021	0.00944327
TRX1	AT3G51030	0.00811626	-0.999067	0.0885375			AT5G65810	CGR3	1.64611	0.0113665	0.000642828
TRXF1	AT3G02730	0.00604779	-0.519987	0.0745273			AT5G65860		0.921327	0.0324165	0.00353261
trypsin inhibitor	AT2G43550	0.00805692	-1.34939	0.0881169			AT5G65970	MLO10	1.37804	0.0127137	0.000764661
tryptophan synthase	AT5G38530	0.000187256	1.24127	0.0127502			AT5G66070		-1.43777	0.0224328	0.00193668
TSC13	AT3G55360	0.00135631	-1.5148	0.0338448			AT5G66080		-1.41527	0.0342294	0.00387089
TSO2	AT3G27060	0.000543449	-1.6627	0.0213879			AT5G66170	STR18	-1.31217	0.00750034	0.000323932
TUA2	AT1G50010	0.000367822	-1.42293	0.0175125			AT5G66390	PER72	1.25264	0.0142251	0.000952344
TUA4	AT1G04820	0.000355252	-2.11145	0.0171317			AT5G66400	RAB18	-5.6034	0.0203054	0.00165745
TUA6	AT4G14960	0.000169277	-1.2973	0.0121401			AT5G66490		-0.910127	0.0452917	0.00632676
TUB1	AT1G75780	2.67e-05	-2.57848	0.00544156			AT5G66510	GAMMA CA3	0.919562	0.0334906	0.00374869
TUB4	AT5G44340	3.08e-05	-1.44956	0.00584844			AT5G66510	-	0.919562	0.0334906	0.00374869
TUB5	AT1G20010	0.00569493	-1.12484	0.0716499			AT5G66650		-1.11474	0.0505522	0.00773431
TUB6	AT5G12250	3.11e-05	-2.00923	0.00586587			AT5G66700	ATHB-53	1.78766	0.0345487	0.00392595
TUB7	AT2G29550	0.00225968	-1.36301	0.0431421			AT5G66920	sks17	1.87706	0.00260008	5.43628e-05
TUB8	AT5G23860	0.000178143	-1.31706	0.0123885			AT5G67030	ZEP	-1.95028	0.0266669	0.00252868
TUB9	AT4G20890	0.00931762	-0.654995	0.0961224			AT5G67070	RALFL34	2.49763	0.00097345	9.76533e-06
tubulin binding	AT3G43610	0.00428542	-0.685764	0.0617735			AT5G67260	CYCD3;2	1.76743	0.00415423	0.000121951
TWN3	AT1G74970	0.00241547	-1.15598	0.0448794			AT5G67280	RLK	1.15028	0.0401146	0.00502067
tyrosine specific phosphatase	AT1G05000	0.00440831	-0.771476	0.0623112			AT5G67300	MYB44	-0.965242	0.046785	0.00684731
U-box	AT1G60190	0.000342852	3.58026	0.0171254			AT5G67420	LBD37	1.18103	0.0169438	0.0012614
U2A'	AT1G09760	0.00881411	-0.587358	0.09314			ATCG00050	RPS16	1.2105	0.0419799	0.00546138
UBC20	AT1G50490	0.0020694	-1.04122	0.0413337			ATCG00220	PSBM	1.51619	0.0347487	0.00397481
UBC21	AT5G25760	0.00697679	-0.531358	0.0807106			ATMG00060	-	-1.02797	0.0259449	0.00241093
UBC32	AT3G17000	0.000415703	1.30534	0.0185925			ATMG00070	NAD9	-1.27082	0.0266669	0.00253434
ubiquinol-cytochrome C reductase complex 14 kDa	AT5G25450	0.00178662	1.06831	0.0381685			ATMG00110	CCB206	-1.07515	0.0290728	0.00292488
ubiquinol-cytochrome C reductase UQCRX/QCR9-like	AT3G52730	0.00669542	-0.582254	0.0789276			ATMG00180	CCB452	-1.17521	0.0155774	0.00109551
UBP1B	AT1G17370	0.00438483	0.773948	0.0622895			ATMG00310	ORF154	-1.47445	0.0257879	0.00238545
UBP12	AT5G06600	0.00131215	0.651338	0.0333669			ATMG00513	NAD5A	-1.11901	0.0156104	0.00110443
UBQ14	AT4G02890	0.000713956	1.36611	0.0243974			ATMG00570	ORFX	-1.05389	0.0385351	0.00465106
UBX	AT4G23040	0.00362709	0.892034	0.0562189			ATMG00580	NAD4	-1.07192	0.0356326	0.00414647
UCC1	AT2G32300	0.00964375	-1.35409	0.0979694			ATMG00600	ORF106C	-1.31681	0.0178419	0.00136405
UDP-glucose 6-dehydrogenase	AT5G15490	0.00111948	-1.59106	0.030291			ATMG00630	ORF110B	-0.851007	0.0496637	0.00752158
UDP-glucose 6-dehydrogenase	AT5G39320	0.00177042	-1.13063	0.0380257			ATMG00660	ORF149	-1.21382	0.0148837	0.0010263
UGD1	AT1G26570	0.00071666	-0.918866	0.0243974			ATMG00940	ORF164	-1.33205	0.0203054	0.00165542
UGT72B1	AT4G01070	0.00203239	-1.02157	0.0410503			ATMG01000	ORF114	-1.2352	0.0425153	0.00557713
UGT78D1	AT1G30530	0.000163913	-1.16866	0.0119675			ATMG01100	ORF105A	-1.04409	0.0520863	0.00812427
UGT84B2	AT2G23250	0.00942203	0.545645	0.0966351			ATMG01250	ORF102	-1.19351	0.0459516	0.00656583
ULT1	AT4G28190	0.00158504	-1.61985	0.036482
USP	AT3G62550	0.000201641	-2.52286	0.0133317
USP	AT1G44760	0.000886089	-1.34654	0.0273858
USP	AT3G11930	0.00106787	1.11243	0.029841
UTP--glucose-1-phosphate uridylyltransferase	AT2G35020	0.000498723	-1.33018	0.0209115
UVR8	AT5G63860	0.00336521	0.786166	0.0539806
UXS3	AT5G59290	0.00411718	-0.998324	0.060511
VAC-INV	AT1G12240	0.00222939	-0.889251	0.0430224
vacuolar calcium-binding	AT1G62480	0.000101538	-2.01377	0.00965035
vacuolar sorting receptor	AT4G20110	0.00166627	1.00504	0.0368087
VALRS	AT1G14610	0.00482481	-0.642364	0.0654562
VAN	AT5G02030	3.74e-06	-1.95959	0.00299114
VAN7	AT1G13980	0.00291699	-1.01814	0.0495395
VEP1	AT4G24220	9.15e-05	1.55829	0.00910014
VH1	AT2G01950	4.98e-06	-3.04469	0.00299114
VHS	AT1G06210	0.00392764	0.744648	0.0589017
VHS	AT5G63640	0.00744111	0.514534	0.0835706
VIM1	AT1G57820	0.00977018	-0.823052	0.0984789
VIT	AT2G42580	3.43e-05	-1.62697	0.0060876
VLN1	AT2G29890	0.00162666	-0.992594	0.0367069
VND1	AT2G18060	0.00279157	-0.606426	0.0481719
VPS35C	AT3G51310	0.00717332	-0.639516	0.0819346
VPS41	AT1G08190	0.00531516	0.494507	0.0693586
VQ motif	AT2G22880	0.00207692	1.67622	0.0413752
VQ motif	AT5G53830	0.00557288	-1.37271	0.0709756
VTC4	AT3G02870	0.00132283	-0.992042	0.0335502
WAKL2	AT1G16130	0.000895653	1.29518	0.0273858
WAM1	AT1G62360	0.000123603	-1.81668	0.0102897
WAV5	AT2G38120	0.000100273	-1.51738	0.00959407
WCOR413-LIKE	AT2G15970	3.17e-05	3.09435	0.00587358
WD-40 repeat	AT5G54520	0.00180569	1.30422	0.0383547
WD-40 repeat	AT5G54200	0.00249776	-1.18504	0.0456156
WD-40 repeat	AT2G37670	0.00315313	0.601499	0.0518924
WDL1	AT3G04630	0.00100396	-0.882199	0.0290984
WDY	AT1G79430	0.00814807	-0.873806	0.0887148
WEI8	AT1G70560	0.00205476	-0.779114	0.0411494
WLIM1	AT1G10200	0.00226219	-0.959608	0.0431443
WOL1	AT2G01830	0.00543262	-0.630769	0.0700022
wound-responsive	AT4G10270	0.00116447	-2.00811	0.0312068
WRKY6	AT1G62300	0.00142456	1.17347	0.034674
WRKY18	AT4G31800	0.000544703	2.62112	0.0213879
WRKY25	AT2G30250	0.00690475	0.679489	0.0804444
WRKY26	AT5G07100	0.00606035	0.755508	0.0746015
WRKY33	AT2G38470	1.94e-06	1.92686	0.00218712
WRKY46	AT2G46400	0.00156739	0.790898	0.0363448
XCP2	AT1G20850	0.000673787	-1.70006	0.0239022
XERO1	AT3G50980	0.00030618	6.64225	0.0162418
XERO2	AT3G50970	1.39e-05	4.66577	0.00483909
XH	AT1G13790	0.00206789	-0.733424	0.0413337
XLG2	AT4G34390	6.12e-05	1.234	0.00774774
XRN2	AT5G42540	0.00067239	-0.811483	0.0239022
XTH9	AT4G03210	0.00227743	-0.967377	0.0432592
XTH19	AT4G30290	0.00706094	-1.95088	0.0814257
XTH22	AT5G57560	4.74e-05	1.6655	0.00689368
XYL1	AT1G68560	0.00725552	-1.57584	0.082584
XYLT	AT5G55500	0.00672984	-0.7884	0.0790869
YBR159	AT1G67730	0.00277085	-1.12385	0.0480332
YCF32	AT1G67740	0.00445348	-1.82489	0.0624363
YLS2	AT3G51430	0.00708664	0.695614	0.0815161
YSL6	AT3G27020	0.000115175	1.56411	0.0100679
YUC6	AT5G25620	0.00348336	-0.92913	0.0548725
ZAT6	AT5G04340	5.81e-06	2.71953	0.00320404
ZAT10	AT1G27730	8.78e-05	1.76487	0.00902515
ZAT12	AT5G59820	0.000129614	1.75971	0.0105967
ZDS	AT3G04870	0.00952991	0.531733	0.0973476
ZEP	AT5G67030	0.00843982	1.95028	0.0908505
ZF14	AT1G58340	2.27e-05	3.34369	0.00503507
ZFAR1	AT2G40140	2.98e-05	1.47832	0.00575886
ZFHD1	AT1G69600	8.12e-05	2.00854	0.00865243
ZFP3	AT5G25160	0.000353493	-1.4862	0.0171254
ZFP4	AT1G66140	0.00544213	-1.07168	0.0700022
ZFP8	AT2G41940	0.000124353	-1.05395	0.0103094
ZIK4	AT3G04910	7.15e-05	-1.76872	0.00824448
zinc finger	AT5G47610	6.56e-06	2.8258	0.00331943
zinc finger	AT1G69420	4.01e-05	-1.25451	0.00651668
zinc finger	AT1G55530	0.000166173	1.01808	0.012033
zinc finger	AT5G27420	0.000238952	1.83716	0.0142683
zinc finger	AT5G01880	0.000465774	1.79412	0.0200081
zinc finger	AT5G55970	0.000664785	1.12329	0.0238049
zinc finger	AT1G49230	0.000717696	-1.45001	0.0243974
zinc finger	AT5G61190	0.000812933	-0.743697	0.0262798
zinc finger	AT5G48655	0.00106883	1.1588	0.029841
zinc finger	AT3G06740	0.00143122	-1.217	0.03473
zinc finger	AT1G20823	0.00156698	2.47176	0.0363448
zinc finger	AT1G75710	0.00172524	-0.931355	0.0375263
zinc finger	AT1G14200	0.00190372	1.81926	0.0394403
zinc finger	AT2G28810	0.00243728	-1.40776	0.0451234
zinc finger	AT1G68360	0.00275994	-1.15806	0.0480332
zinc finger	AT4G24060	0.00316106	-1.0156	0.0519572
zinc finger	AT1G22510	0.00324038	0.610154	0.0527442
zinc finger	AT5G66070	0.00343098	1.43777	0.0544446
zinc finger	AT1G68520	0.00349204	-1.3162	0.0549714
zinc finger	AT1G26800	0.00400601	0.642908	0.0597508
zinc finger	AT2G15580	0.00429278	-0.83573	0.0618171
zinc finger	AT2G45050	0.00494211	-1.00242	0.066363
zinc finger	AT2G47890	0.00553429	0.916059	0.0706216
zinc finger	AT5G12310	0.00604545	0.557321	0.0745273
zinc finger	AT2G34140	0.00739104	-0.510846	0.0832166
zinc finger	AT4G23450	0.00766204	0.614343	0.0852127
zinc finger	AT5G59550	0.00833744	0.702272	0.0900886
zinc finger	AT3G56580	0.00947987	-0.798185	0.0970537
zinc finger	AT3G16090	0.00956944	-0.773568	0.0976203
zinc ion binding	AT1G17210	0.000688847	0.916027	0.0241184
zinc-binding	AT1G21000	0.00045427	1.20471	0.0195877
zinc-binding	AT1G76590	0.00108905	1.42151	0.0300722
zinc-binding	AT3G56490	0.00386993	-0.754666	0.0583817
ZLL	AT5G43810	0.00231217	-0.635211	0.0435873
ZPR1	AT2G45450	0.00136838	-0.9474	0.0339159
42981	AT1G24260	0.00148649	-1.18316	0.0353565
-	AT5G16720	1.2e-06	-2.18815	0.00218712
-	AT1G05340	1.45e-06	3.1744	0.00218712
-	AT1G67920	3.68e-06	2.6656	0.00299114
-	AT3G45160	3.73e-06	-4.62551	0.00299114
-	NA	4.24e-06	-2.25195	0.00299114
-	AT1G19835	4.45e-06	-2.20611	0.00299114
-	AT1G21560	6.04e-06	-1.69288	0.00320404
-	AT4G16146	6.04e-06	2.4362	0.00320404
-	AT3G18050	8.53e-06	-1.93496	0.00374098
-	AT2G39870	9.32e-06	-2.20484	0.00386658
-	NA	1.01e-05	-3.66595	0.00404281
-	AT3G62630	1.03e-05	-1.68978	0.00404281
-	AT4G22160	1.46e-05	-1.50365	0.00483909
-	AT3G13980	1.5e-05	-2.59064	0.00483909
-	AT3G01680	1.54e-05	-2.25123	0.00483909
-	AT1G29050	1.57e-05	-1.93403	0.00483909
-	AT1G64650	2.18e-05	-2.39507	0.00503507
-	AT2G31945	2.25e-05	2.63276	0.00503507
-	NA	2.3e-05	1.23302	0.00503507
-	AT4G19390	2.52e-05	1.47373	0.00531798
-	AT1G24600	2.61e-05	3.52153	0.00535872
-	AT3G14595	3.25e-05	1.24465	0.0059358
-	AT2G14460	3.43e-05	-1.19144	0.0060876
-	AT3G54260	3.46e-05	-2.57599	0.0060876
-	AT1G78070	3.68e-05	2.15306	0.00628207
-	AT1G65010	3.91e-05	-1.65521	0.0065088
-	AT1G19020	4.54e-05	1.7351	0.00667596
-	AT5G66170	4.87e-05	1.31217	0.00703491
-	AT5G10695	5.47e-05	1.86357	0.00755894
-	AT2G21180	5.97e-05	1.34044	0.00766041
-	AT3G07210	6.01e-05	-1.07362	0.00766041
-	AT3G10020	6.71e-05	1.88223	0.00803588
-	AT1G28400	6.73e-05	-3.30307	0.00803588
-	AT3G52900	7.01e-05	-1.93236	0.00820121
-	AT5G52540	7.31e-05	-1.37945	0.00824448
-	NA	7.4e-05	-2.07179	0.00824448
-	NA	7.55e-05	-1.86335	0.00828016
-	AT2G23120	8.07e-05	2.84821	0.00864712
-	AT1G24575	8.19e-05	-1.88484	0.00867017
-	AT3G48510	8.41e-05	2.91	0.00871561
-	AT5G06980	8.52e-05	2.13186	0.00878989
-	AT1G03820	9.01e-05	-2.5221	0.00905842
-	NA	9.27e-05	2.77857	0.00911863
-	AT2G40530	0.000108544	-1.48025	0.00990131
-	AT1G50290	0.000113043	1.3172	0.00999427
-	NA	0.000120436	-1.84325	0.0101479
-	AT2G34070	0.000120564	-1.93342	0.0101479
-	AT4G39190	0.000122874	-1.56069	0.0102866
-	NA	0.000124743	2.64031	0.0103094
-	AT5G03210	0.000137183	4.61838	0.0109794
-	AT2G36220	0.000139667	2.35179	0.0110618
-	AT4G09890	0.000143347	-1.89127	0.0111685
-	AT5G50360	0.000144441	4.33364	0.0111685
-	AT1G75860	0.000153676	1.73684	0.0115941
-	AT1G55360	0.000155537	-1.49323	0.0115941
-	AT1G47740	0.000164218	-1.30011	0.0119675
-	AT1G67860	0.000173686	-2.19664	0.0121884
-	AT2G28400	0.000178033	2.25158	0.0123885
-	AT5G05220	0.000190013	3.25605	0.0128231
-	NA	0.000191931	-0.962855	0.0128763
-	AT3G06070	0.000200965	-1.76837	0.0133313
-	AT1G62045	0.000209165	-0.915581	0.0134396
-	NA	0.000217156	1.87965	0.0137211
-	NA	0.000223583	-1.20771	0.0139007
-	NA	0.000227976	-1.18936	0.0140514
-	NA	0.000230576	-0.954798	0.0140514
-	AT2G07705	0.000247061	1.32196	0.0145244
-	NA	0.000262254	1.63641	0.0148807
-	AT3G48550	0.000265219	-1.48739	0.0149728
-	AT3G15780	0.000265847	1.68448	0.0149728
-	AT1G01725	0.00026928	1.35621	0.0150546
-	AT2G21560	0.000288685	-1.39686	0.0156411
-	AT1G67865	0.000292041	-1.31838	0.0157481
-	AT2G04280	0.000313684	-0.99017	0.0164486
-	NA	0.000316614	-1.02007	0.0165642
-	AT5G15190	0.000323361	3.0623	0.0166941
-	AT3G49720	0.000325253	-1.12644	0.0167473
-	NA	0.000328765	-1.38212	0.0167544
-	NA	0.000334273	1.04094	0.0168313
-	AT4G32460	0.000344478	-1.27211	0.0171254
-	AT5G14370	0.000351027	-0.967125	0.0171254
-	AT1G10380	0.000352149	-0.914231	0.0171254
-	AT1G12080	0.000358403	-1.55027	0.0172109
-	NA	0.000367347	1.11967	0.0175125
-	AT3G08030	0.000376616	-2.20386	0.0177029
-	AT1G76270	0.000383395	-0.932643	0.0178084
-	AT1G70420	0.000390461	1.58129	0.0180042
-	NA	0.000391616	2.14286	0.0180096
-	AT1G27690	0.000403107	-1.27476	0.0183808
-	AT3G12510	0.000403981	2.47096	0.0183808
-	AT3G22240	0.000407515	-1.3628	0.0184067
-	AT1G63720	0.000414598	1.03034	0.0185795
-	AT1G70470	0.000421946	-0.879047	0.0187325
-	AT1G21770	0.00042213	1.2438	0.0187325
-	NA	0.000425503	1.15677	0.0187325
-	AT5G58930	0.000426131	-1.37848	0.0187325
-	AT4G01026	0.000427935	2.75011	0.0187715
-	AT5G44650	0.000450242	-1.22246	0.0194554
-	AT1G50040	0.000493661	0.762006	0.020842
-	AT5G62550	0.00050577	-1.76633	0.0209552
-	AT4G38060	0.000517786	1.67749	0.0210529
-	NA	0.000528951	-1.10681	0.0213659
-	AT2G26680	0.000535658	-1.31588	0.0213659
-	NA	0.000538384	-1.14008	0.0213659
-	AT1G21065	0.000544274	1.31893	0.0213879
-	AT4G24130	0.000544416	-1.47498	0.0213879
-	AT5G17160	0.000551101	-1.4283	0.021525
-	AT5G05180	0.00055419	-0.847063	0.0215729
-	AT4G34560	0.000596608	-1.04253	0.0226863
-	AT3G06035	0.000598792	-1.89326	0.0227037
-	NA	0.000600459	-0.886857	0.0227037
-	AT1G15430	0.000609355	1.24751	0.0229363
-	AT3G48185	0.000612376	-1.10329	0.0229439
-	AT5G06700	0.000644312	-1.37894	0.0235665
-	AT1G65295	0.000644695	-0.878329	0.0235665
-	AT5G02550	0.000658432	-1.75816	0.0237858
-	AT2G31110	0.000659037	-1.66845	0.0237858
-	AT4G33980	0.000676511	1.27446	0.0239615
-	AT5G22580	0.000681539	-3.25974	0.0241022
-	NA	0.000684735	-0.982408	0.0241184
-	AT5G13100	0.000693965	-1.42919	0.0242039
-	AT1G56660	0.000698578	1.05261	0.0242262
-	AT5G26850	0.000698728	-1.75543	0.0242262
-	AT2G40480	0.000701449	-1.28413	0.0242425
-	AT2G38790	0.000714861	0.962857	0.0243974
-	AT5G57780	0.000715376	-1.23129	0.0243974
-	AT1G02816	0.000733877	0.89968	0.0246899
-	AT2G35880	0.000744243	-1.36369	0.024965
-	AT1G36940	0.000752391	-1.8032	0.0251643
-	AT1G68140	0.000758205	1.11504	0.0252477
-	NA	0.000764141	-2.39576	0.0253344
-	AT5G40960	0.000771859	1.55737	0.0255161
-	AT4G23493	0.00079533	1.44352	0.0259164
-	NA	0.000814136	2.25186	0.0262798
-	AT5G39520	0.000846156	1.54951	0.0269769
-	NA	0.000851567	-1.09797	0.0270156
-	AT2G23700	0.000860451	-0.906286	0.0271841
-	AT3G14340	0.00086569	-1.44496	0.0273012
-	NA	0.000866553	-1.52337	0.0273012
-	NA	0.000875359	0.744828	0.0273464
-	AT5G22270	0.000877456	1.50802	0.0273464
-	AT3G12320	0.000878249	2.06765	0.0273464
-	NA	0.000878776	1.33047	0.0273464
-	NA	0.000886969	-2.30121	0.0273858
-	AT4G23870	0.00089481	-1.16762	0.0273858
-	NA	0.000924842	1.08396	0.0278484
-	AT3G51720	0.00092553	-0.873927	0.0278484
-	NA	0.000933435	1.23508	0.0278686
-	NA	0.000947652	-1.45107	0.0280726
-	AT1G69890	0.00095884	1.1617	0.0283672
-	AT3G45210	0.000960651	-1.15492	0.0283705
-	AT5G14090	0.000975116	-1.00052	0.0285836
-	AT4G29780	0.000984805	0.821646	0.0286523
-	AT2G42570	0.00102185	-1.65149	0.0292085
-	AT3G48020	0.00105721	1.6992	0.029841
-	NA	0.00106353	-0.699107	0.029841
-	AT1G79160	0.00106539	0.886742	0.029841
-	NA	0.00107862	0.839669	0.030004
-	NA	0.00108531	2.00394	0.0300718
-	AT4G35870	0.00109336	-0.86347	0.0300722
-	AT1G69030	0.00109425	-1.36687	0.0300722
-	NA	0.00111796	-1.04619	0.030291
-	NA	0.00117423	1.125	0.0313265
-	NA	0.00117757	-0.718448	0.0313789
-	AT5G53880	0.00120772	-2.54532	0.0318845
-	AT4G17486	0.0012121	-1.22971	0.031926
-	AT1G23450	0.00123578	0.746437	0.0323189
-	AT5G57785	0.00125215	-1.52568	0.0325058
-	AT4G28085	0.00127236	0.854773	0.0329053
-	AT1G21830	0.00127791	-1.43846	0.0329368
-	AT3G15550	0.00128293	-1.1481	0.0330289
-	NA	0.0012911	-0.982012	0.0331268
-	AT4G17215	0.00129468	0.9258	0.0331268
-	AT5G16030	0.00129544	-1.54503	0.0331268
-	AT3G22850	0.00132377	-0.799155	0.0335502
-	NA	0.00132858	-2.77777	0.0336347
-	AT5G61820	0.00133129	0.832109	0.0336477
-	AT4G28180	0.00133204	-0.80796	0.0336477
-	AT3G14060	0.00134057	1.33703	0.0337553
-	AT5G65810	0.0013558	-1.64611	0.0338448
-	AT2G16900	0.00136942	1.45095	0.0339159
-	AT2G40640	0.00137771	-1.12421	0.0340751
-	AT1G52590	0.00138981	0.928305	0.034198
-	NA	0.00140406	-0.979314	0.0344372
-	AT1G01360	0.00141291	1.05434	0.03458
-	AT4G38550	0.00142669	0.722583	0.034674
-	NA	0.00142718	1.97555	0.034674
-	AT2G28870	0.00145393	-1.62744	0.0350002
-	NA	0.00145814	-0.788386	0.0350002
-	NA	0.00146545	0.957596	0.0350721
-	AT5G58375	0.00146685	-0.720975	0.0350721
-	AT3G61100	0.00149357	-1.22183	0.0354141
[truncated: 287 more rows]

## Sheet: GLDS-17
		Original authors						GeneLab reanalysis
Symbol	Locus ID	Seedlings P-Value	Seedlings Log10 FC	Seedling_adj.P.Val		Arabidopsis Gene name	Arabidopsis Gene stable ID	P.value_(Space Flight & Seedlings)v(Ground Control & Seedlings)	Log2fc_(Space Flight & Seedlings)v(Ground Control & Seedlings)	Adj.p.value_(Space Flight & Seedlings)v(Ground Control & Seedlings)
1-phosphatidylinositol phosphodiesterase	AT4G38690	0.00394224	0.508888	0.305867		BSK4	AT1G01740	0.00616359	0.972741	0.999965
2Fe-2S	AT1G71500	0.00909631	0.607161	0.415805		VAD1	AT1G02120	0.338418	0.349981	0.999965
5' nucleotidase	AT1G75210	0.0046133	0.572342	0.324152		-	AT1G02120	0.338418	0.349981	0.999965
16S rRNA processing RimM	AT5G46420	0.0033769	0.551725	0.281807		NIMIN-1	AT1G02450	-0.0219939	0.905917	0.999965
AAA-type ATPase	AT2G18330	0.00427867	0.500689	0.316871		SAM1	AT1G02500	0.16167	0.568222	0.999965
ABC	AT2G13610	0.0096338	0.399355	0.428295			AT1G03280	0.0701379	0.795701	0.999965
ACBP1	AT5G53470	0.00911713	0.509211	0.415924		PCMP-E4	AT1G03540	0.0826418	0.694733	0.999965
ACP4	AT4G25050	#################	0.972601	0.0300189			AT1G03700	-0.141488	0.257727	0.999965
AGAL2	AT5G08370	#################	0.947286	0.0183297			AT1G04150	-0.0498172	0.791332	0.999965
AGP9	AT2G14890	0.00755629	1.24813	0.396437			AT1G04330	-0.267883	0.241693	0.999965
AGP21	AT1G55330	0.00806192	1.24107	0.40505			AT1G04380	-0.0468387	0.808873	0.999965
AHA3	AT5G57350	0.00805524	0.8503	0.40505		SPH5	AT1G04645	-0.0771168	0.555625	0.999965
ALDH3F1	AT4G36250	0.000653842	0.916001	0.126391		HDG2	AT1G05230	0.0980145	0.435011	0.999965
AMK2	AT5G47840	0.000423034	0.902676	0.10537			AT1G05340	0.115003	0.772185	0.999965
AMY3	AT1G69830	0.00713118	0.60145	0.387291			AT1G05440	0.0622177	0.741323	0.999965
anac058	AT3G18400	0.00555623	0.689131	0.352049			AT1G05520	0.0356418	0.792531	0.999965
ANNAT4	AT2G38750	0.00229652	0.946931	0.240101		HEXO2	AT1G05590	0.112316	0.545668	0.999965
apolipoprotein D	AT3G47860	0.00457721	0.712312	0.324152		GTE4	AT1G06230	-0.383568	0.106016	0.951007
arabinogalactan-protein	AT4G16980	#################	1.12909	0.00867668		CALS7	AT1G06490	0.0396664	0.748854	0.999965
ARR7	AT1G19050	0.00202817	0.888305	0.230162		PLA-I{gamma}1	AT1G06800	-0.281982	0.303085	0.999965
ATFP3	AT5G63530	#################	1.30328	0.0208802			AT1G07030	-0.122164	0.574795	0.999965
ATHK1	AT2G17820	0.00873516	0.902469	0.410837		RABA2B	AT1G07410	-0.117677	0.610063	0.999965
atnudt3	AT1G79690	#################	1.15125	0.0238164		AIP1	AT1G07430	0.0344437	0.887192	0.999965
ATPK3	AT5G08160	#################	1.01268	0.0208802		MT1C	AT1G07610	-0.0520848	0.853495	0.999965
atToc64-III	AT3G17970	0.00177785	0.541469	0.212359		LSG1-2	AT1G08410	0.521654	0.171356	0.999965
auxin-responsive	AT5G50760	0.00381344	-0.982244	0.30203			AT1G08940	0.198466	0.522547	0.999965
band 7	AT2G03510	0.00524959	0.755266	0.344089		GOLS3	AT1G09350	-0.213492	0.192343	0.999965
BAS1	AT3G11630	0.00208929	0.944152	0.231343		-	AT1G09520	-0.0636604	0.669541	0.999965
BCA3	AT1G23730	0.00364608	-1.10331	0.294919		GLP4	AT1G09560	-0.0485376	0.830232	0.999965
BCAT4	AT3G19710	0.00615335	0.80723	0.368393			AT1G09600	-0.0399762	0.829193	0.999965
Bet v I allergen	AT1G23130	0.000127155	2.58087	0.053711			AT1G10770	-0.219272	0.306791	0.999965
BGLU40	AT1G26560	0.004461	0.488365	0.320995			AT1G11360	0.168489	0.734072	0.999965
BGLU44	AT3G18080	#################	1.18804	0.0191241		CYP77B1	AT1G11600	0.2752	0.232931	0.999965
bHLH	AT2G18300	0.00574186	1.02579	0.358406			AT1G11690	-0.157227	0.732985	0.999965
binding	AT1G79150	0.00586494	0.575727	0.358406			AT1G11800	0.0848837	0.778481	0.999965
binding	AT5G56500	0.00313514	0.744728	0.272814		TL20.3	AT1G12250	0.0218478	0.906911	0.999965
binding	AT1G04530	0.00177819	0.679915	0.212359		-	AT1G12250	0.0218478	0.906911	0.999965
binding	AT2G39080	0.000274818	0.747252	0.0783575		GATL3	AT1G13250	-0.0954378	0.581561	0.999965
BTI3	AT5G41600	0.00130949	0.776584	0.182131		RAV1	AT1G13260	0.0109173	0.974044	0.999965
BZO2H3	AT5G28770	0.00667776	0.660033	0.378905			AT1G13410	-0.145155	0.246837	0.999965
CAC2	AT5G35360	0.00420349	1.23496	0.31526		LAG13	AT1G13580	-0.0971949	0.647433	0.999965
CAD9	AT4G39330	0.000196838	1.48335	0.0712677			AT1G14200	-0.542858	0.505959	0.999965
calcium-binding EF hand	AT3G18430	0.00204501	0.757146	0.230317		RPL10A	AT1G14320	0.184806	0.536594	0.999965
calmodulin	AT3G10190	0.0026132	0.502405	0.253896		MBD10	AT1G15340	0.154234	0.700946	0.999965
CAM5	AT2G27030	0.00347759	0.923782	0.284315		GA3OX1	AT1G15550	-0.158531	0.264398	0.999965
catalytic/ transferase	AT2G30200	0.00915016	0.714195	0.416597		AVP1	AT1G15690	0.149939	0.717766	0.999965
CBL3	AT4G26570	0.0056309	0.617456	0.355791			AT1G15940	0.244584	0.340587	0.999965
CCHC-type	AT3G62330	0.00257686	0.654506	0.253896		HSP70-5	AT1G16030	-1.29085	0.196248	0.999965
CHLI1	AT4G18480	0.00262668	0.996778	0.253896			AT1G16705	-0.0353666	0.769769	0.999965
CHLM	AT4G25080	#################	1.05639	0.0283768		GSTU26	AT1G17190	0.0282768	0.860855	0.999965
chloroplast nucleoid DNA-binding	AT1G09750	#################	1.56759	0.0224206			AT1G19000	-0.117534	0.734161	0.999965
chromosome-associated kinesin	AT5G33300	0.00421545	0.492891	0.31526		PUP14	AT1G19770	-0.237771	0.555019	0.999965
CKL1	AT4G26100	0.00753237	1.07321	0.396437		COR47	AT1G20440	0.0736246	0.782746	0.999965
CL28	AT2G33450	#################	0.817221	0.0315584		4CLL4	AT1G20500	-0.078555	0.691578	0.999965
copper amine oxidase	AT1G31710	0.000630704	1.08574	0.12402			AT1G21350	-0.0153012	0.899757	0.999965
copper amine oxidase	AT3G43670	0.000705094	0.852865	0.131829			AT1G21670	-0.0323533	0.890639	0.999965
copper-binding	AT5G24580	0.00909492	0.489385	0.415805			AT1G21740	0.167114	0.272857	0.999965
CPK13	AT3G51850	0.00761163	0.66091	0.396437			AT1G21920	0.0859456	0.773882	0.999965
CPK33	AT1G50700	0.00219083	0.472618	0.237966		UGT85A1	AT1G22400	-0.0937066	0.740166	0.999965
CPN10	AT2G44650	0.00197002	0.551443	0.22468		OFUT7	AT1G22460	-0.0295631	0.8278	0.999965
CRD1	AT3G56940	0.00314536	0.823682	0.272814		CEL5	AT1G22880	-0.261276	0.236478	0.999965
CRS1	AT5G16180	0.00953326	0.446659	0.428058			AT1G22930	-0.398912	0.254871	0.999965
CSLA02	AT5G22740	0.00432255	0.620249	0.318056		-	AT1G22930	-0.398912	0.254871	0.999965
CSN5B	AT1G71230	0.00332171	0.376231	0.279882			AT1G23390	0.116406	0.637302	0.999965
CWLP	AT3G22120	0.00908407	0.893136	0.415805		ARF2-A	AT1G23490	0.269284	0.45196	0.999965
CYCD3;2	AT5G67260	0.000101848	1.05072	0.0455519		-	AT1G23650	-0.204513	0.573784	0.999965
cyclin	AT1G70620	0.000926885	0.720108	0.154741		CML25	AT1G24620	-0.152267	0.601792	0.999965
CYP81H1	AT4G37310	0.000733422	0.659655	0.134914			AT1G25240	-0.140889	0.548549	0.999965
CYP706A4	AT4G12300	0.00839711	0.464309	0.409436		MYB116	AT1G25340	-0.028924	0.931925	0.999965
DEAD	AT2G45810	0.00852221	0.551353	0.40978			AT1G25370	-0.0991692	0.688242	0.999965
DECOY	AT1G14620	0.00142285	0.764209	0.192387		IPT6	AT1G25410	-0.137586	0.515946	0.999965
DEGP2	AT2G47940	#################	1.02163	0.0189006		KCS5	AT1G25450	0.26155	0.161697	0.999965
dehydration-responsive	AT5G64030	#################	0.731503	0.0238164			AT1G26090	-0.0225204	0.908269	0.999965
dehydration-responsive	AT4G18030	0.00323331	0.746345	0.276224		CAL	AT1G26310	0.0754609	0.569355	0.999965
dehydration-responsive	AT1G29470	0.00660694	1.12688	0.377705			AT1G26320	-0.057147	0.723014	0.999965
delta-ADR	AT1G48760	0.00497579	0.510773	0.336521		FEZ	AT1G26870	-0.0406369	0.805888	0.999965
DIR1	AT5G48485	0.000521602	1.18816	0.117631			AT1G28410	0.470742	0.0665955	0.840104
disease resistance response	AT1G55210	0.000204716	0.989286	0.0718395		RLT1	AT1G28420	0.46127	0.132748	0.992722
DNA binding	AT5G25475	0.00117989	0.830845	0.171592			AT1G28640	-0.138362	0.317759	0.999965
DPH5	AT4G31790	0.00490784	0.685109	0.334172		PEX7	AT1G29260	-0.174407	0.570479	0.999965
drought-responsive	AT4G02200	0.00118446	0.575241	0.171592			AT1G29310	0.146562	0.458369	0.999965
DRT100	AT3G12610	0.00673018	1.06339	0.37905			AT1G29600	0.0273253	0.922906	0.999965
DXS	AT4G15560	0.000478845	0.989588	0.112603			AT1G30540	-0.00238018	0.993275	0.999965
dynein light chain type 1	AT1G23220	0.000164745	0.704217	0.0627829		-	AT1G30540	-0.00238018	0.993275	0.999965
EDS1	AT3G48090	0.0028774	1.45493	0.267892			AT1G30800	-0.207862	0.162199	0.999965
eEF1Balpha1	AT5G12110	0.00361838	0.986679	0.294066			AT1G30820	0.12374	0.824276	0.999965
EEL	AT2G41070	0.00604203	0.518109	0.364599		ATSRX	AT1G31170	-0.00546166	0.971401	0.999965
EIF4B5	AT1G13020	0.00663823	0.495048	0.378151		AGO2	AT1G31280	-0.101053	0.550761	0.999965
ELF4-L2	AT1G72630	0.00545092	0.673169	0.34899		NFD3	AT1G31817	0.0841006	0.631514	0.999965
emb1211	AT5G22640	0.00325953	0.651741	0.277425			AT1G32740	-0.024638	0.917312	0.999965
emb1879	AT5G49820	0.00463202	0.74493	0.324152		-	AT1G32740	-0.024638	0.917312	0.999965
emb2726	AT4G29060	0.00135168	0.849341	0.185734		TPR9	AT1G33400	0.200603	0.294144	0.999965
emb2742	AT3G12670	#################	0.833612	0.0382863		IAN9	AT1G33970	-0.240946	0.227792	0.999965
enoyl-CoA hydratase/isomerase	AT1G06550	0.00728006	0.592352	0.391475		EPF2	AT1G34245	0.0087312	0.943431	0.999965
ENTH	AT3G46540	0.000576383	0.981738	0.120652		RPL30A	AT1G36240	-0.0274115	0.87085	0.999965
enzyme inhibitor/ pectinesterase	AT4G33220	#################	1.59263	0.00141901		NIA2	AT1G37130	0.108143	0.753239	0.999965
enzyme inhibitor/ pectinesterase/ pectinesterase inhibitor	AT1G14890	0.00640094	0.970757	0.37416		SDC	AT1G43710	0.212807	0.431508	0.999965
ERD3	AT4G19120	0.00541757	0.712066	0.34899			AT1G44120	-0.106304	0.43827	0.999965
ERG28	AT1G10030	0.00868438	0.621933	0.410837			AT1G45110	0.238369	0.130047	0.989094
EXP1	AT1G69530	#################	1.43917	0.00867668		CYCA3-4	AT1G47230	-0.118149	0.408791	0.999965
EXP3	AT2G37640	0.00974775	1.04121	0.428413			AT1G47340	-0.233799	0.266255	0.999965
EXP11	AT1G20190	0.00240934	0.898078	0.246865			AT1G49290	-0.140894	0.552266	0.999965
EXPA6	AT2G28950	0.00110271	0.778247	0.165446			AT1G49700	-0.0784964	0.72698	0.999965
F-box	AT2G44130	0.00822138	0.667932	0.407673		-	AT1G49700	-0.0784964	0.72698	0.999965
FAD3	AT2G29980	0.00576985	1.0338	0.358406			AT1G49930	-0.276729	0.105313	0.95006
FER3	AT3G56090	0.00105623	0.517848	0.161695			AT1G50120	0.0689392	0.634695	0.999965
FH1	AT3G25500	0.00153619	0.677337	0.199098		ATHX	AT1G50320	-0.13312	0.660363	0.999965
fibrillin	AT5G19940	0.00850211	0.379137	0.40978		CHR28	AT1G50410	0.372183	0.127098	0.985035
FIP37	AT3G54170	0.00262689	0.67407	0.253896			AT1G51100	-0.0106751	0.980203	0.999965
FK506 binding	AT3G12340	0.00461468	0.484883	0.324152			AT1G51270	-0.0867847	0.737479	0.999965
FL5-2I22	AT5G62350	0.000992561	1.41998	0.156463			AT1G51410	-0.0547964	0.822472	0.999965
FLA9	AT1G03870	0.00863388	1.21201	0.410725		DOF1.7	AT1G51700	-0.0426935	0.755855	0.999965
FLA18	AT3G11700	0.000214456	0.89557	0.0740141			AT1G51730	0.599997	0.024294	0.589296
FTSH12	AT1G79560	0.000263117	0.740363	0.0778728			AT1G51820	-0.0341983	0.882257	0.999965
FUC95A	AT4G34260	0.000922567	0.725287	0.154741		IAA18	AT1G51950	0.0648353	0.707271	0.999965
FUS11	AT5G14250	0.00236124	0.5614	0.24371			AT1G52660	-0.236308	0.187661	0.999965
G6PD5	AT3G27300	0.00657698	0.523297	0.377705			AT1G52700	-0.0185542	0.908282	0.999965
GAE6	AT3G23820	0.00989004	0.845316	0.430619			AT1G52720	-0.376529	0.0766325	0.872538
GAPA-1	AT3G26650	0.00701774	0.909125	0.384634			AT1G52820	-0.0783531	0.579173	0.999965
GC5	AT1G79830	0.000475227	1.23441	0.112603		GCR2	AT1G52920	-0.0540797	0.826551	0.999965
GEM	AT2G22475	0.00621066	0.463207	0.370851			AT1G53180	-0.0843186	0.876147	0.999965
geranylgeranyl reductase	AT1G74470	0.00686695	1.19783	0.382836		-	AT1G53180	-0.0843186	0.876147	0.999965
GGH2	AT1G78680	0.0026681	0.533804	0.255711		HSP17.4B	AT1G54050	-0.936082	0.333094	0.999965
GIF1	AT5G28640	0.00878992	0.759537	0.410837			AT1G55790	0.0439536	0.879138	0.999965
glucosyl transferase	AT4G37800	0.00656045	0.747104	0.377705		-	AT1G55790	0.0439536	0.879138	0.999965
glucosyl transferase	AT2G36870	#################	1.43913	0.0208802		GOLS2	AT1G56600	0.0416598	0.758601	0.999965
glutamine amidotransferase	AT1G15040	0.00261062	-1.59268	0.253896			AT1G59790	-0.0655906	0.699375	0.999965
glutaredoxin	AT4G15690	0.0040266	0.506376	0.305867		E1 ALPHA	AT1G59900	0.120786	0.730888	0.999965
glutaredoxin	AT5G18600	0.000570611	1.48413	0.120652			AT1G59930	-0.119783	0.518374	0.999965
GLX2-4	AT1G06130	0.0026961	0.578369	0.257314		DRP4C	AT1G60500	-0.120049	0.397065	0.999965
glycine-rich	AT4G29020	0.000222203	1.69534	0.0740141		-	AT1G61170	0.460412	0.0523981	0.763172
glycoprotein	AT4G16790	0.0027297	0.712488	0.259436		SD129	AT1G61380	0.135781	0.25671	0.999965
glycosyltransferase	AT4G16710	0.00761833	0.529701	0.396437			AT1G61760	-0.00977575	0.946542	0.999965
GMN10	AT5G22830	0.000429829	0.6737	0.10537		BGLU46	AT1G61820	-0.0639631	0.853094	0.999965
GNAT	AT2G04845	0.00467566	0.599562	0.32504			AT1G62150	0.206915	0.290702	0.999965
GPAT4	AT1G01610	0.00992983	0.406102	0.430625			AT1G62680	0.13223	0.411384	0.999965
GPAT8	AT4G00400	0.00938056	0.522286	0.423584		HOP2	AT1G62740	-0.289125	0.581621	0.999965
GPI transamidase component PIG-S	AT3G07180	0.00417063	0.575797	0.313968		TET10	AT1G63260	0.127389	0.339301	0.999965
GRP3	AT2G05520	0.00876471	1.06496	0.410837			AT1G63350	-0.0934707	0.516429	0.999965
GRP3S	AT2G05380	0.00766449	0.973228	0.396437			AT1G63670	-0.145702	0.234398	0.999965
GS1	AT5G57440	#################	0.673708	0.00928235		-	AT1G63670	-0.145702	0.234398	0.999965
gsl12	AT5G13000	#################	1.12589	0.0274404		AtMYB103	AT1G63910	-0.106846	0.513657	0.999965
GSTU12	AT5G41210	0.00403607	0.772014	0.305867			AT1G64100	0.0584969	0.733664	0.999965
GSTU20	AT1G78370	0.000236993	1.28028	0.0756883			AT1G64600	0.146266	0.568955	0.999965
GUN5	AT5G13630	0.000777659	0.948926	0.138581			AT1G64680	-0.112971	0.654751	0.999965
HB31	AT1G14440	0.00445909	0.819885	0.320995			AT1G66100	-0.0973581	0.528316	0.999965
HCF164	AT4G37200	0.00206992	0.470426	0.230317			AT1G66510	-0.158562	0.493615	0.999965
HIPP26	AT4G38580	0.00854033	0.702888	0.40978		-	AT1G66510	-0.158562	0.493615	0.999965
HISN2	AT1G31860	#################	0.759832	0.0303936			AT1G66540	-0.115641	0.581448	0.999965
histone H2B	AT2G37470	0.00174009	0.918361	0.212305		WRKY67	AT1G66550	-0.193717	0.241832	0.999965
histone H3	AT5G65360	0.00242427	0.911135	0.246865		DTX8	AT1G66780	-0.214635	0.0707072	0.856873
homoserine dehydrogenase	AT5G21060	0.00375108	0.803728	0.301275			AT1G68160	-0.00807066	0.970888	0.999965
HSP60-3A	AT3G13860	0.00510139	0.774573	0.340116			AT1G68440	-0.251451	0.237717	0.999965
HTA5	AT1G08880	0.00230523	0.605869	0.240101		CLE12	AT1G68795	-0.0470663	0.691948	0.999965
HTA7	AT5G27670	0.00571983	0.732222	0.358406			AT1G68980	-0.00726561	0.963324	0.999965
HTA11	AT3G54560	0.00185531	0.990076	0.217234		FLN2	AT1G69200	0.19926	0.172437	0.999965
hydrolase	AT5G02230	0.000506637	-0.756304	0.116731		MES15	AT1G69240	-0.104103	0.319496	0.999965
hydrolase	AT1G11820	0.000613266	0.798755	0.12164		TPS8	AT1G70290	-0.232233	0.607261	0.999965
hydrolase	AT4G15940	0.00814408	0.465753	0.406608			AT1G70630	-0.0996734	0.618968	0.999965
hydrolase	AT4G29360	0.0023518	0.711623	0.24371		CEL1	AT1G70710	0.207665	0.248835	0.999965
hydrolase	AT5G13980	0.0097346	0.633164	0.428413		CLE17	AT1G70895	-0.0817607	0.671272	0.999965
hydrolase	AT2G18360	0.00835995	0.556232	0.409436		WDL7	AT1G70950	-0.0695414	0.667647	0.999965
hydrolase	AT2G05790	0.00103741	0.815207	0.159887		CEPR2	AT1G72180	-0.0213924	0.909651	0.999965
IAA8	AT2G22670	0.00427711	1.09474	0.316871			AT1G72190	0.167902	0.475168	0.999965
IAA12	AT1G04550	0.00989234	0.763478	0.430619		TIM23-2	AT1G72750	-0.0173671	0.933865	0.999965
IF-3	AT4G30690	#################	0.784278	0.0315584			AT1G72870	-0.03253	0.915494	0.999965
integral membrane	AT4G15630	#################	1.48943	0.00433897		BGAL17	AT1G72990	-0.196194	0.186023	0.999965
integral membrane	AT1G17200	0.00346294	0.390775	0.284136			AT1G73160	-0.147318	0.57237	0.999965
integral membrane	AT1G19450	0.00541381	0.660454	0.34899		ATMYB54	AT1G73410	0.0151609	0.902588	0.999965
integral membrane	AT5G44550	0.00759137	0.853955	0.396437		MKK9	AT1G73500	-0.0731673	0.84812	0.999965
invertase	AT5G20740	0.0036602	0.657068	0.295015			AT1G73610	-0.317174	0.106392	0.9513
JB67	AT3G15850	0.00309118	0.537516	0.272814		MPK15	AT1G73670	-0.187285	0.376993	0.999965
KCS8	AT2G15090	0.00469018	0.486867	0.32504		SARD1	AT1G73805	-0.175179	0.368673	0.999965
KCS9	AT2G16280	0.000956533	0.933321	0.154741			AT1G73930	0.12536	0.409251	0.999965
kelch repeat	AT5G18590	0.00689785	0.980053	0.382836			AT1G74010	-0.00209626	0.994307	0.999965
kinase	AT4G32250	0.00184783	0.570955	0.217234			AT1G74055	-0.101241	0.573529	0.999965
kinase	AT5G18500	0.00520967	0.958648	0.343447		CLPB1	AT1G74310	-0.624704	0.516317	0.999965
kinase	AT3G46930	0.00692239	-0.719758	0.383252			AT1G74320	-0.0367044	0.900084	0.999965
kinase	AT1G53440	#################	1.3884	0.000140365			AT1G74990	-0.0358534	0.786153	0.999965
kinase	AT5G19150	0.00227706	0.733778	0.239354		ATLP-3	AT1G75030	0.0121493	0.952464	0.999965
kinase	AT1G66430	0.00746343	0.68756	0.396437			AT1G75090	-0.0619314	0.694829	0.999965
kinase	AT1G52290	0.00965118	0.840604	0.428295		RRA2	AT1G75110	0.128069	0.353864	0.999965
kinase	AT3G28040	0.00254419	0.892899	0.252317			AT1G75190	0.38971	0.139724	0.998742
kinase	AT4G21410	0.00528164	0.709798	0.344957		-	AT1G75190	0.38971	0.139724	0.998742
kinase interacting	AT4G02710	0.000526011	0.960943	0.117631		GASA1	AT1G75750	0.633139	0.121693	0.976891
kinesin motor	AT3G12020	0.000994613	0.970756	0.156463		-	AT1G75750	0.633139	0.121693	0.976891
LACS9	AT1G77590	0.0088132	0.651647	0.410837		AAE8	AT1G75960	0.0154611	0.9574	0.999965
LEN1	AT1G55490	0.00252236	1.07811	0.251244		-	AT1G76620	-0.235425	0.254127	0.999965
LGT10	AT4G02130	0.00745784	0.457885	0.396437		SKIP	AT1G77180	-0.234625	0.461956	0.999965
LHCA4	AT3G47470	0.000700826	1.04287	0.131829		ERF037	AT1G77200	0.111403	0.463074	0.999965
LHCB5	AT4G10340	0.00018169	0.827635	0.0668442			AT1G77780	0.0210025	0.908878	0.999965
LIM	AT2G39900	0.00889402	1.01534	0.412016		AGL66	AT1G77980	-0.0386854	0.805196	0.999965
lipase	AT3G14220	0.00153821	0.807251	0.199098		GA2	AT1G79460	0.0880487	0.558697	0.999965
lipase	AT5G45670	0.00805281	0.807686	0.40505		WAKL22	AT1G79670	-0.00219182	0.990189	0.999965
lipase	AT3G47560	0.00172509	0.601156	0.212305		AHP6	AT1G80100	-0.135489	0.332298	0.999965
lipase	AT1G29670	0.00328094	1.16623	0.278209		CMT1	AT1G80740	-0.0524139	0.772511	0.999965
lipase	AT3G16370	0.00396731	1.00059	0.305867		PDE318	AT1G80770	0.328128	0.0848743	0.90579
lipid binding	AT1G55260	0.000247893	0.884256	0.0764113			AT2G01300	-0.154254	0.481078	0.999965
LNG2	AT3G02170	#################	1.12328	0.0208802		RIE1	AT2G01735	-0.00634881	0.977162	0.999965
LP-1	AT1G18250	0.007087	0.458978	0.386733			AT2G01790	-0.164224	0.40572	0.999965
LRR	AT1G33590	0.00769932	0.450407	0.396437		AL6	AT2G02470	-0.0981541	0.630345	0.999965
LRR	AT3G15410	0.000563923	0.883415	0.120652			AT2G02590	-0.0689116	0.741267	0.999965
LRR1	AT5G16590	0.00343257	0.971812	0.284136			AT2G02650	-0.0399933	0.841501	0.999965
LSH10	AT2G42610	0.0051754	0.790665	0.343171		WHY3	AT2G02740	0.0107477	0.958095	0.999965
LTP	AT2G15050	#################	1.04843	0.013874		-	AT2G02740	0.0107477	0.958095	0.999965
LTP	AT2G10940	0.000405868	1.70032	0.104021		UBC2	AT2G02760	-0.113383	0.785766	0.999965
LTP	AT4G22490	0.00206863	1.37039	0.230317		UPS4	AT2G03520	-0.153471	0.325963	0.999965
LTP1	AT2G38540	0.000593709	0.88022	0.120652			AT2G04360	-0.000711065	0.996915	0.999965
LTP6	AT3G08770	0.00148031	0.879598	0.196037			AT2G07200	-0.112484	0.665362	0.999965
LTPG1	AT1G27950	0.000117976	1.86669	0.0507743			AT2G10920	-0.2725	0.590182	0.999965
MAK16	AT1G23280	0.0032264	0.65553	0.276224		PRB1	AT2G14580	-0.39816	0.0697245	0.854959
MAM1	AT5G23010	#################	1.596	0.0343779			AT2G15630	0.0844176	0.730799	0.999965
MAM3	AT5G23020	0.00907288	1.25804	0.415805			AT2G16340	-0.361358	0.142301	0.998865
MAP65-2	AT4G26760	0.00775271	0.727506	0.398286		ADF5	AT2G16700	0.251683	0.305976	0.999965
MAPR4	AT4G14965	#################	0.861233	0.035843		-	AT2G17070	-0.0287597	0.845573	0.999965
MCM	AT2G07690	0.00647765	0.762048	0.375968			AT2G17140	0.143216	0.362899	0.999965
MEE62	AT5G45800	0.00970556	0.637845	0.428413		EXL5	AT2G17230	-0.0430765	0.819588	0.999965
MES3	AT2G23610	0.00163269	0.9434	0.205755			AT2G17570	-0.150342	0.624638	0.999965
methyladenine glycosylase	AT3G12710	0.0012045	1.18003	0.172241		CSP3	AT2G17870	0.118323	0.705255	0.999965
methyltransferase	AT5G57280	0.00679376	0.447683	0.381605			AT2G18340	-0.159631	0.442706	0.999965
methyltransferase	AT3G61990	0.00118858	0.814042	0.171592		-	AT2G18340	-0.159631	0.442706	0.999965
microtubule-associated	AT4G39320	0.00220403	0.635282	0.238265		CBP60C	AT2G18750	-0.121001	0.770433	0.999965
mitochondrial import inner membrane translocase subunit Tim17/Tim22/Tim23	AT4G26670	0.00872794	0.50074	0.410837			AT2G19270	-0.196581	0.535139	0.999965
MLP43	AT1G70890	#################	1.18576	0.0208708		CKL5	AT2G19470	-0.0700055	0.678832	0.999965
MLP423	AT1G24020	#################	1.72133	0.00867668		MIOX2	AT2G19800	0.0731724	0.844876	0.999965
MPPalpha	AT3G16480	0.003057	0.757068	0.272814		ATL12	AT2G20030	-0.429369	0.0320452	0.662235
MRG	AT4G37280	0.000585271	0.606791	0.120652		PSAE2	AT2G20260	0.170123	0.317804	0.999965
mRNA guanylyltransferase/ phosphatase/ polynucleotide 5'-phosphatase/ tyrosine phosphatase/ tyrosine/serine/threonine phosphatase	AT5G01290	#################	0.86778	0.00362306		RIC6	AT2G20430	-0.13661	0.608495	0.999965
MT3	AT3G15353	#################	1.91981	0.00867668			AT2G20560	-0.811505	0.352443	0.999965
MUB2	AT5G15460	0.00890505	0.592643	0.412016			AT2G20620	-0.0733275	0.752148	0.999965
myb	AT5G45420	0.00443775	0.594756	0.320995			AT2G20760	0.00940223	0.975825	0.999965
MYB88	AT2G02820	0.000306172	0.859477	0.0852747			AT2G21160	0.449913	0.0861563	0.910027
MYB124	AT1G14350	0.00631732	0.612331	0.37416		SKIP6	AT2G21950	0.121483	0.71463	0.999965
myosin heavy chain	AT3G13190	0.00147769	0.720687	0.196037			AT2G22030	-0.0155098	0.95711	0.999965
myosin heavy chain	AT2G37080	0.000162797	1.18666	0.0627829		AGP2	AT2G22470	-0.091487	0.674291	0.999965
NACA5	AT1G33040	0.00546205	1.06313	0.34899		GEM	AT2G22475	0.463207	0.0064037	0.349737
NAD4L	ATMG00650	0.0069847	-0.61608	0.383906		-	AT2G22475	0.463207	0.0064037	0.349737
NEF1	AT5G13390	0.00511442	0.594436	0.340116		GRDP1	AT2G22660	0.151748	0.63943	0.999965
NFD5	AT1G19520	0.00609907	0.773073	0.366288		-	AT2G22660	0.151748	0.63943	0.999965
NHL repeat	AT1G70280	0.000596484	0.708803	0.120652		ACS4	AT2G22810	-0.0448101	0.832711	0.999965
NRPE9B	AT4G16265	0.00109117	0.547524	0.164831			AT2G23060	-0.174807	0.592795	0.999965
nuclease	AT3G46210	0.00345407	0.645956	0.284136		TET8	AT2G23810	0.169036	0.667996	0.999965
nuclease	AT4G37510	0.000310294	0.856309	0.0852747			AT2G24550	-0.220957	0.675335	0.999965
nuclease	AT2G40410	0.0065214	0.76247	0.377546			AT2G24780	-0.0445651	0.711123	0.999965
oxidoreductase	AT5G01780	0.00300545	0.435845	0.269899		-	AT2G25990	-0.0853008	0.658636	0.999965
oxidoreductase	AT4G02580	0.0059893	0.522598	0.362377		HSFA2	AT2G26150	-0.857307	0.374088	0.999965
oxidoreductase	AT3G29250	0.00958239	0.820237	0.428177			AT2G27410	-0.0149961	0.901638	0.999965
oxidoreductase	AT2G17720	0.00438855	0.599876	0.319818		CPA	AT2G27450	0.0888789	0.625211	0.999965
OXY5	AT1G35720	0.00637834	0.671358	0.37416		FD3	AT2G27510	0.168522	0.614142	0.999965
P17	AT2G22420	0.00132712	1.00125	0.183465		ARF10	AT2G28350	-0.360692	0.141543	0.998864
PAB1	AT1G16470	0.00399008	0.5823	0.305867		ATEXO70H5	AT2G28640	-0.110701	0.418301	0.999965
PAP1	AT3G16500	0.00314555	0.525966	0.272814		XBAT31	AT2G28840	-0.0304287	0.926535	0.999965
PAP12	AT2G27190	0.0022378	0.79574	0.238525			AT2G28970	-0.0214381	0.846208	0.999965
PCNA2	AT2G29570	0.000967496	1.07175	0.155413			AT2G29260	-0.117168	0.455288	0.999965
PDCB2	AT5G08000	0.0014254	0.71979	0.192387		GSTU7	AT2G29420	0.0856055	0.846672	0.999965
PDF1	AT2G42840	#################	2.4704	0.000492535		PSY3	AT2G29995	-0.113807	0.791591	0.999965
PDH-E1 BETA	AT1G30120	0.00226349	0.763159	0.239028			AT2G30000	0.0286406	0.910302	0.999965
PDI8	AT1G35620	0.00400214	0.821002	0.305867			AT2G30630	-0.0262881	0.859439	0.999965
PDI10	AT1G04980	0.00811718	0.457451	0.406608		HEMA3	AT2G31250	-0.0657764	0.862074	0.999965
pectate lyase	AT5G63180	0.00010132	0.692578	0.0455519		B3GALT3	AT2G32430	-0.00655948	0.961491	0.999965
pectate lyase	AT5G48900	0.0029294	1.26343	0.267909			AT2G33170	-0.158849	0.354401	0.999965
pectinase	AT4G23820	0.00580155	1.00834	0.358406		PXG3	AT2G33380	-0.0144986	0.932993	0.999965
pectinase	AT3G62110	0.00580927	0.77678	0.358406		-	AT2G33380	-0.0144986	0.932993	0.999965
pectinesterase	AT3G49220	0.00894002	1.0583	0.412797			AT2G34320	-0.129882	0.305436	0.999965
PEP	AT5G10480	0.000822726	0.775148	0.143656		JMJ15	AT2G34880	-0.0598303	0.705522	0.999965
peptidoglycan-binding LysM	AT5G62150	0.00969261	0.525289	0.428413		CAT5	AT2G34960	-0.128916	0.450172	0.999965
permease	AT5G62890	0.00984582	0.6491	0.430619			AT2G35450	-0.0333604	0.870461	0.999965
peroxidase	AT4G36430	0.00876926	0.415525	0.410837		BRXL1	AT2G35600	-0.106415	0.542652	0.999965
peroxidase	AT5G64110	0.000418076	1.00818	0.10537		ATL70	AT2G35910	-0.251695	0.212861	0.999965
peroxidase	AT1G49570	0.00937034	-1.20321	0.423584		PCMP-E49	AT2G37310	-0.0194611	0.939699	0.999965
petM	AT2G26500	0.000602997	1.05953	0.120652		ABCG2	AT2G37360	-0.212329	0.222957	0.999965
PGK1	AT3G12780	0.00703167	0.431804	0.384634		IP5P8	AT2G37440	-0.11145	0.549991	0.999965
PGP19	AT3G28860	0.000725051	1.41761	0.134459		ATG1C	AT2G37840	0.0970695	0.581451	0.999965
PGR1	AT4G03280	#################	1.10911	0.0183297		TBL34	AT2G38320	-0.0241048	0.871682	0.999965
PHB-1D	AT2G34710	0.000944351	1.04008	0.154741		-	AT2G38320	-0.0241048	0.871682	0.999965
photoassimilate-responsive	AT3G54040	0.00505651	-0.923623	0.338238		WRKY33	AT2G38470	-0.0865793	0.853586	0.999965
PHR2	AT2G47590	0.00841849	0.415578	0.409436		CPK20	AT2G38910	-0.160494	0.370261	0.999965
PIN3	AT1G70940	0.00749891	0.76204	0.396437			AT2G39300	0.00812835	0.948127	0.999965
PKS1	AT2G02950	0.000269704	0.82194	0.0778728		-	AT2G39300	0.00812835	0.948127	0.999965
PMM	AT2G45790	0.00277213	0.84664	0.26084			AT2G39560	-0.0618535	0.612813	0.999965
POT	AT1G52190	0.000266427	1.77585	0.0778728		BIK1	AT2G39660	0.119421	0.546183	0.999965
POT	AT3G16180	0.000594864	1.20514	0.120652			AT2G40316	0.147981	0.548393	0.999965
PP2A	AT5G25510	0.000600026	0.98647	0.120652			AT2G41000	0.120561	0.52177	0.999965
PP2A-1	AT4G19840	0.00478398	1.0646	0.327695		EEL	AT2G41070	0.518109	0.0061553	0.344509
PP2A-2	AT1G10430	0.00482982	0.735977	0.329845			AT2G41200	-0.18073	0.272679	0.999965
PPa6	AT5G09650	0.00345139	0.8673	0.284136		SSL2	AT2G41290	-0.342614	0.0859902	0.910009
PPCK2	AT3G04530	0.000790698	-0.476692	0.139813		CML35	AT2G41410	0.109323	0.678032	0.999965
PPR	AT4G35850	0.000334213	1.16432	0.0907548			AT2G41800	0.0538957	0.793916	0.999965
PPR	AT4G36680	0.00519472	0.97893	0.343447		SPL9	AT2G42200	-0.01815	0.909053	0.999965
PRA1.F1	AT1G17700	0.00768435	0.392335	0.396437		ATL40	AT2G42350	-0.223172	0.44578	0.999965
PRLI-interacting factor	AT2G13690	0.00867547	1.10858	0.410837		PCMP-E75	AT2G42920	0.00849226	0.960327	0.999965
PRLI-interacting factor L	AT1G15730	0.00223086	0.741621	0.238525			AT2G43180	-0.21665	0.325428	0.999965
PRMT1B	AT4G29510	0.00459844	0.552439	0.324152			AT2G43320	-0.0774632	0.640909	0.999965
protease	AT1G01300	0.00176963	0.695667	0.212359		MOCS2	AT2G43760	0.139995	0.620927	0.999965
protein binding	AT1G03370	0.00840905	-0.530649	0.409436			AT2G43890	-0.111911	0.47058	0.999965
protein binding	AT5G61240	0.00757997	0.777872	0.396437		EDE1	AT2G44190	-0.0618324	0.651238	0.999965
proton extrusion	AT4G31040	0.00321894	0.752006	0.276224			AT2G44240	-0.12761	0.573134	0.999965
PRR8	AT4G00760	0.0018952	0.665836	0.217234		DAD1	AT2G44810	-0.160679	0.447798	0.999965
PRXR6	AT1G71695	0.0022208	0.780196	0.238525			AT2G45380	-0.126547	0.361445	0.999965
PSAO	AT1G08380	0.00297249	0.564226	0.269899		-	AT2G45380	-0.126547	0.361445	0.999965
PSBO1	AT5G66570	0.000308783	0.783669	0.0852747		CYP86A8	AT2G45970	-0.239766	0.466315	0.999965
PSBR	AT1G79040	0.00148682	1.34909	0.196037		LAC6	AT2G46570	-0.113921	0.603014	0.999965
PSBW	AT2G30570	0.00442428	1.2437	0.320995		SDR3B	AT2G47140	-0.0196376	0.911342	0.999965
PSP	AT1G18640	0.00114977	0.753339	0.169202		ARF1	AT2G47170	0.115279	0.747322	0.999965
PSRP5	AT3G56910	0.00594759	0.807803	0.361746		RPH1	AT2G48070	0.125042	0.643763	0.999965
PURC	AT3G21110	0.00126985	0.521104	0.178798			AT2G48100	0.0847108	0.683794	0.999965
PUX4	AT4G04210	0.00292555	0.828199	0.267909			AT3G01240	-0.0468669	0.6415	0.999965
pyrophosphate-dependent 6-phosphofructose-1-kinase	AT1G20950	0.00244712	0.633452	0.246985			AT3G01400	-0.116187	0.644265	0.999965
RABA5b	AT3G07410	#################	0.858096	0.032497		RH14	AT3G01540	-0.229297	0.410582	0.999965
RABG3d	AT1G52280	0.00136718	0.848058	0.186738			AT3G02500	0.0247549	0.872871	0.999965
rac GTPase activating	AT5G22400	0.00312798	0.524403	0.272814		-	AT3G02500	0.0247549	0.872871	0.999965
radical SAM	AT2G39670	0.000352972	0.982199	0.0936197			AT3G02640	0.212783	0.340971	0.999965
RALF	AT4G14020	0.00266236	0.993307	0.255711		DSP3	AT3G02800	-0.269258	0.482421	0.999965
Ran-binding	AT5G06120	0.00718696	-0.432757	0.388479		LIP2	AT3G02810	-0.101644	0.39408	0.999965
Ran-binding	AT1G48570	0.00300373	0.491289	0.269899		RPA2B	AT3G02920	0.208287	0.223175	0.999965
RANGAP1	AT3G63130	0.0025824	0.491094	0.253896			AT3G03290	0.0461397	0.886674	0.999965
RCC1	AT3G15430	0.00596302	0.504628	0.361746			AT3G03570	-0.128296	0.411027	0.999965
RD22	AT5G25610	#################	1.45542	0.0303936		DTX24	AT3G03620	-0.0721487	0.549161	0.999965
remorin	AT1G67590	0.00154495	1.13257	0.199098			AT3G03680	-0.088169	0.561194	0.999965
remorin	AT4G36970	0.00362265	0.495824	0.294066		RPS16B	AT3G04230	0.263311	0.260331	0.999965
ribosome	AT1G48350	0.000165146	1.09418	0.0627829		HIPP42	AT3G04900	-0.0707425	0.714565	0.999965
ribosome	AT1G64510	0.00161823	0.520719	0.205065		GID1A	AT3G05120	0.280706	0.426326	0.999965
ribosome	AT1G64880	0.00379362	0.989748	0.30203		ERCC1	AT3G05210	0.123177	0.408685	0.999965
ribosome	AT3G15190	0.00791932	0.494036	0.403736		PCMP-E82	AT3G05240	-0.111482	0.750866	0.999965
ribosome	AT5G20180	0.00928584	0.585155	0.421933		ATRAD9	AT3G05480	-0.0485113	0.698196	0.999965
ribosome	AT1G15810	#################	0.727426	0.0189006		LON4	AT3G05790	-0.254513	0.274485	0.999965
RLK	AT2G37710	0.00583641	0.505055	0.358406		CHR11	AT3G06400	0.0397855	0.903219	0.999965
RNA binding	AT3G11964	0.00931047	0.560136	0.42221		GATA15	AT3G06740	0.365745	0.0391348	0.710565
RNR1	AT2G21790	0.00243949	0.947642	0.246985			AT3G06890	0.0542012	0.745003	0.999965
ROC4	AT3G62030	0.00384838	1.13246	0.303742			AT3G07400	-0.018506	0.913124	0.999965
ROPGEF1	AT4G38430	#################	1.20309	0.013874		CML3	AT3G07490	-0.305807	0.155963	0.999965
RPL9	AT3G44890	0.00174982	1.22664	0.212305			AT3G08870	-0.0679551	0.794614	0.999965
RPL15	AT3G25920	0.000993325	0.864291	0.156463		RPP0B	AT3G09200	0.581075	0.187226	0.999965
RPS1	AT5G30510	0.000224527	1.0601	0.0740141		Fes1A	AT3G09350	-0.787902	0.400212	0.999965
RPT1	AT3G45780	#################	1.0973	0.00867668		-	AT3G09350	-0.787902	0.400212	0.999965
RRM	AT1G13730	0.00120818	0.65002	0.172241			AT3G09590	-0.216281	0.400181	0.999965
RRM	AT1G70200	0.000950549	0.628178	0.154741			AT3G09870	0.0501655	0.911782	0.999965
RRP4	AT1G03360	0.00688678	0.490778	0.382836			AT3G10020	-0.525944	0.446166	0.999965
SAHH2	AT3G23810	#################	1.1219	0.0303936		-	AT3G10020	-0.525944	0.446166	0.999965
SAR3	AT1G80680	0.00310284	0.614852	0.272814			AT3G11040	-0.0189676	0.910578	0.999965
SBT1.3	AT5G51750	0.00251494	1.00621	0.251244			AT3G11060	-0.138225	0.372779	0.999965
scpl25	AT3G02110	0.00334061	0.605336	0.280145			AT3G12050	-0.0536034	0.900163	0.999965
scpl48	AT3G45010	0.000104474	1.11885	0.0458278		FAD2	AT3G12120	0.252907	0.504202	0.999965
SCPL51	AT2G27920	0.0018876	0.837598	0.217234		MED37C	AT3G12580	-0.130978	0.862425	0.999965
SDR	AT5G19200	0.00157709	0.561516	0.202098		NANA	AT3G12700	-0.0971626	0.726002	0.999965
SEC14 cytosolic factor	AT3G51670	0.00974693	0.735575	0.428413		AtMYB10	AT3G12820	-0.00572597	0.968324	0.999965
sialyltransferase	AT1G08660	0.00500887	0.474681	0.336521		ABCG26	AT3G13220	-0.100547	0.343705	0.999965
signal recognition particle binding	AT5G05670	0.00430743	0.486223	0.317969		AGP12	AT3G13520	0.592936	0.09588	0.933904
sks5	AT1G76160	0.000700686	0.754989	0.131829		LDL2	AT3G13682	0.00564035	0.97702	0.999965
SKU5	AT4G12420	0.00390177	0.759436	0.305769		CWINV5	AT3G13784	-0.0812805	0.677358	0.999965
Sm E	AT4G30330	0.00158656	0.695756	0.202176		EIF4A1	AT3G13920	0.0273576	0.940083	0.999965
Sm G	AT3G11500	0.00426486	0.960556	0.316871		UBP1C	AT3G14100	-0.327695	0.264076	0.999965
SNF7	AT3G62080	0.0033252	0.350027	0.279882			AT3G14250	-0.0804913	0.748534	0.999965
SNG1	AT2G22990	0.00587653	0.670177	0.358406			AT3G14510	-0.206694	0.420667	0.999965
SPL2	AT5G43270	0.00049191	0.866774	0.114494		RPL18AC	AT3G14600	0.414973	0.268327	0.999965
SPL3	AT2G33810	#################	1.70448	0.00595412			AT3G14900	0.481448	0.111651	0.960359
SPP1	AT2G35840	0.00796132	0.750434	0.404045		MORF8	AT3G15000	0.42766	0.0700362	0.855248
SRP54CP	AT5G03940	0.00537955	0.681315	0.34899		IQD10	AT3G15050	-0.105921	0.520249	0.999965
stress-responsive	AT4G37220	0.00712567	-1.08838	0.387291			AT3G15080	0.298388	0.280057	0.999965
strictosidine synthase	AT1G08470	0.00831896	0.566094	0.409436			AT3G15200	0.376006	0.119655	0.972937
strictosidine synthase	AT3G57030	0.00435754	0.46271	0.3196		VQ19	AT3G15300	0.0193092	0.874377	0.999965
STRS2	AT5G08620	0.00523305	0.618767	0.343994		ATA20	AT3G15400	0.00375108	0.983204	0.999965
subtilase	AT3G14240	0.00671732	0.840197	0.37905		-	AT3G15400	0.00375108	0.983204	0.999965
subtilase	AT4G30020	0.000138641	1.03765	0.0566559			AT3G15650	-0.0384226	0.786663	0.999965
subtilase	AT2G05920	0.00987554	0.619668	0.430619		PLDALPHA1	AT3G15730	0.182406	0.504859	0.999965
SVL1	AT5G55480	0.000887738	0.919597	0.151114		PDX12	AT3G16050	-0.140378	0.729023	0.999965
SYP32	AT3G24350	0.00766529	0.437286	0.396437		RPL37C	AT3G16080	0.69363	0.101025	0.943889
SYP43	AT3G05710	0.000763088	0.783866	0.137055			AT3G16120	-0.125585	0.520672	0.999965
SYP111	AT1G08560	0.00624894	1.41118	0.372163		AAE13	AT3G16170	0.17989	0.398146	0.999965
TCP TF	AT1G69690	0.00576651	0.348971	0.358406			AT3G16600	-0.164042	0.198372	0.999965
TF	AT3G10040	0.00205549	1.00794	0.230317		AAE7	AT3G16910	-0.157123	0.619268	0.999965
TF	AT2G43060	0.00832056	-0.705784	0.409436			AT3G17020	0.0259855	0.95743	0.999965
TMK1	AT1G66150	0.00637457	1.01053	0.37416			AT3G17140	-0.169122	0.349552	0.999965
TOM7-2	AT1G64220	0.00797107	0.787279	0.404045		METK4	AT3G17390	0.907266	0.020358	0.554816
TOM40	AT3G20000	0.00860955	0.794104	0.410725		PYD1	AT3G17810	-0.0847878	0.856366	0.999965
TPR	AT4G37210	0.008595	0.379199	0.410725			AT3G18120	-0.17314	0.377355	0.999965
TPR	AT1G01320	#################	1.34667	0.0216797		RACK1C	AT3G18130	0.158387	0.521845	0.999965
TRAM	AT1G72090	0.0058556	1.05659	0.358406			AT3G18250	-0.399693	0.134459	0.995299
transducin	AT2G40360	0.00732971	0.570272	0.392466		ACT2	AT3G18780	-0.284806	0.425805	0.999965
transducin	AT2G47790	0.00470246	0.651462	0.32504		SCO2	AT3G19220	-0.141068	0.487905	0.999965
transmembrane CLPTM1	AT5G08500	0.00939647	0.468712	0.423584			AT3G19610	-0.0735096	0.708178	0.999965
transporter	AT1G34020	0.00391427	0.478149	0.305769		ARC5	AT3G19720	-0.192354	0.338724	0.999965
TRAPP	AT5G54750	0.00819361	0.399968	0.407182		STP10	AT3G19940	-0.111399	0.627825	0.999965
tRNA	AT5G26880	0.00903772	0.506904	0.415805		APUM5	AT3G20250	-0.252413	0.193917	0.999965
tRNA syn	AT3G62120	0.00877244	0.745829	0.410837		LPXK	AT3G20480	-0.101544	0.731881	0.999965
tropomyosin	AT1G17140	0.00680899	0.655849	0.381605		NIFU4	AT3G20970	-0.0425371	0.833357	0.999965
TRX1	AT3G51030	0.00277879	0.636733	0.26084			AT3G21170	-0.0308816	0.901626	0.999965
TSA1	AT3G54640	0.00290871	0.540977	0.267909		ACA9	AT3G21180	-0.0999346	0.511899	0.999965
TUA4	AT1G04820	0.00106389	1.35654	0.161782		DOF3.1	AT3G21270	0.219522	0.266058	0.999965
TUB7	AT2G29550	0.000225258	0.924822	0.0740141		UBP7	AT3G21280	-0.0147671	0.926443	0.999965
U-box	AT5G15400	0.00123698	0.844097	0.175252		DMP2	AT3G21550	-0.179867	0.185223	0.999965
UCP5	AT2G22500	0.00450153	0.562723	0.322343			AT3G21620	-0.131136	0.344946	0.999965
UCU2	AT3G21640	0.000943764	1.02585	0.154741			AT3G22070	0.0379089	0.883708	0.999965
UGD1	AT1G26570	0.00718712	0.689136	0.388479			AT3G22540	-0.343731	0.245462	0.999965
UGT88A1	AT3G16520	0.00846328	0.892842	0.40978			AT3G22770	-0.158849	0.284483	0.999965
USP	AT1G44760	0.000519673	0.711493	0.117631		LRX6	AT3G22800	-0.0394254	0.846906	0.999965
UTP--glucose-1-phosphate uridylyltransferase	AT2G35020	0.000238911	0.935955	0.0756883		AtRLP36	AT3G23010	-0.00280059	0.980482	0.999965
VAMP713	AT5G11150	0.00571656	0.432764	0.358406		MYB15	AT3G23250	0.0414677	0.79627	0.999965
VAN	AT5G02030	0.00697688	0.526059	0.383906			AT3G23680	-0.0639509	0.735686	0.999965
VC2	AT4G24510	0.0011447	0.850884	0.169202		TIC22L	AT3G23710	0.229984	0.257656	0.999965
VH1	AT2G01950	0.000576999	1.45131	0.120652			AT3G24080	0.12055	0.696127	0.999965
VHS	AT1G06210	0.00166704	0.702128	0.207788		-	AT3G24080	0.12055	0.696127	0.999965
VOZ1	AT1G28520	0.00210687	0.599965	0.232163		SMAP2	AT3G24280	-0.234717	0.170873	0.999965
VPS26B	AT4G27690	0.000359433	0.615895	0.0942375		ALDH2C4	AT3G24503	-0.13149	0.758981	0.999965
VPS35C	AT3G51310	0.000256766	0.947922	0.0778728			AT3G24630	-0.0209685	0.915017	0.999965
VTE3	AT3G63410	0.00187954	0.725363	0.217234		PRT1	AT3G24800	-0.104357	0.595614	0.999965
WBC11	AT1G17840	0.0073485	0.616221	0.392551		ATRLP40	AT3G24982	-0.00569821	0.96752	0.999965
WIN1	AT1G80600	0.00631777	0.799749	0.37416		AtRLP42	AT3G25020	0.0358495	0.797782	0.999965
XTH9	AT4G03210	0.00046769	1.13424	0.112295		PCMP-E96	AT3G25060	-0.0762455	0.691608	0.999965
XTH17	AT1G65310	0.00103558	0.758541	0.159887		FKBP15-1	AT3G25220	0.477034	0.102256	0.944826
XTR7	AT4G14130	0.00380729	1.35059	0.30203		ROF1	AT3G25230	0.270507	0.675172	0.999965
XYL1	AT1G68560	0.000261804	0.890252	0.0778728			AT3G25400	0.663403	0.121081	0.975751
YBR159	AT1G67730	0.00640988	0.884042	0.37416		CML16	AT3G25600	-0.0213064	0.935256	0.999965
zinc finger	AT2G14835	0.000950211	0.693028	0.154741		GATA	AT3G25660	0.137986	0.491928	0.999965
zinc finger	AT1G68520	0.00467722	0.956042	0.32504			AT3G26110	-0.158331	0.567652	0.999965
ZWI	AT5G65930	0.00659442	0.50645	0.377705		CLC-B	AT3G27170	0.42117	0.0264296	0.611402
42981	AT1G24260	0.004508	0.386118	0.322343			AT3G27640	-0.0252392	0.959862	0.999965
-	AT4G30620	0.00171617	0.766154	0.212305		MDAR4	AT3G27820	0.0410868	0.858371	0.999965
-	AT5G49100	0.00830424	0.63506	0.409436			AT3G28460	0.0547278	0.783816	0.999965
-	NA	0.00241402	1.11452	0.246865		TPS16	AT3G29110	-0.165574	0.429403	0.999965
-	AT3G61100	0.00312131	0.626941	0.272814		OFUT27	AT3G30300	0.192776	0.420243	0.999965
-	NA	0.00610213	0.414839	0.366288			AT3G32040	0.0441878	0.780946	0.999965
-	AT3G19515	0.00379147	0.608358	0.30203		-	AT3G32120	-0.0888587	0.794184	0.999965
-	NA	0.000139094	1.22825	0.0566559		-	AT3G32400	-0.201132	0.31585	0.999965
-	AT5G09960	0.00805495	0.900585	0.40505			AT3G43110	-0.0222484	0.916991	0.999965
-	AT3G54260	0.00463277	0.721895	0.324152		MEE38	AT3G43160	-0.0733829	0.796762	0.999965
-	AT3G13510	#################	1.05913	0.0288389		ADT4	AT3G44720	-0.0200927	0.926216	0.999965
-	AT4G35980	0.00473284	0.751242	0.325714			AT3G45460	-0.04452	0.740184	0.999965
-	AT1G79660	0.00841306	0.670974	0.409436			AT3G45480	-0.0755456	0.703583	0.999965
-	AT1G19130	0.00542566	0.730946	0.34899		RBOHJ	AT3G45810	-0.062176	0.759953	0.999965
-	AT3G45160	0.00129706	0.740519	0.181509		EXLA1	AT3G45970	0.929531	0.0220966	0.568768
-	AT2G33570	0.00852295	0.362717	0.40978		ADF2	AT3G46000	-0.150146	0.569992	0.999965
-	AT4G08310	0.00816426	0.892878	0.406608		RABE1C	AT3G46060	0.00152239	0.995837	0.999965
-	AT1G12330	0.00166231	0.75117	0.207788			AT3G46240	-0.0126088	0.937382	0.999965
-	AT3G48550	0.000176445	1.14827	0.0659789			AT3G46490	-0.00390699	0.988611	0.999965
-	AT5G27330	#################	1.31346	0.0238164		UGT76E3	AT3G46700	0.402906	0.0203065	0.554816
-	AT5G62550	0.000378906	0.742089	0.0982143			AT3G47120	-0.179063	0.58412	0.999965
-	AT5G49550	0.00980186	0.746085	0.429962		-	AT3G47160	-0.155012	0.725696	0.999965
-	AT3G21190	0.00338515	0.580958	0.281807		ASN1	AT3G47340	0.0867602	0.839084	0.999965
-	NA	0.00635526	0.629315	0.37416		PCMP-E43	AT3G47840	-0.0369284	0.835732	0.999965
-	AT1G64490	0.00689811	0.721559	0.382836			AT3G48480	-0.169559	0.148974	0.999965
-	AT5G02220	0.00225898	0.593589	0.239028		EMB1796	AT3G49240	0.516848	0.0230253	0.575603
-	AT2G25720	0.00293411	0.883987	0.267909		NAC062	AT3G49530	0.294829	0.408921	0.999965
-	AT1G22790	0.00587059	0.684129	0.358406			AT3G49845	-0.0692966	0.628965	0.999965
-	AT4G30996	#################	0.895346	0.0382863		-	AT3G49845	-0.0692966	0.628965	0.999965
-	AT1G56580	#################	1.18384	0.00489651			AT3G50380	0.34769	0.0632659	0.820827
-	AT1G70480	0.00438248	0.841776	0.319818		-	AT3G50380	0.34769	0.0632659	0.820827
-	NA	0.00792958	0.512814	0.403736		GATA18	AT3G50870	-0.237102	0.147424	0.999965
-	NA	0.00883812	-0.800499	0.410837			AT3G51200	-0.0345687	0.825896	0.999965
-	NA	0.000644123	0.795081	0.125577		FER	AT3G51550	0.286627	0.219077	0.999965
-	AT5G65810	0.00646439	0.724046	0.375968		HMGB1	AT3G51880	-0.191427	0.3894	0.999965
-	AT5G43830	0.00248275	0.657036	0.249478			AT3G51890	-0.464741	0.0449979	0.726625
-	AT2G25950	0.00276348	0.686715	0.26084		HSFA7A	AT3G51910	-0.168856	0.821874	0.999965
-	AT1G12080	0.00959221	1.39611	0.428177		SYP122	AT3G52400	-0.264856	0.343301	0.999965
-	NA	0.000881744	2.22564	0.151114		-	AT3G52690	-0.069474	0.580517	0.999965
-	AT3G18050	0.000199999	0.844002	0.071281		FBA8	AT3G52930	0.266303	0.319415	0.999965
-	AT1G10910	0.00293631	0.665023	0.267909		CYP76G1	AT3G52970	0.0716675	0.620567	0.999965
-	NA	#################	1.189	0.0208802		CDC48D	AT3G53230	-0.735778	0.290555	0.999965
[truncated: 376 more rows]

## Sheet: GLDS-37
	Original analysis							GeneLab reanalysis
[truncated: 3,209 more rows]

## Sheet: GLDS-44
	Original authors analysis						GeneLab re analysis
[truncated: 4,272 more rows]

[truncated: 1 more sheets: GLDS-38]
