# Supplementary material for: Meta-analysis of the space flight and microgravity response of the Arabidopsis plant transcriptome
Source: NPJ Microgravity. 2023 Mar 20;9:21. doi: 10.1038/s41526-023-00247-6 (PMC10027818; doi:10.1038/s41526-023-00247-6)
Supplement: Supplementary file 6 — Supplementary Data 5 [file 41526_2023_247_MOESM6_ESM.xlsx]

## Sheet: Comparison summary 1
Supplementary Data 5a. Significantly differetially expressed genes (at p≤0.01) from BRIC studies GLDS-17, GLDS-121, and GLDS-44 (all analyzed by microarray technologies) that are shared between all 3 experiments. These data are analyzed from the gene lists in Supplementray Data 3. Columns A and B show common genes taken from the original authors' published data analyses and D-F show the equivalen…
The second tab (Supplmenetary Data 4b, common genes) shows the overlap in these two lists.
Original authors' in-house analyses overlap			GeneLab analysis overlap
Locus ID	Symbol		Locus ID	Symbol	Arabidopsis Gene description
AT1G06550	enoyl-CoA hydratase/isomerase		AT1G04550	IAA12	Auxin-responsive protein IAA12 [Source:UniProtKB/Swiss-Prot;Acc:Q38830]
AT1G08560	SYP111		AT1G06550		3-hydroxyisobutyryl-CoA hydrolase-like protein 5 [Source:UniProtKB/Swiss-Prot;Acc:Q9SHJ8]
AT1G09750	chloroplast nucleoid DNA-binding		AT1G08560	KN	SYP111 [Source:UniProtKB/TrEMBL;Acc:A0A178WAC8]
AT1G12080	-		AT1G09750	AED3	Aspartyl protease AED3 [Source:UniProtKB/Swiss-Prot;Acc:O04496]
AT1G17140	tropomyosin		AT1G12080		At1g12080 [Source:UniProtKB/TrEMBL;Acc:O65370]
AT1G17700	PRA1.F1		AT1G17200		CASP-like protein [Source:UniProtKB/TrEMBL;Acc:A0A178W560]
AT1G18250	LP-1		AT1G17700	PRA1F1	PRA1 family protein F1 [Source:UniProtKB/Swiss-Prot;Acc:Q9FZ63]
AT1G19050	ARR7		AT1G19050	ARR7	At1g19050 [Source:UniProtKB/TrEMBL;Acc:Q2HIJ6]
AT1G20950	pyrophosphate-dependent 6-phosphofructose-1-kinase		AT1G20950	PFP-ALPHA1	Pyrophosphate--fructose 6-phosphate 1-phosphotransferase subunit alpha [Source:UniProtKB/TrEMBL;Acc:A0A178WMV9]
AT1G24020	MLP423		AT1G21830		At1g21820 [Source:UniProtKB/TrEMBL;Acc:Q8VY47]
AT1G29660	lipase		AT1G24020	MLP423	MLP-like protein 423 [Source:UniProtKB/Swiss-Prot;Acc:Q93VR4]
AT1G47900	-		AT1G29660		GDSL esterase/lipase At1g29660 [Source:UniProtKB/Swiss-Prot;Acc:Q9C7N5]
AT1G52280	RABG3d		AT1G30120	PDH-E1 BETA	Pyruvate dehydrogenase E1 component subunit beta-2, chloroplastic [Source:UniProtKB/Swiss-Prot;Acc:Q9C6Z3]
AT1G55210	disease resistance response		AT1G47900	FPP6	Filament-like plant protein 6 [Source:UniProtKB/Swiss-Prot;Acc:Q9C698]
AT1G56230	-		AT1G52190	NPF1.2	Protein NRT1/ PTR FAMILY 1.2 [Source:UniProtKB/Swiss-Prot;Acc:Q9M817]
AT1G64490	-		AT1G56230		Enolase (DUF1399) [Source:UniProtKB/TrEMBL;Acc:Q9C7J8]
AT1G67730	YBR159		AT1G67590		F12A21.28 [Source:UniProtKB/TrEMBL;Acc:Q9SR48]
AT1G69530	EXP1		AT1G67700	HHL1	Protein HHL1, chloroplastic [Source:UniProtKB/Swiss-Prot;Acc:Q8LDL0]
AT1G70280	NHL repeat		AT1G67730	KCR1	Very-long-chain 3-oxoacyl-CoA reductase 1 [Source:UniProtKB/Swiss-Prot;Acc:Q8L9C4]
AT1G73830	BEE3		AT1G68520	COL6	Zinc finger protein CONSTANS-LIKE 6 [Source:UniProtKB/Swiss-Prot;Acc:Q8LG76]
AT2G01520	MLP328		AT1G68560	XYL1	Alpha-xylosidase 1 [Source:UniProtKB/Swiss-Prot;Acc:Q9S7Y7]
AT2G01950	VH1		AT1G69530	ATEXPA1	Expansin [Source:UniProtKB/TrEMBL;Acc:C0Z241]
AT2G02950	PKS1		AT1G72090		At1g72090/F28P5_4 [Source:UniProtKB/TrEMBL;Acc:Q9C7H2]
AT2G05920	subtilase		AT1G73830	BEE3	Transcription factor BEE 3 [Source:UniProtKB/Swiss-Prot;Acc:Q8GWK7]
AT2G10940	LTP		AT1G76160	sks5	Sks5 [Source:UniProtKB/TrEMBL;Acc:A0A178WJJ9]
AT2G15050	LTP		AT2G01520	MLP328	MLP-like protein 328 [Source:UniProtKB/Swiss-Prot;Acc:Q9ZVF3]
AT2G17820	ATHK1		AT2G01950	BRL2	Leucine-rich repeat receptor-like protein kinase (Fragment) [Source:UniProtKB/TrEMBL;Acc:C0LGJ7]
AT2G18300	bHLH		AT2G02950	PKS1	Protein PHYTOCHROME KINASE SUBSTRATE 1 [Source:UniProtKB/Swiss-Prot;Acc:Q9SWI1]
AT2G21790	RNR1		AT2G03510		Expressed protein [Source:UniProtKB/TrEMBL;Acc:Q9ZQ87]
AT2G22670	IAA8		AT2G05920	SBT1.8	Subtilisin-like protease SBT1.8 [Source:UniProtKB/Swiss-Prot;Acc:Q9ZUF6]
AT2G29550	TUB7		AT2G10940		At2g10940/F15K19.1 [Source:UniProtKB/TrEMBL;Acc:Q9SKI0]
AT2G29980	FAD3		AT2G15050	LTP7	Non-specific lipid-transfer protein [Source:UniProtKB/TrEMBL;Acc:A0A178VZ65]
AT2G34710	PHB-1D		AT2G15090	KCS8	3-ketoacyl-CoA synthase 8 [Source:UniProtKB/Swiss-Prot;Acc:Q4V3C9]
AT2G36870	glucosyl transferase		AT2G17820	AHK1	Histidine kinase 1 [Source:UniProtKB/Swiss-Prot;Acc:Q9SXL4]
AT2G37710	RLK		AT2G18300		Basic helix-loop-helix (BHLH) DNA-binding superfamily protein [Source:UniProtKB/TrEMBL;Acc:F4IQH8]
AT2G42610	LSH10		AT2G21790	RNR1	Ribonucleoside-diphosphate reductase large subunit [Source:UniProtKB/Swiss-Prot;Acc:Q9SJ20]
AT3G02120	glycoprotein		AT2G22670	IAA8	Auxin-responsive protein [Source:UniProtKB/TrEMBL;Acc:F4IKE6]
AT3G02170	LNG2		AT2G26500		At2g26500/T9J22.17 [Source:UniProtKB/TrEMBL;Acc:O48717]
AT3G08770	LTP6		AT2G27920	SCPL51	Serine carboxypeptidase-like 51 [Source:UniProtKB/Swiss-Prot;Acc:Q67Y83]
AT3G12710	methyladenine glycosylase		AT2G28950	EXPA6	Expansin [Source:UniProtKB/TrEMBL;Acc:A0A178VZL6]
AT3G14220	lipase		AT2G29980	FAD3	FAD3 [Source:UniProtKB/TrEMBL;Acc:A0A178VX43]
AT3G14240	subtilase		AT2G34710	ATHB-14	Homeobox-leucine zipper protein ATHB-14 [Source:UniProtKB/Swiss-Prot;Acc:O04291]
AT3G15353	MT3		AT2G36870	XTH32	Probable xyloglucan endotransglucosylase/hydrolase protein 32 [Source:UniProtKB/Swiss-Prot;Acc:Q9SJL9]
AT3G18050	-		AT2G37640	EXPA3	Expansin [Source:UniProtKB/TrEMBL;Acc:A0A178VPK3]
AT3G19710	BCAT4		AT2G39900	WLIN2A	WLIM2a [Source:UniProtKB/TrEMBL;Acc:A0A178VU35]
AT3G45010	scpl48		AT2G42610	LSH10	LSH10 [Source:UniProtKB/TrEMBL;Acc:A0A178VLX9]
AT3G45780	RPT1		AT3G02120	-	-
AT3G46540	ENTH		AT3G02170	LNG2	Protein LONGIFOLIA 2 [Source:UniProtKB/Swiss-Prot;Acc:Q9S823]
AT3G48550	-		AT3G07410	RABA5B	Ras-related protein RABA5b [Source:UniProtKB/Swiss-Prot;Acc:Q9SRS5]
AT3G49220	pectinesterase		AT3G08770	LTP6	Non-specific lipid-transfer protein [Source:UniProtKB/TrEMBL;Acc:F4IXC6]
AT3G51030	TRX1		AT3G12710		DNA glycosylase superfamily protein [Source:UniProtKB/TrEMBL;Acc:Q9LTW3]
AT3G51670	SEC14 cytosolic factor		AT3G14220		GDSL esterase/lipase At3g14220 [Source:UniProtKB/Swiss-Prot;Acc:Q9LJP2]
AT3G51720	-		AT3G15353	MT3	Metallothionein-like protein 3 [Source:UniProtKB/Swiss-Prot;Acc:O22433]
AT3G54260	-		AT3G15410		Leucine-rich repeat (LRR) family protein [Source:UniProtKB/TrEMBL;Acc:F4IYR7]
AT3G62110	pectinase		AT3G16370	APG	GDSL esterase/lipase APG [Source:UniProtKB/Swiss-Prot;Acc:Q9LU14]
AT4G03280	PGR1		AT3G18050		GPI-anchored protein [Source:UniProtKB/TrEMBL;Acc:Q9LV36]
AT4G12600	ribosome		AT3G28040		Probably inactive leucine-rich repeat receptor-like protein kinase At3g28040 [Source:UniProtKB/Swiss-Prot;Acc:Q9LRT1]
AT4G14020	RALF		AT3G45010	SCPL48	Serine carboxypeptidase-like 48 [Source:UniProtKB/Swiss-Prot;Acc:Q56WF8]
AT4G16790	glycoprotein		AT3G45780	PHOT1	RPT1 [Source:UniProtKB/TrEMBL;Acc:A0A178VFT4]
AT4G23800	HMG1/2		AT3G46540		ENTH/VHS family protein [Source:UniProtKB/TrEMBL;Acc:Q9SNC4]
AT4G23820	pectinase		AT3G48550		At3g48550 [Source:UniProtKB/TrEMBL;Acc:Q9SMP3]
AT4G23870	-		AT3G49220		Pectinesterase [Source:UniProtKB/TrEMBL;Acc:A0A1I9LRM8]
AT4G36970	remorin		AT3G50440	MES10	Methylesterase 10 [Source:UniProtKB/Swiss-Prot;Acc:Q8S9K8]
AT4G38690	1-phosphatidylinositol phosphodiesterase		AT3G51030	TRX1	Thioredoxin H1 [Source:UniProtKB/Swiss-Prot;Acc:P29448]
AT4G39190	-		AT3G51670	PATL6	Patellin-6 [Source:UniProtKB/Swiss-Prot;Acc:Q9SCU1]
AT4G39330	CAD9		AT3G51720		WEB family protein At3g51720 [Source:UniProtKB/Swiss-Prot;Acc:Q9SCT6]
AT5G06700	-		AT3G54260	TBL36	Protein trichome birefringence-like 36 [Source:UniProtKB/Swiss-Prot;Acc:Q940H3]
AT5G08000	PDCB2		AT3G54560	H2AV	Histone H2A [Source:UniProtKB/TrEMBL;Acc:A0A178V944]
AT5G13000	gsl12		AT3G56940	CRD1	Magnesium-protoporphyrin IX monomethyl ester [oxidative] cyclase, chloroplastic [Source:UniProtKB/Swiss-Prot;Acc:Q9M591]
AT5G18500	kinase		AT3G62110		AT3g62110 [Source:UniProtKB/TrEMBL;Acc:Q9FPJ2]
AT5G19150	kinase		AT4G00400	GPAT8	Probable glycerol-3-phosphate acyltransferase 8 [Source:UniProtKB/Swiss-Prot;Acc:Q5XF03]
AT5G21060	homoserine dehydrogenase		AT4G03280	PETC	Cytochrome b6-f complex iron-sulfur subunit, chloroplastic [Source:UniProtKB/Swiss-Prot;Acc:Q9ZR03]
AT5G22580	-		AT4G14020		At4g14020 [Source:UniProtKB/TrEMBL;Acc:O23263]
AT5G23020	MAM3		AT4G16790		AT4g16790/dl4420c [Source:UniProtKB/TrEMBL;Acc:Q9SUK6]
AT5G24580	copper-binding		AT4G16980		Arabinogalactan family protein [Source:UniProtKB/TrEMBL;Acc:Q9FT76]
AT5G26850	-		AT4G23800	HMGB6	High mobility group B protein 6 [Source:UniProtKB/Swiss-Prot;Acc:Q9SUP7]
AT5G35360	CAC2		AT4G23820		Pectin lyase-like superfamily protein [Source:UniProtKB/TrEMBL;Acc:Q9SUP5]
AT5G38980	-		AT4G23870		Uncharacterized protein At4g23870; T32A16.40 [Source:UniProtKB/TrEMBL;Acc:Q9T0A2]
AT5G44550	integral membrane		AT4G26760	MAP65-2	MAP65-2 [Source:UniProtKB/TrEMBL;Acc:A0A178V4W3]
AT5G45800	MEE62		AT4G32340		Tetratricopeptide repeat (TPR)-like superfamily protein [Source:UniProtKB/TrEMBL;Acc:O49358]
AT5G49100	-		AT4G36970		Remorin family protein [Source:UniProtKB/TrEMBL;Acc:O23188]
AT5G55480	SVL1		AT4G37310	CYP81H1	Cytochrome P450, family 81, subfamily H, polypeptide 1 [Source:UniProtKB/TrEMBL;Acc:Q9SW67]
AT5G57350	AHA3		AT4G37800	XTH7	Probable xyloglucan endotransglucosylase/hydrolase protein 7 [Source:UniProtKB/Swiss-Prot;Acc:Q8LER3]
AT5G60690	REV		AT4G38430	ROPGEF1	Rop guanine nucleotide exchange factor 1 [Source:UniProtKB/Swiss-Prot;Acc:Q93ZY2]
AT5G62890	permease		AT4G38690		AT4g38690/F20M13_250 [Source:UniProtKB/TrEMBL;Acc:Q9SZP6]
AT5G63180	pectate lyase		AT4G39190		Nucleolar-like protein [Source:UniProtKB/TrEMBL;Acc:Q9T028]
AT5G64030	dehydration-responsive		AT5G02030	BLH9	BEL1-like homeodomain protein 9 [Source:UniProtKB/Swiss-Prot;Acc:Q9LZM8]
ATMG00650	NAD4L		AT5G08000	E13L3	glucan endo-1,3-beta-glucosidase-like protein 3 [Source:TAIR;Acc:AT5G08000]
			AT5G13000	CALS3	Callose synthase 3 [Source:UniProtKB/Swiss-Prot;Acc:Q9LXT9]
			AT5G18500		Probable receptor-like protein kinase At5g18500 [Source:UniProtKB/Swiss-Prot;Acc:Q8LEB6]
			AT5G19150		ATP-dependent (S)-NAD(P)H-hydrate dehydratase [Source:UniProtKB/TrEMBL;Acc:A0A178UA58]
			AT5G20740		Plant invertase/pectin methylesterase inhibitor superfamily protein [Source:TAIR;Acc:AT5G20740]
			AT5G21060		Homoserine dehydrogenase [Source:UniProtKB/TrEMBL;Acc:F4K6Y8]
			AT5G22580		Stress-response A/B barrel domain-containing protein At5g22580 [Source:UniProtKB/Swiss-Prot;Acc:Q9FK81]
			AT5G23020	MAM3	Methylthioalkylmalate synthase 3, chloroplastic [Source:UniProtKB/Swiss-Prot;Acc:Q9FN52]
			AT5G24580	HIPP09	Heavy metal-associated isoprenylated plant protein 9 [Source:UniProtKB/Swiss-Prot;Acc:Q9FLU5]
			AT5G26850		Uncharacterized protein [Source:TAIR;Acc:AT5G26850]
			AT5G35360	CAC2	Acetyl Co-enzyme a carboxylase biotin carboxylase subunit [Source:UniProtKB/TrEMBL;Acc:F4JYE0]
			AT5G38980		At5g38980 [Source:UniProtKB/TrEMBL;Acc:Q8GXY9]
			AT5G44550		CASP-like protein 1B1 [Source:UniProtKB/Swiss-Prot;Acc:Q9FI10]
			AT5G45670		GDSL esterase/lipase At5g45670 [Source:UniProtKB/Swiss-Prot;Acc:Q9FK75]
			AT5G45800	MEE62	MEE62 [Source:UniProtKB/TrEMBL;Acc:A0A178UKF2]
			AT5G48485	DIR1	Putative lipid-transfer protein DIR1 [Source:UniProtKB/Swiss-Prot;Acc:Q8W453]
			AT5G48900		Probable pectate lyase 20 [Source:UniProtKB/Swiss-Prot;Acc:Q93WF1]
			AT5G49100		Vitellogenin-like protein [Source:UniProtKB/TrEMBL;Acc:Q9FH24]
			AT5G55480	GDPDL4	Glycerophosphodiester phosphodiesterase GDPDL4 [Source:UniProtKB/Swiss-Prot;Acc:Q9FJ62]
			AT5G57350	AHA3	Plasma membrane ATPase [Source:UniProtKB/TrEMBL;Acc:A0A178UHY0]
			AT5G60690	REV	Homeobox-leucine zipper protein REVOLUTA [Source:UniProtKB/Swiss-Prot;Acc:Q9SE43]
			AT5G61240		Leucine-rich repeat (LRR) family protein [Source:UniProtKB/TrEMBL;Acc:F4K217]
			AT5G62890	NAT6	Nucleobase-ascorbate transporter 6 [Source:UniProtKB/Swiss-Prot;Acc:Q27GI3]
			AT5G63180		Probable pectate lyase 22 [Source:UniProtKB/Swiss-Prot;Acc:Q93Z25]
			AT5G64030		Probable methyltransferase PMT26 [Source:UniProtKB/Swiss-Prot;Acc:Q8L7V3]
			AT5G65360	HTR2	Histone H3 [Source:UniProtKB/TrEMBL;Acc:Q0WRA9]
			ATMG00650	NAD4L	NADH dehydrogenase subunit 4L [Source:UniProtKB/TrEMBL;Acc:G1C2W6]

## Sheet: Common genes
Supplementary Data 5b. Genes showing significant differential expression (p<0.01) in spaceflight as assayed by microarray analysis that are shared between authors' in-house analyses and the GeneLab common analysis pipeline
Locus ID	Gene Symbol
AT1G06550	enoyl-CoA hydratase/isomerase
AT1G08560	SYP111
AT1G09750	chloroplast nucleoid DNA-binding
AT1G12080	-
AT1G17700	PRA1.F1
AT1G19050	ARR7
AT1G20950	pyrophosphate-dependent 6-phosphofructose-1-kinase
AT1G24020	MLP423
AT1G29660	lipase
AT1G47900	-
AT1G56230	-
AT1G67730	YBR159
AT1G69530	EXP1
AT1G73830	BEE3
AT2G01520	MLP328
AT2G01950	VH1
AT2G02950	PKS1
AT2G05920	subtilase
AT2G10940	LTP
AT2G15050	LTP
AT2G17820	ATHK1
AT2G18300	bHLH
AT2G21790	RNR1
AT2G22670	IAA8
AT2G29980	FAD3
AT2G34710	PHB-1D
AT2G36870	glucosyl transferase
AT2G42610	LSH10
AT3G02120	glycoprotein
AT3G02170	LNG2
AT3G08770	LTP6
AT3G12710	methyladenine glycosylase
AT3G14220	lipase
AT3G15353	MT3
AT3G18050	-
AT3G45010	scpl48
AT3G45780	RPT1
AT3G46540	ENTH
AT3G48550	-
AT3G49220	pectinesterase
AT3G51030	TRX1
AT3G51670	SEC14 cytosolic factor
AT3G51720	-
AT3G54260	-
AT3G62110	pectinase
AT4G03280	PGR1
AT4G14020	RALF
AT4G16790	glycoprotein
AT4G23800	HMG1/2
AT4G23820	pectinase
AT4G23870	-
AT4G36970	remorin
AT4G38690	1-phosphatidylinositol phosphodiesterase
AT4G39190	-
AT5G08000	PDCB2
AT5G13000	gsl12
AT5G18500	kinase
AT5G19150	kinase
AT5G21060	homoserine dehydrogenase
AT5G22580	-
AT5G23020	MAM3
AT5G24580	copper-binding
AT5G26850	-
AT5G35360	CAC2
AT5G38980	-
AT5G44550	integral membrane
AT5G45800	MEE62
AT5G49100	-
AT5G55480	SVL1
AT5G57350	AHA3
AT5G60690	REV
AT5G62890	permease
AT5G63180	pectate lyase
AT5G64030	dehydration-responsive
ATMG00650	NAD4L
