# Supplementary material for: Meta-analysis of the space flight and microgravity response of the Arabidopsis plant transcriptome
Source: NPJ Microgravity. 2023 Mar 20;9:21. doi: 10.1038/s41526-023-00247-6 (PMC10027818; doi:10.1038/s41526-023-00247-6)
Supplement: Supplementary file 7 — Supplementary Data 6 [file 41526_2023_247_MOESM7_ESM.xlsx]

## Sheet: Comparison summary 1
Supplementary Data 6a. Signifcantly differetially expressed genes (at p≤0.01) from BRIC studies GLDS-37, GLDS-38, (both analyzed by RNAseq) that are shared between both experiments. These data are analyzed from the gene lists in Supplementray Data 3. Columns A and B show common genes taken from the original authors' published data analyses and D-F show the equivalent analysis but using the GeneLa…
The second tab (Supplmenetary Data 5b, common genes) shows the overlap in these two lists.
Original authors' in-house analyses overlap				GeneLab analysis overlap
Locus ID	Symbol	Arabidopsis Gene description		Locus ID	Symbol	Arabidopsis Gene description
AT1G80440	AT1G80440	Galactose oxidase/kelch repeat superfamily protein(AT1G80440)		AT5G18780	AT5G18780	F-box/RNI-like superfamily protein(AT5G18780)
AT4G25780	AT4G25780	CAP (Cysteine-rich secretory proteins, Antigen 5, and Pathogenesis-related 1 protein) superfamily protein(AT4G25780)		AT4G01450	UMAMIT30	nodulin MtN21 /EamA-like transporter family protein(UMAMIT30)
AT4G34250	KCS16	3-ketoacyl-CoA synthase 16(KCS16)		AT4G01330	AT4G01330	Protein kinase superfamily protein(AT4G01330)
AT5G02190	PCS1	Eukaryotic aspartyl protease family protein(PCS1)		AT5G59090	SBT4.12	subtilase 4.12(SBT4.12)
AT4G37760	SQE3	squalene epoxidase 3(SQE3)		AT2G18700	TPS11	trehalose phosphatase/synthase 11(TPS11)
AT4G13310	CYP71A20	cytochrome P450, family 71, subfamily A, polypeptide 20(CYP71A20)		AT1G80440	AT1G80440	Galactose oxidase/kelch repeat superfamily protein(AT1G80440)
AT4G39700	AT4G39700	Heavy metal transport/detoxification superfamily protein(AT4G39700)		AT1G09460	AT1G09460	Carbohydrate-binding X8 domain superfamily protein(AT1G09460)
AT5G53660	GRF7	growth-regulating factor 7(GRF7)		AT1G71960	ABCG25	ATP-binding casette family G25(ABCG25)
AT3G44880	ACD1	Pheophorbide a oxygenase family protein with Rieske 2Fe-2S domain-containing protein(ACD1)		AT5G57900	SKIP1	SKP1 interacting partner 1(SKIP1)
AT2G26440	AT2G26440	Plant invertase/pectin methylesterase inhibitor superfamily(AT2G26440)		AT2G15310	ARFB1A	ADP-ribosylation factor B1A(ARFB1A)
AT1G61800	GPT2	glucose-6-phosphate/phosphate translocator 2(GPT2)		AT3G21530	AT3G21530	DNAse I-like superfamily protein(AT3G21530)
AT3G63160	OEP6	outer envelope membrane protein(OEP6)		AT5G63590	FLS3	flavonol synthase 3(FLS3)
AT4G10040	CYTC-2	cytochrome c-2(CYTC-2)		AT4G34250	KCS16	3-ketoacyl-CoA synthase 16(KCS16)
AT4G38970	fba2	fructose-bisphosphate aldolase 2(FBA2)		AT4G13310	CYP71A20	cytochrome P450, family 71, subfamily A, polypeptide 20(CYP71A20)
AT2G24020	AT2G24020	Putative BCR, YbaB family COG0718(AT2G24020)		AT4G39700	AT4G39700	Heavy metal transport/detoxification superfamily protein(AT4G39700)
AT1G56580	SVB	plant/protein (Protein of unknown function, DUF538)(SVB)		AT2G27775	AT2G27775	PPR containing protein(AT2G27775)
AT5G43750	PnsB5	NAD(P)H dehydrogenase 18(PnsB5)		AT5G53660	GRF7	growth-regulating factor 7(GRF7)
AT5G43630	TZP	zinc knuckle (CCHC-type) family protein(TZP)		AT3G44880	ACD1	Pheophorbide a oxygenase family protein with Rieske 2Fe-2S domain-containing protein(ACD1)
AT3G18490	ASPG1	Eukaryotic aspartyl protease family protein(ASPG1)		AT5G53420	AT5G53420	CCT motif family protein(AT5G53420)
AT1G66140	Zfp4	zinc finger protein 4(ZFP4)		AT5G42655	AT5G42655	Disease resistance-responsive (dirigent-like protein) family protein(AT5G42655)
AT1G68440	AT1G68440	transmembrane protein(AT1G68440)		AT3G05290	pnc1	peroxisomal adenine nucleotide carrier 1(PNC1)
AT2G35170	AT2G35170	Histone H3 K4-specific methyltransferase SET7/9 family protein(AT2G35170)		AT1G10460	GLP7	germin-like protein 7(GLP7)
AT5G03050	AT5G03050	knotted 1-binding protein(AT5G03050)		AT5G43630	TZP	zinc knuckle (CCHC-type) family protein(TZP)
AT1G69770	CMT3	chromomethylase 3(CMT3)		AT5G16110	AT5G16110	hypothetical protein(AT5G16110)
AT1G54010	AT1G54010	GDSL-like Lipase/Acylhydrolase superfamily protein(AT1G54010)		AT1G69530	expA1	expansin A1(EXPA1)
AT1G44575	NPQ4	Chlorophyll A-B binding family protein(NPQ4)		AT1G66140	Zfp4	zinc finger protein 4(ZFP4)
AT3G06390	AT3G06390	Uncharacterized protein family (UPF0497)(AT3G06390)		AT1G68440	AT1G68440	transmembrane protein(AT1G68440)
AT5G44600	AT5G44600	S-adenosyl-L-methionine-dependent methyltransferases superfamily protein(AT5G44600)		AT1G33320	AT1G33320	Pyridoxal phosphate (PLP)-dependent transferases superfamily protein(AT1G33320)
AT3G12820	MYB10	myb domain protein 10(MYB10)		AT2G35170	AT2G35170	Histone H3 K4-specific methyltransferase SET7/9 family protein(AT2G35170)
AT1G08115	U1.5	ncRNA(U1.5)		AT2G16750	AT2G16750	kinase with adenine nucleotide alpha hydrolases-like domain-containing protein(AT2G16750)
AT2G01150	RHA2b	RING-H2 finger protein 2B(RHA2B)		AT4G37650	SHR	GRAS family transcription factor(SHR)
AT5G19730	AT5G19730	Pectin lyase-like superfamily protein(AT5G19730)		AT5G03050	AT5G03050	knotted 1-binding protein(AT5G03050)
AT2G41940	zfp8	zinc finger protein 8(ZFP8)		AT3G20440	EMB2729	Alpha amylase family protein(EMB2729)
AT2G45190	AFO	Plant-specific transcription factor YABBY family protein(AFO)		AT1G69770	CMT3	chromomethylase 3(CMT3)
AT5G65310	HB5	homeobox protein 5(HB5)		AT1G70880	AT1G70880	Polyketide cyclase/dehydrase and lipid transport superfamily protein(AT1G70880)
AT5G63130	AT5G63130	Octicosapeptide/Phox/Bem1p family protein(AT5G63130)		AT2G01150	RHA2b	RING-H2 finger protein 2B(RHA2B)
AT1G32100	PRR1	pinoresinol reductase 1(PRR1)		AT5G15490	UGD3	UDP-glucose 6-dehydrogenase family protein(UGD3)
AT2G38530	LTP2	lipid transfer protein 2(LTP2)		AT2G41940	zfp8	zinc finger protein 8(ZFP8)
AT1G22770	GI	gigantea protein (GI)(GI)		AT5G19970	AT5G19970	GRAS family transcription factor family protein(AT5G19970)
AT5G05320	AT5G05320	FAD/NAD(P)-binding oxidoreductase family protein(AT5G05320)		AT2G45190	AFO	Plant-specific transcription factor YABBY family protein(AFO)
AT2G24280	AT2G24280	alpha/beta-Hydrolases superfamily protein(AT2G24280)		AT1G72710	CKL2	casein kinase 1-like protein 2(CKL2)
AT1G22650	A/N-InvD	Plant neutral invertase family protein(A/N-InvD)		AT5G65310	HB5	homeobox protein 5(HB5)
AT2G27550	ATC	centroradiali(ATC)		AT1G73920	AT1G73920	alpha/beta-Hydrolases superfamily protein(AT1G73920)
AT3G12965	AT3G12965	ncRNA(AT3G12965)		AT5G63130	AT5G63130	Octicosapeptide/Phox/Bem1p family protein(AT5G63130)
AT5G17660	AT5G17660	tRNA (guanine-N-7) methyltransferase(AT5G17660)		AT2G35380	AT2G35380	Peroxidase superfamily protein(AT2G35380)
AT3G56980	bHLH39	basic helix-loop-helix (bHLH) DNA-binding superfamily protein(bHLH39)		AT1G67360	AT1G67360	Rubber elongation factor protein (REF)(AT1G67360)
AT3G54560	HTA11	histone H2A 11(HTA11)		AT5G65790	MYB68	myb domain protein 68(MYB68)
AT1G32450	NRT1.5	nitrate transporter 1.5(NRT1.5)		AT4G24230	ACBP3	acyl-CoA-binding domain 3(ACBP3)
AT5G65660	AT5G65660	hydroxyproline-rich glycoprotein family protein(AT5G65660)		AT1G21680	AT1G21680	DPP6 N-terminal domain-like protein(AT1G21680)
AT1G10682	AT1G10682	ncRNA(AT1G10682)		AT4G35480	RHA3B	RING-H2 finger A3B(RHA3B)
AT1G12860	SCRM2	basic helix-loop-helix (bHLH) DNA-binding superfamily protein(SCRM2)		AT1G22770	GI	gigantea protein (GI)(GI)
AT4G10250	ATHSP22.0	HSP20-like chaperones superfamily protein(ATHSP22.0)		AT2G47240	LACS1	AMP-dependent synthetase and ligase family protein(LACS1)
AT4G35250	HCF244	NAD(P)-binding Rossmann-fold superfamily protein(HCF244)		AT2G31900	XIF	myosin-like protein XIF(XIF)
AT4G11100	AT4G11100	gelsolin protein(AT4G11100)		AT5G38480	GRF3	general regulatory factor 3(GRF3)
AT5G04360	LDA	limit dextrinase(LDA)		AT2G26580	YAB5	plant-specific transcription factor YABBY family protein(YAB5)
AT2G26330	er	Leucine-rich receptor-like protein kinase family protein(ER)		AT2G29970	AT2G29970	Double Clp-N motif-containing P-loop nucleoside triphosphate hydrolases superfamily protein(AT2G29970)
AT1G60989	SCRL7	SCR-like 7(SCRL7)		AT2G27550	ATC	centroradiali(ATC)
AT4G29700	AT4G29700	Alkaline-phosphatase-like family protein(AT4G29700)		AT5G14270	BET9	bromodomain and extraterminal domain protein 9(BET9)
AT1G08050	AT1G08050	Zinc finger (C3HC4-type RING finger) family protein(AT1G08050)		AT3G56980	bHLH39	basic helix-loop-helix (bHLH) DNA-binding superfamily protein(bHLH39)
AT1G11580	PMEPCRA	methylesterase PCR A(PMEPCRA)		AT1G32450	NRT1.5	nitrate transporter 1.5(NRT1.5)
AT4G27520	ENODL2	early nodulin-like protein 2(ENODL2)		AT2G37570	Slt1	HSP20-like chaperones superfamily protein(SLT1)
AT5G43780	APS4	Pseudouridine synthase/archaeosine transglycosylase-like family protein(APS4)		AT2G16530	AT2G16530	3-oxo-5-alpha-steroid 4-dehydrogenase family protein(AT2G16530)
AT3G57645	U2.2	ncRNA(U2.2)		AT5G65660	AT5G65660	hydroxyproline-rich glycoprotein family protein(AT5G65660)
AT2G06520	psbX	photosystem II subunit X(PSBX)		AT5G25280	AT5G25280	serine-rich protein-like protein(AT5G25280)
AT5G45960	AT5G45960	GDSL-like Lipase/Acylhydrolase superfamily protein(AT5G45960)		AT5G25160	ZFP3	zinc finger protein 3(ZFP3)
AT3G21690	AT3G21690	MATE efflux family protein(AT3G21690)		AT1G10682	AT1G10682	ncRNA(AT1G10682)
AT5G43540	AT5G43540	C2H2 and C2HC zinc fingers superfamily protein(AT5G43540)		AT5G61060	HDA05	histone deacetylase 5(HDA05)
AT3G09440	AT3G09440	Heat shock protein 70 (Hsp 70) family protein(AT3G09440)		AT5G53210	SPCH	basic helix-loop-helix (bHLH) DNA-binding superfamily protein(SPCH)
AT5G26000	TGG1	thioglucoside glucohydrolase 1(TGG1)		AT5G20830	SUS1	sucrose synthase 1(SUS1)
AT1G55320	AAE18	acyl-activating enzyme 18(AAE18)		AT1G11580	PMEPCRA	methylesterase PCR A(PMEPCRA)
AT3G44326	AT3G44326	F-box family protein(AT3G44326)		AT1G10370	ERD9	Glutathione S-transferase family protein(ERD9)
AT1G04800	AT1G04800	glycine-rich protein(AT1G04800)		AT3G21690	AT3G21690	MATE efflux family protein(AT3G21690)
AT4G35380	AT4G35380	SEC7-like guanine nucleotide exchange family protein(AT4G35380)		AT5G43540	AT5G43540	C2H2 and C2HC zinc fingers superfamily protein(AT5G43540)
AT1G45474	lhca5	photosystem I light harvesting complex protein 5(Lhca5)		AT5G26000	TGG1	thioglucoside glucohydrolase 1(TGG1)
AT3G07390	AIR12	auxin-induced in root cultures-like protein(AIR12)		AT1G55320	AAE18	acyl-activating enzyme 18(AAE18)
AT2G28780	AT2G28780	P-hydroxybenzoic acid efflux pump subunit(AT2G28780)		AT5G65210	tga1	bZIP transcription factor family protein(TGA1)
AT4G31910	BAT1	HXXXD-type acyl-transferase family protein(BAT1)		AT5G25270	AT5G25270	Ubiquitin-like superfamily protein(AT5G25270)
AT4G00430	PIP1;4	plasma membrane intrinsic protein 1;4(PIP1;4)		AT1G14730	AT1G14730	Cytochrome b561/ferric reductase transmembrane protein family(AT1G14730)
AT1G10380	AT1G10380	Putative membrane lipoprotein(AT1G10380)		AT1G48620	HON5	high mobility group A5(HON5)
AT3G21560	UGT84A2	UDP-Glycosyltransferase superfamily protein(UGT84A2)		AT2G48030	AT2G48030	DNAse I-like superfamily protein(AT2G48030)
AT1G68880	bZIP	basic leucine-zipper 8(bZIP)		AT2G40550	ETG1	E2F target protein 1 (ETG1)(ETG1)
AT5G65207	AT5G65207	hypothetical protein(AT5G65207)		AT1G80640	AT1G80640	Protein kinase superfamily protein(AT1G80640)
AT4G11320	AT4G11320	Papain family cysteine protease(AT4G11320)		AT2G28780	AT2G28780	P-hydroxybenzoic acid efflux pump subunit(AT2G28780)
AT4G13620	AT4G13620	Integrase-type DNA-binding superfamily protein(AT4G13620)		AT4G31910	BAT1	HXXXD-type acyl-transferase family protein(BAT1)
AT3G46970	PHS2	alpha-glucan phosphorylase 2(PHS2)		AT1G10140	AT1G10140	Uncharacterized conserved protein UCP031279(AT1G10140)
AT5G01075	AT5G01075	Glycosyl hydrolase family 35 protein(AT5G01075)		AT1G13530	AT1G13530	hypothetical protein (DUF1262)(AT1G13530)
AT3G13950	AT3G13950	ankyrin(AT3G13950)		AT3G55230	AT3G55230	Disease resistance-responsive (dirigent-like protein) family protein(AT3G55230)
AT2G40320	TBL33	TRICHOME BIREFRINGENCE-LIKE 33(TBL33)		AT5G14370	AT5G14370	CCT motif family protein(AT5G14370)
AT1G49700	AT1G49700	Plant protein 1589 of unknown function(AT1G49700)		AT1G10380	AT1G10380	Putative membrane lipoprotein(AT1G10380)
AT3G09580	AT3G09580	FAD/NAD(P)-binding oxidoreductase family protein(AT3G09580)		AT1G65010	AT1G65010	WEB family protein (DUF827)(AT1G65010)
AT1G54050	AT1G54050	HSP20-like chaperones superfamily protein(AT1G54050)		AT3G21560	UGT84A2	UDP-Glycosyltransferase superfamily protein(UGT84A2)
AT4G31800	WRKY18	WRKY DNA-binding protein 18(WRKY18)		AT1G68880	bZIP	basic leucine-zipper 8(bZIP)
AT5G15450	clpB3	casein lytic proteinase B3(CLPB3)		AT2G07727	AT2G07727	cytochrome b(AT2G07727)
AT5G25250	FLOT1	SPFH/Band 7/PHB domain-containing membrane-associated protein family(FLOT1)		AT4G11320	AT4G11320	Papain family cysteine protease(AT4G11320)
AT3G19030	AT3G19030	transcription initiation factor TFIID subunit 1b-like protein(AT3G19030)		AT4G13620	AT4G13620	Integrase-type DNA-binding superfamily protein(AT4G13620)
AT1G68890	PHYLLO	2-oxoglutarate decarboxylase/hydro-lyase/magnesium ion-binding protein(PHYLLO)		AT2G40320	TBL33	TRICHOME BIREFRINGENCE-LIKE 33(TBL33)
AT3G20015	AT3G20015	Eukaryotic aspartyl protease family protein(AT3G20015)		AT1G54050	AT1G54050	HSP20-like chaperones superfamily protein(AT1G54050)
AT4G37220	AT4G37220	Cold acclimation protein WCOR413 family(AT4G37220)		AT2G25260	AT2G25260	Hyp O-arabinosyltransferase-like protein(AT2G25260)
AT2G35190	NPSN11	Putative plant snare 11(NPSN11)		AT4G31800	WRKY18	WRKY DNA-binding protein 18(WRKY18)
AT3G46640	PCL1	Homeodomain-like superfamily protein(PCL1)		AT4G19160	AT4G19160	transglutaminase family protein(AT4G19160)
AT2G46192	AT2G46192	ncRNA(AT2G46192)		AT4G29720	PAO5	polyamine oxidase 5(PAO5)
AT5G06610	AT5G06610	lipase (DUF620)(AT5G06610)		AT1G55580	Las	GRAS family transcription factor(LAS)
AT2G47160	BOR1	HCO3- transporter family(BOR1)		AT5G15450	clpB3	casein lytic proteinase B3(CLPB3)
AT5G13140	AT5G13140	Pollen Ole e 1 allergen and extensin family protein(AT5G13140)		AT3G22440	AT3G22440	FRIGIDA-like protein(AT3G22440)
AT2G48130	AT2G48130	Bifunctional inhibitor/lipid-transfer protein/seed storage 2S albumin superfamily protein(AT2G48130)		AT1G70610	ABCB26	transporter associated with antigen processing protein 1(ABCB26)
AT2G02170	AT2G02170	Remorin family protein(AT2G02170)		AT3G19030	AT3G19030	transcription initiation factor TFIID subunit 1b-like protein(AT3G19030)
AT5G35170	AT5G35170	adenylate kinase family protein(AT5G35170)		AT1G70850	MLP34	MLP-like protein 34(MLP34)
AT5G43570	AT5G43570	Serine protease inhibitor, potato inhibitor I-type family protein(AT5G43570)		AT5G64140	RPS28	ribosomal protein S28(RPS28)
AT1G31160	HINT 2	HISTIDINE TRIAD NUCLEOTIDE-BINDING 2(HINT 2)		AT4G09110	AT4G09110	RING/U-box superfamily protein(AT4G09110)
AT5G24030	SLAH3	SLAC1 homologue 3(SLAH3)		AT4G36010	AT4G36010	Pathogenesis-related thaumatin superfamily protein(AT4G36010)
AT2G30740	AT2G30740	Protein kinase superfamily protein(AT2G30740)		AT4G37220	AT4G37220	Cold acclimation protein WCOR413 family(AT4G37220)
AT5G66550	AT5G66550	Maf-like protein(AT5G66550)		AT4G36250	ALDH3F1	aldehyde dehydrogenase 3F1(ALDH3F1)
AT4G37110	AT4G37110	Zinc-finger domain of monoamine-oxidase A repressor R1(AT4G37110)		AT3G46640	PCL1	Homeodomain-like superfamily protein(PCL1)
AT1G19180	JAZ1	jasmonate-zim-domain protein 1(JAZ1)		AT5G06610	AT5G06610	lipase (DUF620)(AT5G06610)
AT2G48140	EDA4	Bifunctional inhibitor/lipid-transfer protein/seed storage 2S albumin superfamily protein(EDA4)		AT2G47160	BOR1	HCO3- transporter family(BOR1)
AT2G42840	pdf1	protodermal factor 1(PDF1)		AT2G28200	AT2G28200	C2H2-type zinc finger family protein(AT2G28200)
AT5G13150	EXO70C1	exocyst subunit exo70 family protein C1(EXO70C1)		AT1G78570	RHM1	rhamnose biosynthesis 1(RHM1)
AT5G05410	DREB2A	DRE-binding protein 2A(DREB2A)		AT1G77000	SKP2B	RNI-like superfamily protein(SKP2B)
AT2G28790	AT2G28790	Pathogenesis-related thaumatin superfamily protein(AT2G28790)		AT5G06850	FTIP1	C2 calcium/lipid-binding plant phosphoribosyltransferase family protein(FTIP1)
AT1G01300	AT1G01300	Eukaryotic aspartyl protease family protein(AT1G01300)		AT3G11660	Nhl1	NDR1/HIN1-like 1(NHL1)
AT1G01420	UGT72B3	UDP-glucosyl transferase 72B3(UGT72B3)		AT2G48130	AT2G48130	Bifunctional inhibitor/lipid-transfer protein/seed storage 2S albumin superfamily protein(AT2G48130)
AT3G04110	GLR1.1	glutamate receptor 1.1(GLR1.1)		AT1G53190	AT1G53190	RING/U-box superfamily protein(AT1G53190)
AT1G68710	AT1G68710	ATPase E1-E2 type family protein / haloacid dehalogenase-like hydrolase family protein(AT1G68710)		AT2G47060	PTI1-4	Protein kinase superfamily protein(PTI1-4)
AT1G07560	AT1G07560	Leucine-rich repeat protein kinase family protein(AT1G07560)		AT2G47180	GolS1	galactinol synthase 1(GolS1)
AT1G67740	psbY	photosystem II BY(PSBY)		AT3G01510	LSF1	like SEX4 1(LSF1)
AT4G18290	KAT2	potassium channel KAT1-like protein(KAT2)		AT1G01780	PLIM2b	GATA type zinc finger transcription factor family protein(PLIM2b)
AT1G05260	RCI3	Peroxidase superfamily protein(RCI3)		AT3G47960	gtr1	Major facilitator superfamily protein(GTR1)
AT5G47380	AT5G47380	electron transporter, putative (Protein of unknown function, DUF547)(AT5G47380)		AT2G48140	EDA4	Bifunctional inhibitor/lipid-transfer protein/seed storage 2S albumin superfamily protein(EDA4)
AT4G28890	AT4G28890	RING/U-box superfamily protein(AT4G28890)		AT3G12520	SULTR4;2	sulfate transporter 4;2(SULTR4;2)
AT5G61455	U2.7	ncRNA(U2.7)		AT2G40300	FER4	ferritin 4(FER4)
AT1G19670	CLH1	chlorophyllase 1(CLH1)		AT5G05530	AT5G05530	RING/U-box superfamily protein(AT5G05530)
AT5G59480	AT5G59480	Haloacid dehalogenase-like hydrolase (HAD) superfamily protein(AT5G59480)		AT1G79550	pgk	phosphoglycerate kinase(PGK)
AT2G40475	ASG8	hypothetical protein(ASG8)		AT1G48830	AT1G48830	Ribosomal protein S7e family protein(AT1G48830)
AT3G50260	CEJ1	cooperatively regulated by ethylene and jasmonate 1(CEJ1)		AT2G28670	ESB1	Disease resistance-responsive (dirigent-like protein) family protein(ESB1)
AT4G24180	TLP1	THAUMATIN-LIKE PROTEIN 1(TLP1)		AT2G26250	KCS10	3-ketoacyl-CoA synthase 10(KCS10)
AT1G66780	AT1G66780	MATE efflux family protein(AT1G66780)		AT1G76160	sks5	SKU5 similar 5(sks5)
AT1G67870	AT1G67870	glycine-rich protein(AT1G67870)		AT2G28671	AT2G28671	hypothetical protein(AT2G28671)
AT4G39675	AT4G39675	hypothetical protein(AT4G39675)		AT3G49260	iqd21	IQ-domain 21(iqd21)
AT5G13930	TT4	Chalcone and stilbene synthase family protein(TT4)		AT3G06650	ACLB-1	ATP-citrate lyase B-1(ACLB-1)
AT4G37250	AT4G37250	Leucine-rich repeat protein kinase family protein(AT4G37250)		AT1G68710	AT1G68710	ATPase E1-E2 type family protein / haloacid dehalogenase-like hydrolase family protein(AT1G68710)
AT3G17790	PAP17	purple acid phosphatase 17(PAP17)		AT3G52430	PAD4	alpha/beta-Hydrolases superfamily protein(PAD4)
AT3G19970	AT3G19970	alpha/beta-Hydrolases superfamily protein(AT3G19970)		AT4G17080	AT4G17080	Histone H3 K4-specific methyltransferase SET7/9 family protein(AT4G17080)
AT4G36040	J11	Chaperone DnaJ-domain superfamily protein(J11)		AT1G05260	RCI3	Peroxidase superfamily protein(RCI3)
AT4G20940	ghr1	Leucine-rich receptor-like protein kinase family protein(GHR1)		AT5G47380	AT5G47380	electron transporter, putative (Protein of unknown function, DUF547)(AT5G47380)
AT5G06165	AT5G06165	ncRNA(AT5G06165)		AT1G55760	AT1G55760	BTB/POZ domain-containing protein(AT1G55760)
AT1G08630	tha1	threonine aldolase 1(THA1)		AT1G30100	NCED5	nine-cis-epoxycarotenoid dioxygenase 5(NCED5)
AT2G26150	HSFA2	heat shock transcription factor A2(HSFA2)		AT4G28890	AT4G28890	RING/U-box superfamily protein(AT4G28890)
AT4G39795	AT4G39795	hypothetical protein (DUF581)(AT4G39795)		AT5G11740	AGP15	arabinogalactan protein 15(AGP15)
AT3G09820	adk1	adenosine kinase 1(ADK1)		AT3G60290	AT3G60290	2-oxoglutarate (2OG) and Fe(II)-dependent oxygenase superfamily protein(AT3G60290)
AT4G30993	AT4G30993	Calcineurin-like metallo-phosphoesterase superfamily protein(AT4G30993)		AT2G39370	MAKR4	membrane-associated kinase regulator(MAKR4)
AT1G16130	WAKL2	wall associated kinase-like 2(WAKL2)		AT1G54540	AT1G54540	Late embryogenesis abundant (LEA) hydroxyproline-rich glycoprotein family(AT1G54540)
AT1G64370	AT1G64370	filaggrin-like protein(AT1G64370)		AT1G19670	CLH1	chlorophyllase 1(CLH1)
AT1G31770	ABCG14	ATP-binding cassette 14(ABCG14)		AT5G59480	AT5G59480	Haloacid dehalogenase-like hydrolase (HAD) superfamily protein(AT5G59480)
AT4G33905	AT4G33905	Peroxisomal membrane 22 kDa (Mpv17/PMP22) family protein(AT4G33905)		AT2G29670	AT2G29670	Tetratricopeptide repeat (TPR)-like superfamily protein(AT2G29670)
AT5G28290	NEK3	NIMA-related kinase 3(NEK3)		AT5G41600	BTI3	VIRB2-interacting protein 3(BTI3)
AT2G17230	EXL5	EXORDIUM like 5(EXL5)		AT5G17040	AT5G17040	UDP-Glycosyltransferase superfamily protein(AT5G17040)
AT3G43610	AT3G43610	Spc97 / Spc98 family of spindle pole body (SBP) component(AT3G43610)		AT3G50260	CEJ1	cooperatively regulated by ethylene and jasmonate 1(CEJ1)
AT2G38380	AT2G38380	Peroxidase superfamily protein(AT2G38380)		AT5G18370	AT5G18370	disease resistance protein (TIR-NBS-LRR class) family protein(AT5G18370)
AT1G52100	AT1G52100	Mannose-binding lectin superfamily protein(AT1G52100)		AT1G67870	AT1G67870	glycine-rich protein(AT1G67870)
AT2G04038	bZIP48	basic leucine-zipper 48(bZIP48)		AT5G63980	SAL1	SAL1 phosphatase-like protein(SAL1)
AT4G13930	SHM4	serine hydroxymethyltransferase 4(SHM4)		AT5G62770	AT5G62770	membrane-associated kinase regulator, putative (DUF1645)(AT5G62770)
AT2G29330	tri	tropinone reductase(TRI)		AT4G39675	AT4G39675	hypothetical protein(AT4G39675)
AT2G29450	GSTU5	glutathione S-transferase tau 5(GSTU5)		AT3G61270	AT3G61270	O-glucosyltransferase rumi-like protein (DUF821)(AT3G61270)
AT2G04030	CR88	Chaperone protein htpG family protein(CR88)		AT1G18470	AT1G18470	Transmembrane Fragile-X-F-associated protein(AT1G18470)
AT1G06360	AT1G06360	Fatty acid desaturase family protein(AT1G06360)		AT3G17790	PAP17	purple acid phosphatase 17(PAP17)
AT2G31750	UGT74D1	UDP-glucosyl transferase 74D1(UGT74D1)		AT2G40000	HSPRO2	ortholog of sugar beet HS1 PRO-1 2(HSPRO2)
AT4G31730	GDU1	glutamine dumper 1(GDU1)		AT1G07300	AT1G07300	josephin protein-like protein(AT1G07300)
AT3G53750	acT3	actin 3(ACT3)		AT2G26150	HSFA2	heat shock transcription factor A2(HSFA2)
AT1G70940	PIN3	Auxin efflux carrier family protein(PIN3)		AT4G39795	AT4G39795	hypothetical protein (DUF581)(AT4G39795)
AT3G15030	tcp4	TCP family transcription factor 4(TCP4)		AT5G23950	AT5G23950	Calcium-dependent lipid-binding (CaLB domain) family protein(AT5G23950)
AT2G37180	RD28	Aquaporin-like superfamily protein(RD28)		AT1G08670	AT1G08670	ENTH/VHS family protein(AT1G08670)
AT2G43610	AT2G43610	Chitinase family protein(AT2G43610)		AT1G16130	WAKL2	wall associated kinase-like 2(WAKL2)
AT4G00975	AT4G00975	ncRNA(AT4G00975)		AT1G64370	AT1G64370	filaggrin-like protein(AT1G64370)
AT3G07420	NS2	asparaginyl-tRNA synthetase 2(NS2)		AT1G31770	ABCG14	ATP-binding cassette 14(ABCG14)
AT5G18460	AT5G18460	carboxyl-terminal peptidase (DUF239)(AT5G18460)		AT4G26130	AT4G26130	cotton fiber protein(AT4G26130)
AT3G32980	AT3G32980	Peroxidase superfamily protein(AT3G32980)		AT4G33905	AT4G33905	Peroxisomal membrane 22 kDa (Mpv17/PMP22) family protein(AT4G33905)
AT1G64670	BDG1	alpha/beta-Hydrolases superfamily protein(BDG1)		AT2G17230	EXL5	EXORDIUM like 5(EXL5)
AT3G53200	MYB27	myb domain protein 27(MYB27)		AT5G47040	LON2	lon protease 2(LON2)
AT5G53740	AT5G53740	hypothetical protein(AT5G53740)		AT5G09520	PELPK2	hydroxyproline-rich glycoprotein family protein(PELPK2)
AT5G62220	GT18	glycosyltransferase 18(GT18)		AT3G43610	AT3G43610	Spc97 / Spc98 family of spindle pole body (SBP) component(AT3G43610)
AT5G46090	AT5G46090	transmembrane protein, putative (DUF679)(AT5G46090)		AT2G38380	AT2G38380	Peroxidase superfamily protein(AT2G38380)
AT5G62340	AT5G62340	Plant invertase/pectin methylesterase inhibitor superfamily protein(AT5G62340)		AT3G19860	bHLH121	basic helix-loop-helix (bHLH) DNA-binding superfamily protein(bHLH121)
AT1G29390	COR314-TM2	cold regulated 314 thylakoid membrane 2(COR314-TM2)		AT4G38470	STY46	ACT-like protein tyrosine kinase family protein(STY46)
AT2G19310	AT2G19310	HSP20-like chaperones superfamily protein(AT2G19310)		AT1G52100	AT1G52100	Mannose-binding lectin superfamily protein(AT1G52100)
AT3G46900	copt2	copper transporter 2(COPT2)		AT2G04038	bZIP48	basic leucine-zipper 48(bZIP48)
AT2G45600	AT2G45600	alpha/beta-Hydrolases superfamily protein(AT2G45600)		AT2G41540	GPDHC1	6-phosphogluconate dehydrogenase family protein(GPDHC1)
AT1G76410	ATL8	RING/U-box superfamily protein(ATL8)		AT2G29330	tri	tropinone reductase(TRI)
AT5G51440	AT5G51440	HSP20-like chaperones superfamily protein(AT5G51440)		AT2G29450	GSTU5	glutathione S-transferase tau 5(GSTU5)
AT3G55990	ESK1	trichome birefringence-like protein (DUF828)(ESK1)		AT5G22500	FAR1	fatty acid reductase 1(FAR1)
AT5G51210	OLEO3	oleosin3(OLEO3)		AT2G04030	CR88	Chaperone protein htpG family protein(CR88)
AT5G64750	ABR1	Integrase-type DNA-binding superfamily protein(ABR1)		AT4G18260	AT4G18260	Cytochrome b561/ferric reductase transmembrane protein family(AT4G18260)
AT5G10625	AT5G10625	flowering-promoting factor-like protein(AT5G10625)		AT2G31750	UGT74D1	UDP-glucosyl transferase 74D1(UGT74D1)
AT1G29160	AT1G29160	Dof-type zinc finger DNA-binding family protein(AT1G29160)		AT4G31730	GDU1	glutamine dumper 1(GDU1)
AT2G45970	CYP86A8	cytochrome P450, family 86, subfamily A, polypeptide 8(CYP86A8)		AT2G31751	AT2G31751	ncRNA(AT2G31751)
AT2G21860	AT2G21860	violaxanthin de-epoxidase-like protein(AT2G21860)		AT1G67530	AT1G67530	ARM repeat superfamily protein(AT1G67530)
AT1G18390	AT1G18390	Serine/Threonine kinase family catalytic domain protein(AT1G18390)		AT1G68740	PHO1;H1	EXS (ERD1/XPR1/SYG1) family protein(PHO1;H1)
AT1G77870	MUB5	membrane-anchored ubiquitin-fold protein 5 precursor(MUB5)		AT5G47050	AT5G47050	SBP (S-ribonuclease binding protein) family protein(AT5G47050)
AT3G61198	AT3G61198	ncRNA(AT3G61198)		AT4G27350	AT4G27350	membrane lipoprotein lipid attachment site-like protein, putative (DUF1223)(AT4G27350)
AT1G62030	AT1G62030	Cysteine/Histidine-rich C1 domain family protein(AT1G62030)		AT1G33700	AT1G33700	Beta-glucosidase, GBA2 type family protein(AT1G33700)
AT1G64450	AT1G64450	Glycine-rich protein family(AT1G64450)		AT5G09530	PELPK1	hydroxyproline-rich glycoprotein family protein(PELPK1)
AT5G51100	FSD2	Fe superoxide dismutase 2(FSD2)		AT4G05190	ATK5	kinesin 5(ATK5)
AT4G08300	UMAMIT17	nodulin MtN21 /EamA-like transporter family protein(UMAMIT17)		AT1G53300	TTL1	tetratricopetide-repeat thioredoxin-like 1(TTL1)
AT5G49020	PRMT4A	protein arginine methyltransferase 4A(PRMT4A)		AT5G07475	AT5G07475	Cupredoxin superfamily protein(AT5G07475)
AT3G22840	ELIP1	Chlorophyll A-B binding family protein(ELIP1)		AT3G15030	tcp4	TCP family transcription factor 4(TCP4)
AT2G30570	psbW	photosystem II reaction center W(PSBW)		AT2G37180	RD28	Aquaporin-like superfamily protein(RD28)
AT5G27390	AT5G27390	tagatose-6-phosphate ketose/aldose isomerase, putative (Mog1/PsbP/DUF1795-like photosystem II reaction center PsbP family protein)(AT5G27390)		AT2G45910	AT2G45910	U-box domain-containing protein kinase family protein(AT2G45910)
AT2G40490	HEME2	Uroporphyrinogen decarboxylase(HEME2)		AT2G28270	AT2G28270	Cysteine/Histidine-rich C1 domain family protein(AT2G28270)
AT1G20790	AT1G20790	F-box family protein(AT1G20790)		AT1G10890	AT1G10890	arginine/glutamate-rich 1 protein(AT1G10890)
AT1G02800	Cel2	cellulase 2(CEL2)		AT3G32980	AT3G32980	Peroxidase superfamily protein(AT3G32980)
AT2G24800	AT2G24800	Peroxidase superfamily protein(AT2G24800)		AT3G53200	MYB27	myb domain protein 27(MYB27)
AT1G08465	YAB2	Plant-specific transcription factor YABBY family protein(YAB2)		AT5G46090	AT5G46090	transmembrane protein, putative (DUF679)(AT5G46090)
AT1G44760	AT1G44760	Adenine nucleotide alpha hydrolases-like superfamily protein(AT1G44760)		AT2G19310	AT2G19310	HSP20-like chaperones superfamily protein(AT2G19310)
AT1G09795	ATP-PRT2	ATP phosphoribosyl transferase 2(ATP-PRT2)		AT3G46900	copt2	copper transporter 2(COPT2)
AT1G68945	AT1G68945	hypothetical protein(AT1G68945)		AT2G40390	AT2G40390	neuronal PAS domain protein(AT2G40390)
AT3G56940	CRD1	dicarboxylate diiron protein, putative (Crd1)(CRD1)		AT1G18382	AT1G18382	ncRNA(AT1G18382)
AT3G30210	MYB121	myb domain protein 121(MYB121)		AT1G76410	ATL8	RING/U-box superfamily protein(ATL8)
AT5G16010	AT5G16010	3-oxo-5-alpha-steroid 4-dehydrogenase family protein(AT5G16010)		AT2G22720	AT2G22720	SPT2 chromatin protein(AT2G22720)
AT2G32400	GLR5	glutamate receptor 5(GLR5)		AT3G27020	YSL6	YELLOW STRIPE like 6(YSL6)
AT2G32765	SUMO5	small ubiquitinrelated modifier 5(SUMO5)		AT2G33630	AT2G33630	NAD(P)-binding Rossmann-fold superfamily protein(AT2G33630)
AT1G10522	PRIN2	Serine/Threonine-kinase(PRIN2)		AT1G67710	ARR11	response regulator 11(ARR11)
AT1G62280	SLAH1	SLAC1 homologue 1(SLAH1)		AT3G55990	ESK1	trichome birefringence-like protein (DUF828)(ESK1)
AT5G65980	AT5G65980	Auxin efflux carrier family protein(AT5G65980)		AT5G19540	AT5G19540	thermosome subunit gamma(AT5G19540)
AT4G29690	AT4G29690	Alkaline-phosphatase-like family protein(AT4G29690)		AT1G07590	AT1G07590	Tetratricopeptide repeat (TPR)-like superfamily protein(AT1G07590)
AT3G22830	HSFA6B	heat shock transcription factor A6B(HSFA6B)		AT4G29670	ACHT2	atypical CYS HIS rich thioredoxin 2(ACHT2)
AT2G21640	AT2G21640	marker for oxidative stress response protein(AT2G21640)		AT5G10625	AT5G10625	flowering-promoting factor-like protein(AT5G10625)
AT3G44730	KP1	kinesin-like protein 1(KP1)		AT1G29160	AT1G29160	Dof-type zinc finger DNA-binding family protein(AT1G29160)
AT2G15090	KCS8	3-ketoacyl-CoA synthase 8(KCS8)		AT3G62040	AT3G62040	Haloacid dehalogenase-like hydrolase (HAD) superfamily protein(AT3G62040)
AT4G32860	AT4G32860	Avr9/Cf-9 rapidly elicited protein(AT4G32860)		AT5G62210	AT5G62210	Embryo-specific protein 3, (ATS3)(AT5G62210)
AT1G07000	EXO70B2	exocyst subunit exo70 family protein B2(EXO70B2)		AT4G10510	AT4G10510	Subtilase family protein(AT4G10510)
AT5G20630	GER3	germin 3(GER3)		AT3G10840	AT3G10840	alpha/beta-Hydrolases superfamily protein(AT3G10840)
AT3G49780	psk4	phytosulfokine 4 precursor(PSK4)		AT5G19890	AT5G19890	Peroxidase superfamily protein(AT5G19890)
AT1G61360	AT1G61360	S-locus lectin protein kinase family protein(AT1G61360)		AT5G19530	acl5	S-adenosyl-L-methionine-dependent methyltransferases superfamily protein(ACL5)
AT1G18970	GLP4	germin-like protein 4(GLP4)		AT4G08300	UMAMIT17	nodulin MtN21 /EamA-like transporter family protein(UMAMIT17)
AT5G14740	CA2	carbonic anhydrase 2(CA2)		AT5G65990	AT5G65990	Transmembrane amino acid transporter family protein(AT5G65990)
AT3G29810	COBL2	COBRA-like protein 2 precursor(COBL2)		AT2G22860	PSK2	phytosulfokine 2 precursor(PSK2)
AT1G76730	COG0212	NagB/RpiA/CoA transferase-like superfamily protein(COG0212)		AT5G02090	AT5G02090	hypothetical protein(AT5G02090)
AT5G59520	ZIP2	ZRT/IRT-like protein 2(ZIP2)		AT1G53233	AT1G53233	ncRNA(AT1G53233)
AT1G31835	AT1G31835	hypothetical protein(AT1G31835)		AT3G17000	UBC32	ubiquitin-conjugating enzyme 32(UBC32)
AT1G74310	HSP101	heat shock protein 101(HSP101)		AT1G53230	TCP3	TEOSINTE BRANCHED 1, cycloidea and PCF transcription factor 3(TCP3)
AT3G48200	AT3G48200	transmembrane protein(AT3G48200)		AT5G06330	AT5G06330	Late embryogenesis abundant (LEA) hydroxyproline-rich glycoprotein family(AT5G06330)
AT4G16140	AT4G16140	proline-rich family protein(AT4G16140)		AT3G17120	AT3G17120	transmembrane protein(AT3G17120)
AT1G67910	AT1G67910	hypothetical protein(AT1G67910)		AT1G08465	YAB2	Plant-specific transcription factor YABBY family protein(YAB2)
AT3G49670	BAM2	Leucine-rich receptor-like protein kinase family protein(BAM2)		AT1G44760	AT1G44760	Adenine nucleotide alpha hydrolases-like superfamily protein(AT1G44760)
AT4G28140	AT4G28140	Integrase-type DNA-binding superfamily protein(AT4G28140)		AT1G09795	ATP-PRT2	ATP phosphoribosyl transferase 2(ATP-PRT2)
AT1G49470	AT1G49470	transmembrane epididymal protein (DUF716)(AT1G49470)		AT3G29360	ugd2	UDP-glucose 6-dehydrogenase family protein(UGD2)
AT1G30730	AT1G30730	FAD-binding Berberine family protein(AT1G30730)		AT4G01910	AT4G01910	Cysteine/Histidine-rich C1 domain family protein(AT4G01910)
AT2G20570	GPRI1	GBF's pro-rich region-interacting factor 1(GPRI1)		AT5G52790	AT5G52790	CBS domain protein with a domain protein (DUF21)(AT5G52790)
AT1G48130	PER1	1-cysteine peroxiredoxin 1(PER1)		AT4G18100	AT4G18100	Ribosomal protein L32e(AT4G18100)
AT3G56090	fer3	ferritin 3(FER3)		AT3G30210	MYB121	myb domain protein 121(MYB121)
AT5G11110	SPS2F	sucrose phosphate synthase 2F(SPS2F)		AT5G16010	AT5G16010	3-oxo-5-alpha-steroid 4-dehydrogenase family protein(AT5G16010)
AT2G01950	brl2	BRI1-like 2(BRL2)		AT2G35910	AT2G35910	RING/U-box superfamily protein(AT2G35910)
AT3G13470	Cpn60beta2	TCP-1/cpn60 chaperonin family protein(Cpn60beta2)		AT1G67730	KCR1	beta-ketoacyl reductase 1(KCR1)
AT5G01790	AT5G01790	hypothetical protein(AT5G01790)		AT4G34920	AT4G34920	PLC-like phosphodiesterases superfamily protein(AT4G34920)
AT4G00910	AT4G00910	aluminum activated malate transporter family protein(AT4G00910)		AT1G62280	SLAH1	SLAC1 homologue 1(SLAH1)
AT5G01550	LECRKA4.2	lectin receptor kinase a4.1(LECRKA4.2)		AT5G65980	AT5G65980	Auxin efflux carrier family protein(AT5G65980)
AT4G30460	AT4G30460	glycine-rich protein(AT4G30460)		AT4G29690	AT4G29690	Alkaline-phosphatase-like family protein(AT4G29690)
AT3G25470	AT3G25470	bacterial hemolysin-like protein(AT3G25470)		AT5G63560	FACT	HXXXD-type acyl-transferase family protein(FACT)
AT2G32430	AT2G32430	Galactosyltransferase family protein(AT2G32430)		AT1G10640	AT1G10640	Pectin lyase-like superfamily protein(AT1G10640)
AT3G02110	scpl25	serine carboxypeptidase-like 25(scpl25)		AT5G03190	CPUORF47	peptide upstream protein(CPUORF47)
AT1G64650	AT1G64650	Major facilitator superfamily protein(AT1G64650)		AT3G44730	KP1	kinesin-like protein 1(KP1)
AT4G23820	AT4G23820	Pectin lyase-like superfamily protein(AT4G23820)		AT2G45710	AT2G45710	Zinc-binding ribosomal protein family protein(AT2G45710)
AT5G46350	WRKY8	WRKY DNA-binding protein 8(WRKY8)		AT1G19220	ARF19	auxin response factor 19(ARF19)
AT2G30250	WRKY25	WRKY DNA-binding protein 25(WRKY25)		AT2G15090	KCS8	3-ketoacyl-CoA synthase 8(KCS8)
AT3G57380	AT3G57380	Glycosyltransferase family 61 protein(AT3G57380)		AT4G32860	AT4G32860	Avr9/Cf-9 rapidly elicited protein(AT4G32860)
AT3G17840	RLK902	receptor-like kinase 902(RLK902)		AT5G50950	FUM2	FUMARASE 2(FUM2)
AT3G51600	LTP5	lipid transfer protein 5(LTP5)		AT5G23450	LCBK1	long-chain base (LCB) kinase 1(LCBK1)
AT2G43445	AT2G43445	F-box and associated interaction domains-containing protein(AT2G43445)		AT3G28600	AT3G28600	P-loop containing nucleoside triphosphate hydrolases superfamily protein(AT3G28600)
AT3G48460	AT3G48460	GDSL-like Lipase/Acylhydrolase superfamily protein(AT3G48460)		AT5G15830	BZIP3	basic leucine-zipper 3(bZIP3)
AT1G35180	AT1G35180	TRAM, LAG1 and CLN8 (TLC) lipid-sensing domain containing protein(AT1G35180)		AT3G29810	COBL2	COBRA-like protein 2 precursor(COBL2)
AT5G03700	AT5G03700	D-mannose binding lectin protein with Apple-like carbohydrate-binding domain-containing protein(AT5G03700)		AT4G29100	AT4G29100	basic helix-loop-helix (bHLH) DNA-binding superfamily protein(AT4G29100)
AT3G46280	AT3G46280	kinase-like protein(AT3G46280)		AT5G43060	RD21B	Granulin repeat cysteine protease family protein(RD21B)
AT2G32560	AT2G32560	F-box family protein(AT2G32560)		AT5G59520	ZIP2	ZRT/IRT-like protein 2(ZIP2)
AT3G06840	AT3G06840	hypothetical protein(AT3G06840)		AT1G73220	2021-10-01	organic cation/carnitine transporter1(OCT1)
AT5G67280	RLK	receptor-like kinase(RLK)		AT3G11280	AT3G11280	Duplicated homeodomain-like superfamily protein(AT3G11280)
AT1G64780	Amt1;2	ammonium transporter 1;2(AMT1;2)		AT1G05890	ARI5	RING/U-box superfamily protein(ARI5)
AT3G49650	AT3G49650	P-loop containing nucleoside triphosphate hydrolases superfamily protein(AT3G49650)		AT4G16140	AT4G16140	proline-rich family protein(AT4G16140)
AT1G15570	CYCA2;3	CYCLIN A2;3(CYCA2;3)		AT5G58670	PLC1	phospholipase C1(PLC1)
AT4G05100	MYB74	myb domain protein 74(MYB74)		AT1G72490	AT1G72490	hypothetical protein(AT1G72490)
AT5G46240	KAT1	1(KAT1)		AT1G67910	AT1G67910	hypothetical protein(AT1G67910)
AT1G53940	GLIP2	GDSL-motif lipase 2(GLIP2)		AT1G66940	AT1G66940	kinase-like protein(AT1G66940)
AT1G78820	AT1G78820	D-mannose binding lectin protein with Apple-like carbohydrate-binding domain-containing protein(AT1G78820)		AT3G25560	NIK2	NSP-interacting kinase 2(NIK2)
AT5G13630	GUN5	magnesium-chelatase subunit chlH, chloroplast, putative / Mg-protoporphyrin IX chelatase, putative (CHLH)(GUN5)		AT4G28140	AT4G28140	Integrase-type DNA-binding superfamily protein(AT4G28140)
AT5G10480	Pas2	Protein-tyrosine phosphatase-like, PTPLA(PAS2)		AT4G21750	ATML1	Homeobox-leucine zipper family protein / lipid-binding START domain-containing protein(ATML1)
AT2G24710	GLR2.3	glutamate receptor 2.3(GLR2.3)		AT4G10955	AT4G10955	alpha/beta-Hydrolases superfamily protein(AT4G10955)
AT3G52820	PAP22	purple acid phosphatase 22(PAP22)		AT1G49470	AT1G49470	transmembrane epididymal protein (DUF716)(AT1G49470)
AT5G23530	CXE18	carboxyesterase 18(CXE18)		AT5G67385	AT5G67385	Phototropic-responsive NPH3 family protein(AT5G67385)
AT5G18065	AT5G18065	target of trans acting-siR480/255 protein(AT5G18065)		AT3G59350	AT3G59350	Protein kinase superfamily protein(AT3G59350)
AT5G25830	GATA12	GATA transcription factor 12(GATA12)		AT1G55810	UKL3	uridine kinase-like 3(UKL3)
AT5G67070	RALFL34	ralf-like 34(RALFL34)		AT2G01830	wol	CHASE domain containing histidine kinase protein(WOL)
AT1G17200	AT1G17200	Uncharacterized protein family (UPF0497)(AT1G17200)		AT5G58320	NET4A	Kinase interacting (KIP1-like) family protein(NET4A)
AT1G33811	AT1G33811	GDSL-like Lipase/Acylhydrolase superfamily protein(AT1G33811)		AT3G13470	Cpn60beta2	TCP-1/cpn60 chaperonin family protein(Cpn60beta2)
AT5G14940	AT5G14940	Major facilitator superfamily protein(AT5G14940)		AT5G01790	AT5G01790	hypothetical protein(AT5G01790)
AT1G80080	TMM	Leucine-rich repeat (LRR) family protein(TMM)		AT4G00910	AT4G00910	aluminum activated malate transporter family protein(AT4G00910)
AT2G18196	AT2G18196	Heavy metal transport/detoxification superfamily protein(AT2G18196)		AT3G46130	MYB48	myb domain protein 48(MYB48)
AT2G02950	pks1	phytochrome kinase substrate 1(PKS1)		AT1G70080	AT1G70080	Terpenoid cyclases/Protein prenyltransferases superfamily protein(AT1G70080)
AT5G09220	AAP2	amino acid permease 2(AAP2)		AT4G30460	AT4G30460	glycine-rich protein(AT4G30460)
AT2G25830	AT2G25830	YebC-like protein(AT2G25830)		AT3G01260	AT3G01260	Galactose mutarotase-like superfamily protein(AT3G01260)
AT1G27120	AT1G27120	Galactosyltransferase family protein(AT1G27120)		AT3G04530	PPCK2	phosphoenolpyruvate carboxylase kinase 2(PPCK2)
AT4G18880	HSF A4A	heat shock transcription factor A4A(HSF A4A)		AT2G32430	AT2G32430	Galactosyltransferase family protein(AT2G32430)
AT4G34730	AT4G34730	ribosome-binding factor A family protein(AT4G34730)		AT3G02230	RGP1	reversibly glycosylated polypeptide 1(RGP1)
AT4G30490	AT4G30490	AFG1-like ATPase family protein(AT4G30490)		AT3G04650	AT3G04650	FAD/NAD(P)-binding oxidoreductase family protein(AT3G04650)
AT5G19040	IPT5	isopentenyltransferase 5(IPT5)		AT3G24020	AT3G24020	Disease resistance-responsive (dirigent-like protein) family protein(AT3G24020)
AT5G24850	Cry3	cryptochrome 3(CRY3)		AT1G64530	AT1G64530	Plant regulator RWP-RK family protein(AT1G64530)
AT5G47110	LIL3:2	Chlorophyll A-B binding family protein(LIL3:2)		AT4G23820	AT4G23820	Pectin lyase-like superfamily protein(AT4G23820)
AT3G01290	HIR2	SPFH/Band 7/PHB domain-containing membrane-associated protein family(HIR2)		AT3G61640	AGP20	arabinogalactan protein 20(AGP20)
AT1G30530	UGT78D1	UDP-glucosyl transferase 78D1(UGT78D1)		AT4G38080	AT4G38080	hydroxyproline-rich glycoprotein family protein(AT4G38080)
AT5G07180	ERL2	ERECTA-like 2(ERL2)		AT5G46350	WRKY8	WRKY DNA-binding protein 8(WRKY8)
AT5G11550	AT5G11550	ARM repeat superfamily protein(AT5G11550)		AT1G49580	AT1G49580	Calcium-dependent protein kinase (CDPK) family protein(AT1G49580)
AT5G10580	AT5G10580	plant/protein (Protein of unknown function, DUF599)(AT5G10580)		AT2G30250	WRKY25	WRKY DNA-binding protein 25(WRKY25)
AT4G18510	CLE2	CLAVATA3/ESR-related 2(CLE2)		AT1G49450	AT1G49450	Transducin/WD40 repeat-like superfamily protein(AT1G49450)
AT3G54820	PIP2;5	plasma membrane intrinsic protein 2;5(PIP2;5)		AT3G14210	ESM1	GDSL-like lipase/acylhydrolase superfamily protein(ESM1)
AT2G46660	CYP78A6	cytochrome P450, family 78, subfamily A, polypeptide 6(CYP78A6)		AT1G75540	BBX21	salt tolerance homolog2(BBX21)
AT2G47870	AT2G47870	Thioredoxin superfamily protein(AT2G47870)		AT4G16008	AT4G16008	hypothetical protein(AT4G16008)
AT2G31020	ORP1A	OSBP(oxysterol binding protein)-related protein 1A(ORP1A)		AT5G59780	MYB59	myb domain protein 59(MYB59)
AT1G15002	AT1G15002	ncRNA(AT1G15002)		AT3G48460	AT3G48460	GDSL-like Lipase/Acylhydrolase superfamily protein(AT3G48460)
AT1G06690	AT1G06690	NAD(P)-linked oxidoreductase superfamily protein(AT1G06690)		AT1G07610	MT1C	metallothionein 1C(MT1C)
AT3G04570	AHL19	AT-hook motif nuclear-localized protein 19(AHL19)		AT4G16000	AT4G16000	hypothetical protein(AT4G16000)
AT2G35743	AT2G35743	miscRNA(AT2G35743)		AT2G31110	AT2G31110	trichome birefringence-like protein (DUF828)(AT2G31110)
AT1G30760	AT1G30760	FAD-binding Berberine family protein(AT1G30760)		AT1G64780	Amt1;2	ammonium transporter 1;2(AMT1;2)
AT3G20940	CYP705A30	cytochrome P450, family 705, subfamily A, polypeptide 30(CYP705A30)		AT5G49630	AAP6	amino acid permease 6(AAP6)
AT1G49010	AT1G49010	Duplicated homeodomain-like superfamily protein(AT1G49010)		AT3G49650	AT3G49650	P-loop containing nucleoside triphosphate hydrolases superfamily protein(AT3G49650)
AT1G26250	AT1G26250	Proline-rich extensin-like family protein(AT1G26250)		AT1G14480	AT1G14480	Ankyrin repeat family protein(AT1G14480)
AT5G63850	AAP4	amino acid permease 4(AAP4)		AT4G28040	UMAMIT33	nodulin MtN21 /EamA-like transporter family protein(UMAMIT33)
AT4G37900	AT4G37900	hypothetical protein (duplicated DUF1399)(AT4G37900)		AT4G20320	AT4G20320	CTP synthase family protein(AT4G20320)
AT1G05230	HDG2	homeodomain GLABROUS 2(HDG2)		AT3G27884	AT3G27884	ncRNA(AT3G27884)
AT2G21130	AT2G21130	Cyclophilin-like peptidyl-prolyl cis-trans isomerase family protein(AT2G21130)		AT5G46240	KAT1	1(KAT1)
AT5G19120	AT5G19120	Eukaryotic aspartyl protease family protein(AT5G19120)		AT3G06720	IMPA-1	importin alpha isoform 1(IMPA-1)
AT2G35750	AT2G35750	transmembrane protein(AT2G35750)		AT1G53940	GLIP2	GDSL-motif lipase 2(GLIP2)
AT1G61590	AT1G61590	Protein kinase superfamily protein(AT1G61590)		AT2G21560	AT2G21560	nucleolar-like protein(AT2G21560)
AT3G01070	ENODL16	early nodulin-like protein 16(ENODL16)		AT2G22770	NAI1	basic helix-loop-helix (bHLH) DNA-binding superfamily protein(NAI1)
AT5G50300	AZG2	Xanthine/uracil permease family protein(AZG2)		AT1G31800	CYP97A3	cytochrome P450, family 97, subfamily A, polypeptide 3(CYP97A3)
AT5G51750	SBT1.3	subtilase 1.3(SBT1.3)		AT1G26220	AT1G26220	Acyl-CoA N-acyltransferases (NAT) superfamily protein(AT1G26220)
AT4G21570	AT4G21570	organic solute transporter ostalpha protein (DUF300)(AT4G21570)		AT4G28050	TET7	tetraspanin7(TET7)
AT1G30755	AT1G30755	elongation factor G, putative (DUF668)(AT1G30755)		AT2G24710	GLR2.3	glutamate receptor 2.3(GLR2.3)
AT3G14260	AT3G14260	LURP-one-like protein (DUF567)(AT3G14260)		AT3G52820	PAP22	purple acid phosphatase 22(PAP22)
AT5G12860	DIT1	dicarboxylate transporter 1(DiT1)		AT4G34600	AT4G34600	transmembrane protein(AT4G34600)
AT1G15260	AT1G15260	LOW protein: ATP-dependent RNA helicase-like protein(AT1G15260)		AT1G07600	MT1A	metallothionein 1A(MT1A)
AT3G51410	AT3G51410	hypothetical protein (DUF241)(AT3G51410)		AT5G23530	CXE18	carboxyesterase 18(CXE18)
AT3G51895	SULTR3;1	sulfate transporter 3;1(SULTR3;1)		AT5G25830	GATA12	GATA transcription factor 12(GATA12)
AT1G42970	gapB	glyceraldehyde-3-phosphate dehydrogenase B subunit(GAPB)		AT3G59020	AT3G59020	ARM repeat superfamily protein(AT3G59020)
AT2G43375	AT2G43375	ncRNA(AT2G43375)		AT2G18196	AT2G18196	Heavy metal transport/detoxification superfamily protein(AT2G18196)
AT1G58190	RLP9	receptor like protein 9(RLP9)		AT2G02950	pks1	phytochrome kinase substrate 1(PKS1)
AT1G32080	lrgB	membrane protein(LrgB)		AT5G09220	AAP2	amino acid permease 2(AAP2)
AT5G41040	Rwp1	HXXXD-type acyl-transferase family protein(RWP1)		AT4G18880	HSF A4A	heat shock transcription factor A4A(HSF A4A)
AT1G11260	STP1	sugar transporter 1(STP1)		AT4G31100	AT4G31100	wall-associated kinase(AT4G31100)
AT3G23430	PHO1	phosphate 1(PHO1)		AT1G14180	AT1G14180	RING/U-box superfamily protein(AT1G14180)
AT5G15310	MYB16	myb domain protein 16(MYB16)		AT2G22680	WAVH1	Zinc finger (C3HC4-type RING finger) family protein(WAVH1)
AT3G02850	SKOR	STELAR K+ outward rectifier(SKOR)		AT3G54810	bme3	Plant-specific GATA-type zinc finger transcription factor family protein(BME3)
AT3G02730	TRXf1	thioredoxin F-type 1(TRXF1)		AT5G22310	AT5G22310	trichohyalin-like protein(AT5G22310)
AT4G22790	AT4G22790	MATE efflux family protein(AT4G22790)		AT5G47110	LIL3:2	Chlorophyll A-B binding family protein(LIL3:2)
AT1G22030	AT1G22030	BPS1-like protein(AT1G22030)		AT1G62422	AT1G62422	hypothetical protein(AT1G62422)
AT1G69490	NAP	NAC-like, activated by AP3/PI(NAP)		AT5G51970	AT5G51970	GroES-like zinc-binding alcohol dehydrogenase family protein(AT5G51970)
AT1G23120	AT1G23120	Polyketide cyclase/dehydrase and lipid transport superfamily protein(AT1G23120)		AT3G25240	AT3G25240	sulfate/thiosulfate import ATP-binding protein, putative (DUF506)(AT3G25240)
AT3G47510	AT3G47510	transmembrane protein(AT3G47510)		AT5G09480	AT5G09480	hydroxyproline-rich glycoprotein family protein(AT5G09480)
AT3G48720	DCF	HXXXD-type acyl-transferase family protein(DCF)		AT5G49770	AT5G49770	Leucine-rich repeat protein kinase family protein(AT5G49770)
AT5G04770	CAT6	cationic amino acid transporter 6(CAT6)		AT5G08150	SOB5	suppressor of phytochrome b 5(SOB5)
AT3G47750	ABCA4	ATP binding cassette subfamily A4(ABCA4)		AT1G69295	PDCB4	plasmodesmata callose-binding protein 4(PDCB4)
AT4G15330	CYP705A1	cytochrome P450, family 705, subfamily A, polypeptide 1(CYP705A1)		AT5G10580	AT5G10580	plant/protein (Protein of unknown function, DUF599)(AT5G10580)
AT2G47780	AT2G47780	Rubber elongation factor protein (REF)(AT2G47780)		AT1G15040	GAT1_2.1	Class I glutamine amidotransferase-like superfamily protein(GAT1_2.1)
AT1G17810	BETA-TIP	beta-tonoplast intrinsic protein(BETA-TIP)		AT4G31110	AT4G31110	Wall-associated kinase family protein(AT4G31110)
AT5G44440	AT5G44440	FAD-binding Berberine family protein(AT5G44440)		AT5G56180	Arp8	actin-related protein 8(ARP8)
AT3G56360	AT3G56360	hypothetical protein(AT3G56360)		AT1G14190	AT1G14190	Glucose-methanol-choline (GMC) oxidoreductase family protein(AT1G14190)
AT5G14210	AT5G14210	Leucine-rich repeat protein kinase family protein(AT5G14210)		AT3G54820	PIP2;5	plasma membrane intrinsic protein 2;5(PIP2;5)
AT3G56240	CCH	copper chaperone(CCH)		AT2G46660	CYP78A6	cytochrome P450, family 78, subfamily A, polypeptide 6(CYP78A6)
AT2G37870	AT2G37870	Bifunctional inhibitor/lipid-transfer protein/seed storage 2S albumin superfamily protein(AT2G37870)		AT4G18750	DOT4	Pentatricopeptide repeat (PPR) superfamily protein(DOT4)
AT5G58600	PMR5	Pmr5/Cas1p GDSL/SGNH-like acyl-esterase family protein (DUF828)(PMR5)		AT3G48590	NF-YC1	nuclear factor Y, subunit C1(NF-YC1)
AT5G39860	PRE1	basic helix-loop-helix (bHLH) DNA-binding family protein(PRE1)		AT5G59570	BOA	Homeodomain-like superfamily protein(BOA)
AT3G55485	AT3G55485	ncRNA(AT3G55485)		AT4G30020	AT4G30020	PA-domain containing subtilase family protein(AT4G30020)
AT4G01037	wtf1	Ubiquitin carboxyl-terminal hydrolase family protein(WTF1)		AT3G04570	AHL19	AT-hook motif nuclear-localized protein 19(AHL19)
AT3G22120	CWLP	cell wall-plasma membrane linker protein(CWLP)		AT1G60010	AT1G60010	D-ribose-binding periplasmic protein(AT1G60010)
AT3G55360	CER10	3-oxo-5-alpha-steroid 4-dehydrogenase family protein(CER10)		AT3G20940	CYP705A30	cytochrome P450, family 705, subfamily A, polypeptide 30(CYP705A30)
AT3G24300	AMT1;3	ammonium transporter 1;3(AMT1;3)		AT2G43240	AT2G43240	Nucleotide-sugar transporter family protein(AT2G43240)
AT1G75820	CLV1	Leucine-rich receptor-like protein kinase family protein(CLV1)		AT1G74770	AT1G74770	zinc ion binding protein(AT1G74770)
AT5G39610	NAC6	NAC domain containing protein 6(NAC6)		AT5G08230	AT5G08230	tudor/PWWP/MBT domain protein(AT5G08230)
AT1G74970	RPS9	ribosomal protein S9(RPS9)		AT5G58375	AT5G58375	Methyltransferase-related protein(AT5G58375)
AT5G38520	AT5G38520	alpha/beta-Hydrolases superfamily protein(AT5G38520)		AT1G50480	THFS	10-formyltetrahydrofolate synthetase(THFS)
AT2G46790	PRR9	pseudo-response regulator 9(PRR9)		AT4G33300	ADR1-L1	ADR1-like 1(ADR1-L1)
AT4G17970	ALMT12	aluminum-activated, malate transporter 12(ALMT12)		AT1G14160	AT1G14160	Uncharacterized protein family (UPF0497)(AT1G14160)
AT4G14580	CIPK4	CBL-interacting protein kinase 4(CIPK4)		AT2G40095	AT2G40095	Alpha/beta hydrolase related protein(AT2G40095)
AT1G05950	AT1G05950	hypothetical protein(AT1G05950)		AT4G16442	AT4G16442	Uncharacterized protein family (UPF0497)(AT4G16442)
AT3G07090	AT3G07090	PPPDE putative thiol peptidase family protein(AT3G07090)		AT1G44800	SIAR1	nodulin MtN21 /EamA-like transporter family protein(SIAR1)
AT5G49910	cpHsc70-2	chloroplast heat shock protein 70-2(cpHsc70-2)		AT3G01190	AT3G01190	Peroxidase superfamily protein(AT3G01190)
AT3G55130	abcG19	white-brown complex homolog 19(ABCG19)		AT1G61590	AT1G61590	Protein kinase superfamily protein(AT1G61590)
AT2G33250	AT2G33250	transmembrane protein(AT2G33250)		AT1G05470	CVP2	DNAse I-like superfamily protein(CVP2)
AT4G00050	UNE10	basic helix-loop-helix (bHLH) DNA-binding superfamily protein(UNE10)		AT1G05590	Hexo2	beta-hexosaminidase 2(HEXO2)
AT5G41070	Drb5	dsRNA-binding protein 5(DRB5)		AT4G23990	CSLG3	cellulose synthase like G3(CSLG3)
AT5G66470	AT5G66470	GTP-binding protein Era-like protein(AT5G66470)		AT4G21570	AT4G21570	organic solute transporter ostalpha protein (DUF300)(AT4G21570)
AT1G21050	AT1G21050	MIZU-KUSSEI-like protein (Protein of unknown function, DUF617)(AT1G21050)		AT1G71030	MYBL2	MYB-like 2(MYBL2)
AT1G75710	AT1G75710	C2H2-like zinc finger protein(AT1G75710)		AT3G14260	AT3G14260	LURP-one-like protein (DUF567)(AT3G14260)
AT1G25530	AT1G25530	Transmembrane amino acid transporter family protein(AT1G25530)		AT2G23540	AT2G23540	GDSL-like Lipase/Acylhydrolase superfamily protein(AT2G23540)
AT3G10020	AT3G10020	plant/protein(AT3G10020)		AT1G72360	ERF73	Integrase-type DNA-binding superfamily protein(ERF73)
AT4G14690	ELIP2	Chlorophyll A-B binding family protein(ELIP2)		AT1G51200	AT1G51200	A20/AN1-like zinc finger family protein(AT1G51200)
AT2G24790	COL3	CONSTANS-like 3(COL3)		AT2G19170	SLP3	subtilisin-like serine protease 3(SLP3)
AT4G23680	AT4G23680	Polyketide cyclase/dehydrase and lipid transport superfamily protein(AT4G23680)		AT5G60210	RIP5	ROP interactive partner 5(RIP5)
AT3G59420	cr4	crinkly4(CR4)		AT1G75750	Gasa1	GAST1 protein homolog 1(GASA1)
AT3G21055	PSBTN	photosystem II subunit T(PSBTN)		AT1G15260	AT1G15260	LOW protein: ATP-dependent RNA helicase-like protein(AT1G15260)
AT2G34150	AT2G34150	SCAR family protein(AT2G34150)		AT4G16790	AT4G16790	hydroxyproline-rich glycoprotein family protein(AT4G16790)
AT1G68230	AT1G68230	Reticulon family protein(AT1G68230)		AT4G12070	AT4G12070	hypothetical protein(AT4G12070)
AT2G33060	RLP27	receptor like protein 27(RLP27)		AT3G51410	AT3G51410	hypothetical protein (DUF241)(AT3G51410)
AT1G16750	AT1G16750	GPI-anchored adhesin-like protein, putative (Protein of unknown function, DUF547)(AT1G16750)		AT5G41040	Rwp1	HXXXD-type acyl-transferase family protein(RWP1)
AT3G54090	FLN1	fructokinase-like 1(FLN1)		AT3G23430	PHO1	phosphate 1(PHO1)
AT1G49430	LACS2	long-chain acyl-CoA synthetase 2(LACS2)		AT5G18700	AT5G18700	kinase family with ARM repeat domain-containing protein(AT5G18700)
AT1G72970	hth	Glucose-methanol-choline (GMC) oxidoreductase family protein(HTH)		AT3G61820	AT3G61820	Eukaryotic aspartyl protease family protein(AT3G61820)
AT5G12110	AT5G12110	elongation factor 1-beta 1(AT5G12110)		AT3G02850	SKOR	STELAR K+ outward rectifier(SKOR)
AT1G27760	SAT32	interferon-related developmental regulator family protein / IFRD protein family(SAT32)		AT1G51830	AT1G51830	Leucine-rich repeat protein kinase family protein(AT1G51830)
AT3G46100	Hrs1	Histidyl-tRNA synthetase 1(HRS1)		AT1G30900	VSR6	VACUOLAR SORTING RECEPTOR 6(VSR6)
AT1G49310	AT1G49310	transmembrane protein(AT1G49310)		AT2G22122	AT2G22122	hypothetical protein(AT2G22122)
AT1G71880	Suc1	sucrose-proton symporter 1(SUC1)		AT5G57620	MYB36	myb domain protein 36(MYB36)
AT2G24580	AT2G24580	FAD-dependent oxidoreductase family protein(AT2G24580)		AT1G48300	DGAT3	diacylglycerol acyltransferase(DGAT3)
AT4G16980	AT4G16980	arabinogalactan-protein family(AT4G16980)		AT3G47510	AT3G47510	transmembrane protein(AT3G47510)
AT2G23130	AGP17	arabinogalactan protein 17(AGP17)		AT3G48720	DCF	HXXXD-type acyl-transferase family protein(DCF)
AT4G14440	HCD1	3-hydroxyacyl-CoA dehydratase 1(HCD1)		AT5G04770	CAT6	cationic amino acid transporter 6(CAT6)
AT5G46420	AT5G46420	16S rRNA processing protein RimM family(AT5G46420)		AT4G36950	MAPKKK21	mitogen-activated protein kinase kinase kinase 21(MAPKKK21)
AT4G21390	B120	S-locus lectin protein kinase family protein(B120)		AT4G15330	CYP705A1	cytochrome P450, family 705, subfamily A, polypeptide 1(CYP705A1)
AT1G13250	GATL3	galacturonosyltransferase-like 3(GATL3)		AT1G60680	AT1G60680	NAD(P)-linked oxidoreductase superfamily protein(AT1G60680)
AT3G24310	MYB305	myb domain protein 305(MYB305)		AT1G14780	AT1G14780	MAC/Perforin domain-containing protein(AT1G14780)
AT3G24430	HCF101	ATP binding protein(HCF101)		AT3G56240	CCH	copper chaperone(CCH)
AT5G67340	AT5G67340	ARM repeat superfamily protein(AT5G67340)		AT4G20140	GSO1	Leucine-rich repeat transmembrane protein kinase(GSO1)
AT5G65040	AT5G65040	senescence-associated family protein (DUF581)(AT5G65040)		AT1G74840	AT1G74840	Homeodomain-like superfamily protein(AT1G74840)
AT3G56160	AT3G56160	Sodium Bile acid symporter family(AT3G56160)		AT1G71695	AT1G71695	Peroxidase superfamily protein(AT1G71695)
AT4G36880	cp1	cysteine proteinase1(CP1)		AT5G03570	IREG2	iron regulated 2(IREG2)
AT5G35220	EGY1	Peptidase M50 family protein(EGY1)		AT3G50700	Idd2	indeterminate(ID)-domain 2(IDD2)
AT3G12580	hsp70	heat shock protein 70(HSP70)		AT1G13420	ST4B	sulfotransferase 4B(ST4B)
AT3G44150	AT3G44150	Expp1 protein(AT3G44150)		AT4G01037	wtf1	Ubiquitin carboxyl-terminal hydrolase family protein(WTF1)
AT5G10180	SULTR2;1	slufate transporter 2;1(SULTR2;1)		AT3G26720	AT3G26720	Glycosyl hydrolase family 38 protein(AT3G26720)
AT4G25760	GDU2	glutamine dumper 2(GDU2)		AT3G22121	AT3G22121	ncRNA(AT3G22121)
AT4G22490	AT4G22490	Bifunctional inhibitor/lipid-transfer protein/seed storage 2S albumin superfamily protein(AT4G22490)		AT2G44130	AT2G44130	Galactose oxidase/kelch repeat superfamily protein(AT2G44130)
AT1G12010	AT1G12010	2-oxoglutarate (2OG) and Fe(II)-dependent oxygenase superfamily protein(AT1G12010)		AT4G18820	AT4G18820	AAA-type ATPase family protein(AT4G18820)
AT2G18800	XTH21	xyloglucan endotransglucosylase/hydrolase 21(XTH21)		AT5G57760	AT5G57760	hypothetical protein(AT5G57760)
AT5G14880	AT5G14880	Potassium transporter family protein(AT5G14880)		AT2G03500	AT2G03500	Homeodomain-like superfamily protein(AT2G03500)
AT1G74930	ORA47	Integrase-type DNA-binding superfamily protein(ORA47)		AT1G73640	RABA6a	RAB GTPase homolog A6A(RABA6a)
AT4G01350	AT4G01350	Cysteine/Histidine-rich C1 domain family protein(AT4G01350)		AT3G11100	AT3G11100	sequence-specific DNA binding transcription factor(AT3G11100)
AT1G12013	SNOR111	ncRNA(SNOR111)		AT3G16910	AAE7	acyl-activating enzyme 7(AAE7)
AT3G10290	AT3G10290	Nucleotide-sugar transporter family protein(AT3G10290)		AT2G25530	AT2G25530	AFG1-like ATPase family protein(AT2G25530)
AT5G57685	GDU3	glutamine dumper 3(GDU3)		AT2G46790	PRR9	pseudo-response regulator 9(PRR9)
AT1G01390	AT1G01390	UDP-Glycosyltransferase superfamily protein(AT1G01390)		AT5G07900	AT5G07900	Mitochondrial transcription termination factor family protein(AT5G07900)
AT5G02890	AT5G02890	HXXXD-type acyl-transferase family protein(AT5G02890)		AT1G11130	sub	Leucine-rich repeat protein kinase family protein(SUB)
AT4G15990	AT4G15990	hypothetical protein(AT4G15990)		AT1G32170	XTH30	xyloglucan endotransglucosylase/hydrolase 30(XTH30)
AT1G78070	AT1G78070	Transducin/WD40 repeat-like superfamily protein(AT1G78070)		AT5G49910	cpHsc70-2	chloroplast heat shock protein 70-2(cpHsc70-2)
AT1G14440	HB31	homeobox protein 31(HB31)		AT5G45670	AT5G45670	GDSL-like Lipase/Acylhydrolase superfamily protein(AT5G45670)
AT1G72645	AT1G72645	transmembrane protein(AT1G72645)		AT4G03320	Tic20-IV	translocon at the inner envelope membrane of chloroplasts 20-IV(Tic20-IV)
AT2G34020	AT2G34020	Calcium-binding EF-hand family protein(AT2G34020)		AT1G12580	PEPKR1	phosphoenolpyruvate carboxylase-related kinase 1(PEPKR1)
AT4G38840	AT4G38840	SAUR-like auxin-responsive protein family(AT4G38840)		AT3G24770	CLE41	CLAVATA3/ESR-RELATED 41(CLE41)
AT1G23390	AT1G23390	Kelch repeat-containing F-box family protein(AT1G23390)		AT3G56580	AT3G56580	RING/U-box superfamily protein(AT3G56580)
AT5G60970	TCP5	TEOSINTE BRANCHED 1, cycloidea and PCF transcription factor 5(TCP5)		AT3G55130	abcG19	white-brown complex homolog 19(ABCG19)
AT2G02100	LCR69	low-molecular-weight cysteine-rich 69(LCR69)		AT5G41070	Drb5	dsRNA-binding protein 5(DRB5)
AT2G28950	EXPA6	expansin A6(EXPA6)		AT5G57770	AT5G57770	auxin canalization protein (DUF828)(AT5G57770)
AT4G37750	ant	Integrase-type DNA-binding superfamily protein(ANT)		AT5G58860	CYP86A1	cytochrome P450, family 86, subfamily A, polypeptide 1(CYP86A1)
				AT1G05700	AT1G05700	Leucine-rich repeat transmembrane protein kinase protein(AT1G05700)
				AT5G57890	AT5G57890	Glutamine amidotransferase type 1 family protein(AT5G57890)
				AT5G56320	EXPA14	expansin A14(EXPA14)
				AT2G44140	AT2G44140	Peptidase family C54 protein(AT2G44140)
				AT5G58620	AT5G58620	zinc finger (CCCH-type) family protein(AT5G58620)
				AT3G16800	AT3G16800	Protein phosphatase 2C family protein(AT3G16800)
				AT5G06940	AT5G06940	Leucine-rich repeat receptor-like protein kinase family protein(AT5G06940)
				AT3G10020	AT3G10020	plant/protein(AT3G10020)
				AT4G36860	AT4G36860	LIM domain-containing protein(AT4G36860)
				AT1G68230	AT1G68230	Reticulon family protein(AT1G68230)
				AT3G05920	AT3G05920	Heavy metal transport/detoxification superfamily protein(AT3G05920)
				AT1G49430	LACS2	long-chain acyl-CoA synthetase 2(LACS2)
				AT1G49310	AT1G49310	transmembrane protein(AT1G49310)
				AT1G11190	BFN1	bifunctional nuclease i(BFN1)
				AT1G04640	LIP2	lipoyltransferase 2(LIP2)
				AT4G33240	FAB1A	1-phosphatidylinositol-3-phosphate 5-kinase FAB1A(FAB1A)
				AT4G14560	IAA1	indole-3-acetic acid inducible(IAA1)
				AT5G46420	AT5G46420	16S rRNA processing protein RimM family(AT5G46420)
				AT5G49810	MMT	methionine S-methyltransferase(MMT)
				AT3G01690	AT3G01690	alpha/beta-Hydrolases superfamily protein(AT3G01690)
				AT5G64190	AT5G64190	neuronal PAS domain protein(AT5G64190)
				AT1G13250	GATL3	galacturonosyltransferase-like 3(GATL3)
				AT3G24310	MYB305	myb domain protein 305(MYB305)
				AT3G26610	AT3G26610	Pectin lyase-like superfamily protein(AT3G26610)
				AT3G61630	CRF6	cytokinin response factor 6(CRF6)
				AT3G04840	AT3G04840	Ribosomal protein S3Ae(AT3G04840)
				AT1G09090	RBOHB	respiratory burst oxidase-like protein(RBOHB)
				AT5G65040	AT5G65040	senescence-associated family protein (DUF581)(AT5G65040)
				AT5G42180	PER64	Peroxidase superfamily protein(PER64)
				AT5G59850	AT5G59850	Ribosomal protein S8 family protein(AT5G59850)
				AT2G28810	AT2G28810	Dof-type zinc finger DNA-binding family protein(AT2G28810)
				AT1G26560	BGLU40	beta glucosidase 40(BGLU40)
				AT4G13580	AT4G13580	Disease resistance-responsive (dirigent-like protein) family protein(AT4G13580)
				AT4G37730	bZIP7	basic leucine-zipper 7(bZIP7)
				AT5G54280	ATM2	myosin 2(ATM2)
				AT4G25760	GDU2	glutamine dumper 2(GDU2)
				AT4G22490	AT4G22490	Bifunctional inhibitor/lipid-transfer protein/seed storage 2S albumin superfamily protein(AT4G22490)
				AT1G12010	AT1G12010	2-oxoglutarate (2OG) and Fe(II)-dependent oxygenase superfamily protein(AT1G12010)
				AT4G20070	AAH	allantoate amidohydrolase(AAH)
				AT1G15760	AT1G15760	Sterile alpha motif (SAM) domain-containing protein(AT1G15760)
				AT1G61740	AT1G61740	Sulfite exporter TauE/SafE family protein(AT1G61740)
				AT2G17710	AT2G17710	Big1(AT2G17710)
				AT5G14880	AT5G14880	Potassium transporter family protein(AT5G14880)
				AT2G14560	LURP1	LURP-one-like protein (DUF567)(LURP1)
				AT3G58550	AT3G58550	Bifunctional inhibitor/lipid-transfer protein/seed storage 2S albumin superfamily protein(AT3G58550)
				AT5G62920	ARR6	response regulator 6(ARR6)
				AT5G57685	GDU3	glutamine dumper 3(GDU3)
				AT4G15990	AT4G15990	hypothetical protein(AT4G15990)
				AT1G04300	AT1G04300	TRAF-like superfamily protein(AT1G04300)
				AT4G27950	CRF4	cytokinin response factor 4(CRF4)
				AT5G66390	AT5G66390	Peroxidase superfamily protein(AT5G66390)
				AT1G78070	AT1G78070	Transducin/WD40 repeat-like superfamily protein(AT1G78070)
				AT1G14440	HB31	homeobox protein 31(HB31)
				AT2G17820	HK1	histidine kinase 1(HK1)
				AT5G20070	NUDX19	nudix hydrolase homolog 19(NUDX19)
				AT2G34260	WDR55	transducin family protein / WD-40 repeat family protein(WDR55)
				AT2G34020	AT2G34020	Calcium-binding EF-hand family protein(AT2G34020)
				AT1G23390	AT1G23390	Kelch repeat-containing F-box family protein(AT1G23390)
				AT3G14780	AT3G14780	callose synthase(AT3G14780)
				AT5G10280	MYB92	myb domain protein 92(MYB92)
				AT2G22170	PLAT2	Lipase/lipooxygenase, PLAT/LH2 family protein(PLAT2)
				AT2G26650	KT1	K+ transporter 1(KT1)
				AT5G04720	ADR1-L2	ADR1-like 2(ADR1-L2)

## Sheet: Common genes
Supplementary Data 6b. Genes showing significant differential expression (p≤0.01) in spaceflight as assayed by RNA-seq analysis that are shared between authors' in-house analyses and the GeneLab common analysis pipeline
Locus ID	Gene Symbol	Arabidopsis Gene description
AT5G41040	Rwp1	HXXXD-type acyl-transferase family protein(RWP1)
AT1G68710	AT1G68710	ATPase E1-E2 type family protein / haloacid dehalogenase-like hydrolase family protein(AT1G68710)
AT1G80440	AT1G80440	Galactose oxidase/kelch repeat superfamily protein(AT1G80440)
AT1G05260	RCI3	Peroxidase superfamily protein(RCI3)
AT3G23430	PHO1	phosphate 1(PHO1)
AT5G47380	AT5G47380	electron transporter, putative (Protein of unknown function, DUF547)(AT5G47380)
AT4G28890	AT4G28890	RING/U-box superfamily protein(AT4G28890)
AT3G29810	COBL2	COBRA-like protein 2 precursor(COBL2)
AT3G02850	SKOR	STELAR K+ outward rectifier(SKOR)
AT4G34250	KCS16	3-ketoacyl-CoA synthase 16(KCS16)
AT5G59520	ZIP2	ZRT/IRT-like protein 2(ZIP2)
AT4G13310	CYP71A20	cytochrome P450, family 71, subfamily A, polypeptide 20(CYP71A20)
AT4G39700	AT4G39700	Heavy metal transport/detoxification superfamily protein(AT4G39700)
AT3G47510	AT3G47510	transmembrane protein(AT3G47510)
AT5G53660	GRF7	growth-regulating factor 7(GRF7)
AT5G04770	CAT6	cationic amino acid transporter 6(CAT6)
AT3G48720	DCF	HXXXD-type acyl-transferase family protein(DCF)
AT3G44880	ACD1	Pheophorbide a oxygenase family protein with Rieske 2Fe-2S domain-containing protein(ACD1)
AT1G19670	CLH1	chlorophyllase 1(CLH1)
AT4G16140	AT4G16140	proline-rich family protein(AT4G16140)
AT5G59480	AT5G59480	Haloacid dehalogenase-like hydrolase (HAD) superfamily protein(AT5G59480)
AT4G15330	CYP705A1	cytochrome P450, family 705, subfamily A, polypeptide 1(CYP705A1)
AT3G50260	CEJ1	cooperatively regulated by ethylene and jasmonate 1(CEJ1)
AT1G67910	AT1G67910	hypothetical protein(AT1G67910)
AT5G43630	TZP	zinc knuckle (CCHC-type) family protein(TZP)
AT4G28140	AT4G28140	Integrase-type DNA-binding superfamily protein(AT4G28140)
AT1G67870	AT1G67870	glycine-rich protein(AT1G67870)
AT2G35170	AT2G35170	Histone H3 K4-specific methyltransferase SET7/9 family protein(AT2G35170)
AT1G68440	AT1G68440	transmembrane protein(AT1G68440)
AT1G66140	Zfp4	zinc finger protein 4(ZFP4)
AT3G56240	CCH	copper chaperone(CCH)
AT1G49470	AT1G49470	transmembrane epididymal protein (DUF716)(AT1G49470)
AT4G39675	AT4G39675	hypothetical protein(AT4G39675)
AT5G03050	AT5G03050	knotted 1-binding protein(AT5G03050)
AT3G17790	PAP17	purple acid phosphatase 17(PAP17)
AT1G69770	CMT3	chromomethylase 3(CMT3)
AT3G13470	Cpn60beta2	TCP-1/cpn60 chaperonin family protein(Cpn60beta2)
AT4G00910	AT4G00910	aluminum activated malate transporter family protein(AT4G00910)
AT5G01790	AT5G01790	hypothetical protein(AT5G01790)
AT2G26150	HSFA2	heat shock transcription factor A2(HSFA2)
AT2G01150	RHA2b	RING-H2 finger protein 2B(RHA2B)
AT4G39795	AT4G39795	hypothetical protein (DUF581)(AT4G39795)
AT4G30460	AT4G30460	glycine-rich protein(AT4G30460)
AT2G32430	AT2G32430	Galactosyltransferase family protein(AT2G32430)
AT2G41940	zfp8	zinc finger protein 8(ZFP8)
AT4G01037	wtf1	Ubiquitin carboxyl-terminal hydrolase family protein(WTF1)
AT2G45190	AFO	Plant-specific transcription factor YABBY family protein(AFO)
AT1G16130	WAKL2	wall associated kinase-like 2(WAKL2)
AT4G23820	AT4G23820	Pectin lyase-like superfamily protein(AT4G23820)
AT1G64370	AT1G64370	filaggrin-like protein(AT1G64370)
AT5G65310	HB5	homeobox protein 5(HB5)
AT5G63130	AT5G63130	Octicosapeptide/Phox/Bem1p family protein(AT5G63130)
AT1G31770	ABCG14	ATP-binding cassette 14(ABCG14)
AT5G46350	WRKY8	WRKY DNA-binding protein 8(WRKY8)
AT4G33905	AT4G33905	Peroxisomal membrane 22 kDa (Mpv17/PMP22) family protein(AT4G33905)
AT2G17230	EXL5	EXORDIUM like 5(EXL5)
AT2G30250	WRKY25	WRKY DNA-binding protein 25(WRKY25)
AT3G43610	AT3G43610	Spc97 / Spc98 family of spindle pole body (SBP) component(AT3G43610)
AT1G22770	GI	gigantea protein (GI)(GI)
AT1G52100	AT1G52100	Mannose-binding lectin superfamily protein(AT1G52100)
AT2G38380	AT2G38380	Peroxidase superfamily protein(AT2G38380)
AT2G04038	bZIP48	basic leucine-zipper 48(bZIP48)
AT2G29330	tri	tropinone reductase(TRI)
AT2G46790	PRR9	pseudo-response regulator 9(PRR9)
AT3G48460	AT3G48460	GDSL-like Lipase/Acylhydrolase superfamily protein(AT3G48460)
AT2G29450	GSTU5	glutathione S-transferase tau 5(GSTU5)
AT2G04030	CR88	Chaperone protein htpG family protein(CR88)
AT2G27550	ATC	centroradiali(ATC)
AT5G49910	cpHsc70-2	chloroplast heat shock protein 70-2(cpHsc70-2)
AT3G56980	bHLH39	basic helix-loop-helix (bHLH) DNA-binding superfamily protein(bHLH39)
AT2G31750	UGT74D1	UDP-glucosyl transferase 74D1(UGT74D1)
AT4G31730	GDU1	glutamine dumper 1(GDU1)
AT1G64780	Amt1;2	ammonium transporter 1;2(AMT1;2)
AT3G49650	AT3G49650	P-loop containing nucleoside triphosphate hydrolases superfamily protein(AT3G49650)
AT1G32450	NRT1.5	nitrate transporter 1.5(NRT1.5)
AT5G65660	AT5G65660	hydroxyproline-rich glycoprotein family protein(AT5G65660)
AT3G55130	abcG19	white-brown complex homolog 19(ABCG19)
AT5G46240	KAT1	1(KAT1)
AT1G10682	AT1G10682	ncRNA(AT1G10682)
AT5G41070	Drb5	dsRNA-binding protein 5(DRB5)
AT1G53940	GLIP2	GDSL-motif lipase 2(GLIP2)
AT3G15030	tcp4	TCP family transcription factor 4(TCP4)
AT2G24710	GLR2.3	glutamate receptor 2.3(GLR2.3)
AT2G37180	RD28	Aquaporin-like superfamily protein(RD28)
AT3G52820	PAP22	purple acid phosphatase 22(PAP22)
AT3G10020	AT3G10020	plant/protein(AT3G10020)
AT1G11580	PMEPCRA	methylesterase PCR A(PMEPCRA)
AT5G23530	CXE18	carboxyesterase 18(CXE18)
AT5G25830	GATA12	GATA transcription factor 12(GATA12)
AT3G32980	AT3G32980	Peroxidase superfamily protein(AT3G32980)
AT3G53200	MYB27	myb domain protein 27(MYB27)
AT5G43540	AT5G43540	C2H2 and C2HC zinc fingers superfamily protein(AT5G43540)
AT3G21690	AT3G21690	MATE efflux family protein(AT3G21690)
AT5G26000	TGG1	thioglucoside glucohydrolase 1(TGG1)
AT1G55320	AAE18	acyl-activating enzyme 18(AAE18)
AT5G46090	AT5G46090	transmembrane protein, putative (DUF679)(AT5G46090)
AT1G68230	AT1G68230	Reticulon family protein(AT1G68230)
AT2G19310	AT2G19310	HSP20-like chaperones superfamily protein(AT2G19310)
AT3G46900	copt2	copper transporter 2(COPT2)
AT1G49430	LACS2	long-chain acyl-CoA synthetase 2(LACS2)
AT2G18196	AT2G18196	Heavy metal transport/detoxification superfamily protein(AT2G18196)
AT2G02950	pks1	phytochrome kinase substrate 1(PKS1)
AT5G09220	AAP2	amino acid permease 2(AAP2)
AT1G49310	AT1G49310	transmembrane protein(AT1G49310)
AT1G76410	ATL8	RING/U-box superfamily protein(ATL8)
AT4G18880	HSF A4A	heat shock transcription factor A4A(HSF A4A)
AT2G28780	AT2G28780	P-hydroxybenzoic acid efflux pump subunit(AT2G28780)
AT5G46420	AT5G46420	16S rRNA processing protein RimM family(AT5G46420)
AT4G31910	BAT1	HXXXD-type acyl-transferase family protein(BAT1)
AT5G47110	LIL3:2	Chlorophyll A-B binding family protein(LIL3:2)
AT1G13250	GATL3	galacturonosyltransferase-like 3(GATL3)
AT3G55990	ESK1	trichome birefringence-like protein (DUF828)(ESK1)
AT1G10380	AT1G10380	Putative membrane lipoprotein(AT1G10380)
AT3G24310	MYB305	myb domain protein 305(MYB305)
AT3G21560	UGT84A2	UDP-Glycosyltransferase superfamily protein(UGT84A2)
AT1G68880	bZIP	basic leucine-zipper 8(bZIP)
AT5G10625	AT5G10625	flowering-promoting factor-like protein(AT5G10625)
AT1G29160	AT1G29160	Dof-type zinc finger DNA-binding family protein(AT1G29160)
AT5G65040	AT5G65040	senescence-associated family protein (DUF581)(AT5G65040)
AT4G11320	AT4G11320	Papain family cysteine protease(AT4G11320)
AT4G13620	AT4G13620	Integrase-type DNA-binding superfamily protein(AT4G13620)
AT5G10580	AT5G10580	plant/protein (Protein of unknown function, DUF599)(AT5G10580)
AT2G40320	TBL33	TRICHOME BIREFRINGENCE-LIKE 33(TBL33)
AT3G54820	PIP2;5	plasma membrane intrinsic protein 2;5(PIP2;5)
AT1G54050	AT1G54050	HSP20-like chaperones superfamily protein(AT1G54050)
AT2G46660	CYP78A6	cytochrome P450, family 78, subfamily A, polypeptide 6(CYP78A6)
AT4G25760	GDU2	glutamine dumper 2(GDU2)
AT4G31800	WRKY18	WRKY DNA-binding protein 18(WRKY18)
AT4G22490	AT4G22490	Bifunctional inhibitor/lipid-transfer protein/seed storage 2S albumin superfamily protein(AT4G22490)
AT1G12010	AT1G12010	2-oxoglutarate (2OG) and Fe(II)-dependent oxygenase superfamily protein(AT1G12010)
AT3G04570	AHL19	AT-hook motif nuclear-localized protein 19(AHL19)
AT5G15450	clpB3	casein lytic proteinase B3(CLPB3)
AT4G08300	UMAMIT17	nodulin MtN21 /EamA-like transporter family protein(UMAMIT17)
AT5G14880	AT5G14880	Potassium transporter family protein(AT5G14880)
AT3G19030	AT3G19030	transcription initiation factor TFIID subunit 1b-like protein(AT3G19030)
AT3G20940	CYP705A30	cytochrome P450, family 705, subfamily A, polypeptide 30(CYP705A30)
AT4G37220	AT4G37220	Cold acclimation protein WCOR413 family(AT4G37220)
AT5G57685	GDU3	glutamine dumper 3(GDU3)
AT3G46640	PCL1	Homeodomain-like superfamily protein(PCL1)
AT1G08465	YAB2	Plant-specific transcription factor YABBY family protein(YAB2)
AT5G06610	AT5G06610	lipase (DUF620)(AT5G06610)
AT1G44760	AT1G44760	Adenine nucleotide alpha hydrolases-like superfamily protein(AT1G44760)
AT2G47160	BOR1	HCO3- transporter family(BOR1)
AT1G09795	ATP-PRT2	ATP phosphoribosyl transferase 2(ATP-PRT2)
AT2G48130	AT2G48130	Bifunctional inhibitor/lipid-transfer protein/seed storage 2S albumin superfamily protein(AT2G48130)
AT4G15990	AT4G15990	hypothetical protein(AT4G15990)
AT1G78070	AT1G78070	Transducin/WD40 repeat-like superfamily protein(AT1G78070)
AT1G14440	HB31	homeobox protein 31(HB31)
AT3G30210	MYB121	myb domain protein 121(MYB121)
AT1G61590	AT1G61590	Protein kinase superfamily protein(AT1G61590)
AT5G16010	AT5G16010	3-oxo-5-alpha-steroid 4-dehydrogenase family protein(AT5G16010)
AT1G62280	SLAH1	SLAC1 homologue 1(SLAH1)
AT5G65980	AT5G65980	Auxin efflux carrier family protein(AT5G65980)
AT4G29690	AT4G29690	Alkaline-phosphatase-like family protein(AT4G29690)
AT2G34020	AT2G34020	Calcium-binding EF-hand family protein(AT2G34020)
AT4G21570	AT4G21570	organic solute transporter ostalpha protein (DUF300)(AT4G21570)
AT3G14260	AT3G14260	LURP-one-like protein (DUF567)(AT3G14260)
AT3G44730	KP1	kinesin-like protein 1(KP1)
AT1G23390	AT1G23390	Kelch repeat-containing F-box family protein(AT1G23390)
AT2G15090	KCS8	3-ketoacyl-CoA synthase 8(KCS8)
AT1G15260	AT1G15260	LOW protein: ATP-dependent RNA helicase-like protein(AT1G15260)
AT4G32860	AT4G32860	Avr9/Cf-9 rapidly elicited protein(AT4G32860)
AT2G48140	EDA4	Bifunctional inhibitor/lipid-transfer protein/seed storage 2S albumin superfamily protein(EDA4)
AT3G51410	AT3G51410	hypothetical protein (DUF241)(AT3G51410)
