# Supplementary material for: Meta-analysis of the space flight and microgravity response of the Arabidopsis plant transcriptome
Source: NPJ Microgravity. 2023 Mar 20;9:21. doi: 10.1038/s41526-023-00247-6 (PMC10027818; doi:10.1038/s41526-023-00247-6)
Supplement: Supplementary file 8 — Supplementary Data 7 [file 41526_2023_247_MOESM8_ESM.xlsx]

## Sheet: Sheet1
Supplementary data 7. Genes showing significant differential expression in spaceflight in experiments performed in the BRIC hardware that have no current GO or KEGG annotation as to function.
Locus ID	Short description	Go Cellular site	Go Molecular function	Go Biological process
AT1G67910	hypothetical protein;(source:Araport11)	NA	NA	NA
AT1G68230	Reticulon family protein;(source:Araport11)	NA	NA	NA
AT2G28780	P-hydroxybenzoic acid efflux pump subunit;(source:Araport11)	Mitochondria	NA	NA
AT4G33905	Peroxisomal membrane 22 kDa (Mpv17/PMP22) family protein;(source:Araport11)	NA	NA	NA
AT5G01790	hypothetical protein;(source:Araport11)	NA	NA	NA
AT5G44600	S-adenosyl-L-methionine-dependent methyltransferases superfamily protein; (source:Araport11)	NA	NA	NA
AT1G05950	AT1G05950	NA	NA	NA
AT5G18460	(DUF239)	Extracellular region	NA	NA
